# Supplementary material for: Transcriptomic and Metabolomic Analyses Reveal Inhibition of Hepatic Adipogenesis and Fat Catabolism in Yak for Adaptation to Forage Shortage During Cold Season
Source: Front Cell Dev Biol. 2022 Jan 17;9:759521. doi: 10.3389/fcell.2021.759521 (PMC8802892; doi:10.3389/fcell.2021.759521)
Supplement: Supplementary file 1 [file DataSheet1.zip]

Archive with 4 entries (3 files):
- Supporting Information/Supplementary File 1-Differential metabolites.xlsx
- Supporting Information/Supplementary File 2-DEGs.xlsx
- Supporting Information/SupplementaryTables and Figures.docx
- Supporting Information/
