# Supplementary material for: Transcriptomic and Metabolomic Analyses Reveal Inhibition of Hepatic Adipogenesis and Fat Catabolism in Yak for Adaptation to Forage Shortage During Cold Season
Source: Front Cell Dev Biol. 2022 Jan 17;9:759521. doi: 10.3389/fcell.2021.759521 (PMC8802892; doi:10.3389/fcell.2021.759521)
Supplement: Supplementary file 1 [file DataSheet1.zip › Supporting Information/Supplementary File 1-Differential metabolites.xlsx]

## Sheet: Yak_F_Yak_G
ID	m/z	Retention time (min)	Ion mode	Metabolites	Compound ID	Super Class	Class	Sub Class	Adducts	Formula	Score	Fragmentation Score	Mass Error (ppm)	VIP	P-value	adj.P-value	log2(FC)	FC	average(YC)	average(YW)	YC1	YC2	YC3	YC4	YC5	YC6	YW1	YW2	YW3	YW4	YW5	YW6
1.22_307.0833n	308.091	1.22105	pos	Glutathionate(1-)	HMDB0062697	Organic acids and derivatives	Carboxylic acids and derivatives	Amino acids, peptides, and analogues	M+H, 2M+H, 2M+K	C10H17N3O6S	51.1	60.2	-1.6027	20.5349	5.38765e-06	0.000402883	-2.15971	0.223801	1.59269e+06	7.11655e+06	628943	922119	2.10035e+06	2.04725e+06	1.74801e+06	2.10949e+06	7.86559e+06	4.96659e+06	5.73192e+06	7.79317e+06	7.98371e+06	8.35834e+06
7.39_449.3136n	450.321	7.39417	pos	glycodeoxycholic acid	LMST05030006	Lipids and lipid-like molecules	Sterol Lipids	Steroid conjugates	M+H, 2M+Na, 2M+H, 2M+NH4, M+K, M+Na, M+NH4, M+H-H2O	C26H43NO5	50.5	60.1	-1.05405	20.2543	0.000679017	0.00708315	1.4464	2.72527	9.53805e+06	3.49986e+06	9.70388e+06	8.58769e+06	1.15855e+07	1.29107e+07	7.77674e+06	6.66383e+06	2.32889e+06	5.55814e+06	2.52888e+06	1.46843e+06	6.27067e+06	2.84414e+06
0.98_180.0625n	225.061	0.984467	neg	Allose	HMDB0001151	Organic oxygen compounds	Organooxygen compounds	Carbohydrates and carbohydrate conjugates	M-H, M+FA-H	C6H12O6	52.2	67.7	-4.67281	17.2553	0.00149426	0.0118897	-0.656283	0.634511	7.49299e+06	1.18091e+07	9.87216e+06	6.41534e+06	5.19865e+06	9.7741e+06	8.58475e+06	5.11293e+06	1.02882e+07	1.18545e+07	1.13657e+07	1.35827e+07	1.17784e+07	1.19849e+07
9.48_495.3322n	496.339	9.47908	pos	PC(16:0/0:0)[U] / PC(16:0/0:0)[rac]	182	Unclassified	Unclassified	Unclassified	M+H, M+Na, M+K, 2M+H, M+H-H2O	C24H50NO7P	55.6	79.7	-0.647083	7.68707	2.18853e-05	0.000852998	-0.781185	0.581889	1.07855e+06	1.85354e+06	1.03317e+06	937134	1.04876e+06	1.28856e+06	1.1655e+06	998202	1.48214e+06	1.80174e+06	1.80865e+06	2.09845e+06	2.05504e+06	1.87521e+06
1.22_576.1710m/z	576.171	1.22105	pos	Tinctormine	LMPK12120407	Lipids and lipid-like molecules	Polyketides	Flavonoids	M+H-H2O	C27H31NO14	40.5	10.6	-0.328747	7.4787	6.84478e-06	0.000450961	-2.97236	0.127418	106981	839610	25833.7	41974	161823	163600	108081	140577	877757	561082	693844	971720	801807	1.13145e+06
0.94_184.0732m/z	184.073	0.9431	pos	Phosphocholine	3318	Organic nitrogen compounds	Organonitrogen compounds	Quaternary ammonium salts	M+H	C5H14NO4P	49.5	50.9	-0.638491	7.36561	7.61126e-05	0.00177348	-1.85753	0.275949	269113	975228	278732	230120	280179	239961	269120	316566	1.32843e+06	1.08354e+06	1.08525e+06	912533	915516	526095
1.22_199.0842n	437.133	1.22105	pos	2-Acetyl-1,5,6,7-tetrahydro-6-hydroxy-7-(hydroxymethyl)-4H-azepine-4-one	HMDB0035177	Organoheterocyclic compounds	Azepines	Unclassified	M+NH4, 2M+K	C9H13NO4	44.8	30.8	-1.13301	7.02078	1.49941e-05	0.000686312	-1.69372	0.309128	294737	953448	151020	216243	376621	384168	299504	340867	1.15375e+06	719016	835787	892914	925123	1.1941e+06
1.24_164.0472n	182.081	1.24122	pos	4-Hydroxycinnamic acid	HMDB0002035	Phenylpropanoids and polyketides	Cinnamic acids and derivatives	Hydroxycinnamic acids and derivatives	M+H, M+NH4, M+H-H2O	C9H8O3	45	32.9	-0.8289	6.74357	0.00449222	0.0243849	0.597183	1.51276	2.0687e+06	1.3675e+06	2.46887e+06	1.85564e+06	1.77725e+06	1.84635e+06	2.34924e+06	2.11484e+06	1.98793e+06	1.05644e+06	1.52201e+06	1.36009e+06	1.33813e+06	940403
0.94_564.1860n	565.193	0.9431	pos	3,4,5-trihydroxy-6-({8,13,15-trihydroxy-16,17-dimethoxy-9-oxotricyclo[12.3.1.1²,⁶]nonadeca-1(18),2,4,6(19),14,16-hexaen-3-yl}oxy)oxane-2-carboxylic acid	HMDB0133718	Phenylpropanoids and polyketides	Diarylheptanoids	Cyclic diarylheptanoids	M+H, M+Na, M+K	C27H32O13	41.5	26.9	2.95623	6.73854	3.14829e-06	0.000297745	-2.43985	0.184302	131766	714942	38872.1	72437.9	182801	205589	149053	141840	678776	499526	662601	890604	714214	843931
0.90_217.0293m/z	217.029	0.89825	neg	Aspartyl-Cysteine	HMDB0028750	Organic acids and derivatives	Carboxylic acids and derivatives	Amino acids, peptides, and analogues	M-H2O-H	C7H12N2O5S	39.5	6.46	1.88081	6.53249	0.00792806	0.0361855	-1.03788	0.487044	642902	1.32001e+06	744407	500649	337595	849131	904987	520642	1.8332e+06	1.91522e+06	1.07119e+06	818739	1.0595e+06	1.22221e+06
0.93_136.0384n	137.046	0.925083	pos	Hypoxanthine	83	Organoheterocyclic compounds	Imidazopyrimidines	Purines and purine derivatives	M+K, 2M+H, 2M+Na, 2M+K, M+H	C5H4N4O	47.5	44.2	-0.862603	6.33676	2.77641e-07	7.43963e-05	-1.07978	0.473101	442452	935216	424318	530231	353608	411201	462967	472388	1.00768e+06	873644	1.01373e+06	998234	881649	836355
8.93_519.3323n	520.34	8.92955	pos	PC(18:2(2E,4E)/0:0)	LMGP01050034	Lipids and lipid-like molecules	Glycerophospholipids	Glycerophosphocholines	M+H, M+K	C26H50NO7P	57.1	87.5	-0.41453	6.18233	1.56716e-06	0.000200733	-1.22321	0.428328	368432	860162	355332	320413	357692	448840	386962	341352	684198	891399	929284	840354	1.00916e+06	806581
1.24_307.0838n	306.077	1.24023	neg	Glutathione	44	Organic acids and derivatives	Carboxylic acids and derivatives	Amino acids, peptides, and analogues	M-H, 2M-H, M-H2O-H	C10H17N3O6S	53.7	70.1	-0.001751	6.15704	9.16708e-08	4.36693e-05	-2.42662	0.186001	106792	574147	45430.2	69877.5	167766	185201	134880	37597.2	620650	580640	504928	509228	631289	598148
0.94_612.1508n	613.158	0.9431	pos	Glutathione, oxidized	45	Unclassified	Unclassified	Unclassified	M+H, M+K	C20H32N6O12S2	49.3	64.6	-1.85183	6.09012	0.0086254	0.0383875	-3.43723	0.0923191	58535.5	634056	10377.2	36695.1	98260.7	79284.6	57192.7	69402.4	338794	1.41238e+06	289332	525861	851500	386469
9.89_509.3480n	510.355	9.88982	pos	1-heptadecanoyl-sn-glycero-3-phosphocholine	24068	Lipids and lipid-like molecules	Glycerophospholipids	Glycerophosphocholines	M+H, M+Na, M+K	C25H52NO7P	55.1	77.1	-0.340504	5.92514	0.0170626	0.0619741	-0.73576	0.600502	1.01128e+06	1.68407e+06	792828	1.12093e+06	999784	962259	1.14365e+06	1.04826e+06	1.00619e+06	1.05699e+06	1.92174e+06	2.20056e+06	2.31687e+06	1.60206e+06
0.90_441.1759m/z	441.176	0.902067	pos	3-Hydroxychavicol 1-[rhamnosyl-(1->6)-glucoside]	HMDB0037108	Organic oxygen compounds	Organooxygen compounds	Carbohydrates and carbohydrate conjugates	M+H-H2O	C21H30O11	40.3	16.2	0.723092	5.87312	6.35189e-05	0.00158637	-2.37117	0.193289	106247	549681	126735	104370	100773	99949.6	108445	97210.4	712092	524508	666418	640298	495856	258915
0.96_277.0329m/z	277.033	0.963667	neg	N-Acetyldjenkolic acid	HMDB0029421	Organic acids and derivatives	Carboxylic acids and derivatives	Amino acids, peptides, and analogues	M-H2O-H	C9H16N2O5S2	37	2.77	2.42478	5.81899	0.00452936	0.024504	-0.837162	0.559744	641823	1.14664e+06	846106	529863	355824	883862	856401	378883	1.31427e+06	1.42005e+06	764488	1.09489e+06	1.05568e+06	1.23043e+06
4.85_973.8612m/z	973.861	4.84567	pos	TG(18:3(9Z,12Z,15Z)/22:1(13Z)/22:2(13Z,16Z))[iso6]	LMGL03012116	Lipids and lipid-like molecules	Glycerolipids	Triradylglycerols	M+H-H2O	C65H114O6	31	9.88	2.936	5.796	2.01188e-05	0.000811159	1.76294	3.39388	595339	175415	491741	636295	514745	498340	678990	751921	217665	183712	208997	30957.5	142324	268835
0.96_175.0239m/z	175.024	0.963667	neg	D-Glucuronic acid	HMDB0000127	Organic oxygen compounds	Organooxygen compounds	Carbohydrates and carbohydrate conjugates	M-H2O-H	C6H10O7	52	66.7	-4.68724	5.33839	0.0010553	0.00941936	-1.04546	0.48449	370896	765540	468998	295394	314247	408096	468029	270615	855396	856027	509596	883971	532719	955530
3.60_229.1545m/z	229.154	3.59613	pos	Isoleucylproline	HMDB0011174	Organic acids and derivatives	Carboxylic acids and derivatives	Amino acids, peptides, and analogues	M+H	C11H20N2O3	45.9	33.4	-0.955989	4.96303	0.00132652	0.0110005	0.614954	1.53151	999697	652753	1.03229e+06	684066	1.00997e+06	1.05587e+06	1.12085e+06	1.09513e+06	825663	559282	722301	674137	567951	567185
10.72_264.2450n	282.279	10.7206	pos	9S,10R-Epoxy-6Z-octadecene	98275	Lipids and lipid-like molecules	Fatty Acyls	Oxygenated hydrocarbons	M+H, M+NH4	C18H32O	46.7	36.6	-1.07333	4.88344	0.0413834	0.113322	-1.06224	0.478888	462369	965505	241176	593038	360032	227010	679746	673211	436344	1.34647e+06	399645	832405	1.2438e+06	1.53437e+06
1.22_250.0620n	251.069	1.22105	pos	γ-Glu-Cys	3379	Unclassified	Unclassified	Unclassified	M+H-H2O, M+H	C8H14N2O5S	55.8	84	-1.25541	4.79101	0.00150117	0.0118897	-1.07406	0.47498	326931	688305	259997	294276	372591	354743	306153	373826	977163	415305	721596	602104	581914	831745
9.30_600.3267n	601.334	9.2966	pos	PI(18:0/0:0)	LMGP06050004	Lipids and lipid-like molecules	Glycerophospholipids	Glycerophosphoinositols	M+H, M+NH4, M+K, M+Na, M+H-H2O	C27H53O12P	54	73.7	-1.28942	4.77861	0.00284328	0.0177957	-0.666478	0.630043	597623	948542	661290	676877	469534	675881	619227	482926	750008	715879	1.09732e+06	1.21625e+06	1.01001e+06	901777
7.06_408.2879n	453.286	7.05683	neg	Allocholic acid	5491	Lipids and lipid-like molecules	Steroids and steroid derivatives	Bile acids, alcohols and derivatives	M+FA-H, 2M-H, M-H	C24H40O5	52	63.1	0.684214	4.735	0.000529328	0.00596466	1.00576	2.00801	585542	291604	578659	320604	636218	608042	644771	724958	272432	292802	263958	260824	361429	298177
1.22_150.0582m/z	150.058	1.22105	pos	L-Methionine	26	Organic acids and derivatives	Carboxylic acids and derivatives	Amino acids, peptides, and analogues	M+H	C5H11NO2S	57.2	97.2	-0.926266	4.66737	0.00204145	0.0144429	0.682849	1.60531	814227	507209	948067	698359	753849	731511	868552	885023	759603	305684	579929	469115	489165	439761
1.42_293.1472n	294.154	1.42198	pos	N-(1-Deoxy-1-fructosyl)leucine	HMDB0037840	Organic acids and derivatives	Carboxylic acids and derivatives	Amino acids, peptides, and analogues	M+H, M+Na, M+K	C12H23NO7	54.2	73.7	-1.03038	4.61192	5.41234e-05	0.00146864	0.724806	1.65268	710657	430003	693758	682837	696081	636691	775598	778978	580010	382755	467794	423110	394656	331696
3.64_260.1370n	261.144	3.64113	pos	gamma-Glutamylleucine	HMDB0011171	Organic acids and derivatives	Carboxylic acids and derivatives	Amino acids, peptides, and analogues	M+H, M+Na, M+K, 2M+H	C11H20N2O5	53.1	69	-0.843755	4.50363	0.00151243	0.0119275	0.857169	1.81148	668779	369189	970021	670082	615264	643623	576243	537443	469638	305289	445101	335366	325835	333907
7.38_607.3489m/z	607.349	7.3775	neg	Ponasteroside A	HMDB0034091	Lipids and lipid-like molecules	Steroids and steroid derivatives	Steroidal glycosides	M-H2O-H	C33H54O11	39.8	3.64	0.172156	4.43455	2.03244e-06	0.000237648	-3.58928	0.0830845	22706.7	273296	5178.51	10253	12263	4576.16	60574.8	43394.4	266336	287071	244716	279133	192095	370425
4.85_916.8707m/z	916.871	4.84567	pos	TG(20:0/18:3(9Z,12Z,15Z)/o-18:0)	HMDB0046100	Lipids and lipid-like molecules	Glycerolipids	Triradylcglycerols	M+NH4	C59H110O5	30.6	3.11	1.69755	4.38982	4.94869e-06	0.000381138	1.87218	3.66085	326060	89066.7	309299	313491	269646	298209	390042	375672	116987	92851.6	84618.3	23043.7	59603	157297
1.22_452.1096n	470.143	1.22105	pos	(-)-Epigallocatechin 3-p-coumaroate	HMDB0038362	Phenylpropanoids and polyketides	Flavonoids	Flavans	M+NH4, 2M+NH4	C24H20O9	44.3	34	-2.40182	4.35998	7.656e-06	0.000466689	-2.11655	0.230597	75463.1	327251	44034.6	55241.1	83191.9	89766.8	79282.9	101261	366914	212294	270897	356242	362212	394946
0.88_472.1587n	495.148	0.8814	pos	b-D-fructosyl-a-D-(6-O-(E))-feruloylglucoside	HMDB0029281	Phenylpropanoids and polyketides	Cinnamic acids and derivatives	Cinnamic acid esters	M+Na, M+K	C21H28O12	41.7	23.8	1.32691	4.21362	0.00328772	0.0196774	-0.928056	0.525566	303744	577937	324840	306131	320503	303935	272816	294238	827380	431278	748055	583644	438017	439245
7.40_484.2835m/z	484.283	7.40072	neg	PE(0:0/20:3(5Z,8Z,11Z))	LMGP02050049	Lipids and lipid-like molecules	Glycerophospholipids	Glycerophosphoethanolamines	M-H2O-H	C25H46NO7P	35.9	0.586	0.28293	4.19934	1.78693e-05	0.000754715	1.35832	2.56386	360180	140483	326549	292091	409945	394648	331906	405939	141765	137700	118362	75606.7	229181	140286
0.94_522.1395n	523.147	0.9431	pos	Sudachiin A	HMDB0037336	Phenylpropanoids and polyketides	Flavonoids	Flavonoid glycosides	M+H, M+Na	C24H26O13	45.4	49.4	4.13033	4.11634	2.40788e-07	7.03866e-05	-2.3664	0.193929	51512.9	265628	15803.6	24439.5	84692.8	80277	39890.5	63974.1	279507	210558	277989	280348	247726	297641
3.76_315.1682n	316.176	3.75507	pos	Alizapride	HMDB0015494	Organoheterocyclic compounds	Benzotriazoles	Unclassified	M+H, 2M+K	C16H21N5O2	40.4	11.9	-4.06243	4.07626	0.000154949	0.00272634	-4.57305	0.0420121	10615.5	252676	9125.86	6400.82	9576.8	10851.5	13351.7	14386.2	318498	165543	314367	159344	167495	390812
6.13_624.3389m/z	624.339	6.12597	neg	Glycochenodeoxycholic acid 3-glucuronide	HMDB0002579	Lipids and lipid-like molecules	Steroids and steroid derivatives	Steroidal glycosides	M-H	C32H51NO11	54.4	74.6	-0.0470671	4.02905	0.0204073	0.0702943	1.80364	3.49099	414922	118855	444610	193897	300468	883530	415961	251067	66110.1	68057	54259.5	107268	286561	130875
0.96_394.1118m/z	394.112	0.963667	neg	Voriconazole	HMDB0014720	Benzenoids	Benzene and substituted derivatives	Phenylpropanes	M+FA-H	C16H14F3N5O	37.1	0.0739	-4.02682	4.00502	0.00104212	0.00934056	-1.30876	0.403669	144906	358973	167379	120321	110026	206415	177941	87356.1	477231	506532	288153	329770	265375	286773
9.66_521.3479n	522.355	9.65683	pos	LysoPC(18:1(11Z))	HMDB0010385	Lipids and lipid-like molecules	Glycerophospholipids	Glycerophosphocholines	M+H, M+K	C26H52NO7P	56.5	88.3	-0.404221	3.95541	0.0229249	0.0761125	-0.597761	0.660779	547392	828405	423103	586762	491507	705740	576219	501023	508476	696379	816753	1.13543e+06	1.07128e+06	742113
0.94_251.0694m/z	251.069	0.9431	pos	Glutamylcysteine	HMDB0028816	Organic acids and derivatives	Carboxylic acids and derivatives	Amino acids, peptides, and analogues	M+H	C8H14N2O5S	47.7	44.6	-0.840897	3.95251	0.000105074	0.00215202	-1.10211	0.465834	192129	412441	156854	172362	240740	216361	172997	193460	484405	311324	441553	373712	345936	517718
0.94_276.1188m/z	276.119	0.9431	pos	Ribothymidine	HMDB0000884	Nucleosides, nucleotides, and analogues	Pyrimidine nucleosides	Unclassified	M+NH4	C10H14N2O6	51.2	59.6	-0.802502	3.93603	0.000176723	0.0029558	-0.839243	0.558937	256026	458059	214752	286335	257803	232862	264396	280007	400543	481290	342740	570880	442971	509928
7.39_414.2997m/z	414.3	7.39417	pos	N,N-(2,2-dihydroxy-ethyl) arachidonoyl amine	LMFA08020028	Lipids and lipid-like molecules	Fatty Acyls	Fatty amides	M+Na	C24H41NO3	43.6	27.4	4.57168	3.87014	0.00214483	0.0148636	1.201	2.299	415243	180619	416619	371061	565455	488938	328521	320864	132774	329903	125510	71831	284208	139489
6.12_625.3449n	626.352	6.11502	pos	(3a,5b,7b)-24-[(carboxymethyl)amino]-7-hydroxy-24-oxocholan-3-yl-b-D-glucopyranosiduronic acid,	6724	Unclassified	Unclassified	Unclassified	M+H, M+K	C32H51NO11	44.7	28.9	-2.10062	3.85434	0.00279179	0.0175503	1.77423	3.42055	324384	94834	278252	152365	448976	508230	281818	276665	42180.8	158779	41320.5	62252.7	172926	91545.3
3.33_417.2455m/z	417.245	3.33037	pos	4-ethylamino-6-isopropylamino-1,3,5-triazin-2-ol	HMDB0062766	Organoheterocyclic compounds	Triazines	Aminotriazines	2M+Na	C8H15N5O	43.9	29.1	2.35669	3.84739	0.000240012	0.00354424	1.32096	2.49832	331586	132724	443267	268891	318822	322312	311702	324522	222925	85584	206629	114747	73036.7	93420.8
7.39_609.3619m/z	609.362	7.39417	pos	ecdysone 25-O-D-glucopyranoside	LMST01010192	Lipids and lipid-like molecules	Sterol Lipids	Sterols	M+H-H2O	C33H54O11	47.4	43.4	-2.30128	3.82865	5.03743e-06	0.000385663	-4.13132	0.0570624	11542	202270	2303.71	2723.48	772.308	402.094	35240.6	27809.8	218435	155015	182212	228130	147972	281854
0.94_164.0472n	182.081	0.9431	pos	2-Hydroxycinnamic acid	306	Phenylpropanoids and polyketides	Cinnamic acids and derivatives	Hydroxycinnamic acids and derivatives	M+H, M+NH4	C9H8O3	47.6	40.9	-1.08129	3.67771	0.000214948	0.00329911	0.716585	1.64329	473372	288064	607225	474936	449225	430086	447310	431450	334781	267588	326643	278294	304439	216638
0.94_162.0759m/z	162.076	0.9431	pos	Glucosamine	HMDB0001514	Organic oxygen compounds	Organooxygen compounds	Carbohydrates and carbohydrate conjugates	M+H-H2O	C6H13NO5	50.7	57.1	-0.772811	3.64251	0.000804175	0.00792052	-1.28888	0.409269	141781	346424	117328	105777	160274	165392	152455	149458	398086	234667	361703	317392	252529	514168
7.40_511.3023m/z	511.302	7.40072	neg	LysoPA(i-20:0/0:0)	HMDB0114767	Lipids and lipid-like molecules	Glycerophospholipids	Glycerophosphates	M+FA-H	C23H47O7P	38.9	1.27	-4.00154	3.62765	3.93718e-05	0.00120285	1.58222	2.9943	247584	82685.2	231337	175269	301089	271900	217854	288057	74104.5	76157.3	70512.6	44158.2	142928	88250.8
4.87_973.6731m/z	973.673	4.86848	pos	Bassic acid	LMPR0106150025	Lipids and lipid-like molecules	Prenol lipids	Isoprenoids	2M+H	C30H46O5	33.5	0	-3.30963	3.45686	3.36023e-06	0.00030652	1.60943	3.05131	223201	73149.2	205736	219617	228251	224747	216327	244525	124925	80135.2	78723.3	21509.8	38455.7	95145.5
0.96_150.0582m/z	150.058	0.960983	pos	Methionine	65638	Organic acids and derivatives	Carboxylic acids and derivatives	Amino acids, peptides, and analogues	M+H	C5H11NO2S	47.6	40.4	-0.793099	3.39654	0.00015947	0.00277395	0.754969	1.6876	373637	221402	469720	357097	338406	333938	378748	363911	280195	178207	258237	207514	211860	192399
7.30_624.3496n	625.357	7.3039	pos	Spongipregnoloside B	LMST02030218	Lipids and lipid-like molecules	Sterol Lipids	Steroids	M+H, M+NH4, M+Na, M+H-H2O	C33H52O11	40.6	12.4	-2.15669	3.38426	8.16064e-06	0.00047928	-3.73901	0.0748939	11789.2	157412	10891.6	4268.32	4038.42	4804.11	24625.5	22107.1	132888	120931	155848	238575	145538	150692
1.88_288.1438m/z	288.144	1.87913	pos	(2E)-hexenedioylcarnitine	LMFA07070013	Lipids and lipid-like molecules	Fatty Acyls	Fatty esters	M+H	C13H21NO6	50.6	58.2	-1.3411	3.27486	0.00153104	0.0120148	-5.12105	0.028735	4862.7	169226	4396.36	3039.38	4897.72	4954.39	5265.27	6623.1	307369	105542	265387	106154	88767.9	142135
1.22_348.0698m/z	348.07	1.22105	pos	Adenosine 3'-monophosphate	63401	Unclassified	Unclassified	Unclassified	M+H	C10H14N5O7P	52.8	71.8	-1.53714	3.24105	1.51213e-05	0.000687243	1.63204	3.09951	199310	64303.6	250262	188532	175180	172413	175625	233846	101364	72087.2	67063.3	55287.3	67465.6	22553.9
0.90_389.1790m/z	389.179	0.902067	pos	(1S,2S,4R,8S)-p-Menthane-1,2,8,9-tetrol 2-glucoside	HMDB0039975	Lipids and lipid-like molecules	Prenol lipids	Terpene glycosides	M+Na	C16H30O9	49.3	61	2.26793	3.1433	1.36164e-05	0.000639895	0.975775	1.9667	248687	126449	254563	220654	265553	230834	239066	281450	162652	116157	131386	91272.1	97279.5	159946
0.94_268.0805n	307.044	0.9431	pos	Allopurinol-1-ribonucleoside	867	Unclassified	Unclassified	Unclassified	M+H, M+K, M+Na	C10H12N4O5	51.6	68.5	-1.05711	3.08442	0.0010225	0.00923615	-1.81599	0.284009	52203.1	183808	39038.7	46049.7	58239.5	74257.5	39976.8	55656.7	148812	151834	142157	307276	128317	224453
1.35_379.1497m/z	379.15	1.35223	pos	Avenanthramide A2	HMDB0029297	Phenylpropanoids and polyketides	Cinnamic acids and derivatives	Hydroxycinnamic acids and derivatives	M+NH4	C18H19NO7	43.5	22.4	-0.740471	3.07027	0.00155975	0.0121733	-10.0661	0.000932846	135.754	145527	361.81	0.000604931	287.846	164.866	0.000604931	0.000604931	273516	73285.7	217575	92639.8	77311.4	138832
8.34_619.2890m/z	619.289	8.33622	neg	1-arachidonoyl-sn-glycero-3-phospho-1D-myo-inositol	HMDB0062722	Lipids and lipid-like molecules	Glycerophospholipids	Glycerophosphoinositols	M-H	C29H49O12P	52.2	63.3	0.247642	3.0283	0.00504056	0.0263234	0.708996	1.63467	382821	234189	438157	389973	438763	361357	375557	293122	169374	179437	156593	299992	373459	226281
0.96_563.1792m/z	563.179	0.963667	neg	3,4,5-trihydroxy-6-({8-hydroxy-17-methoxy-10-oxo-2-oxatricyclo[13.2.2.1³,⁷]icosa-1(17),3,5,7(20),15,18-hexaen-4-yl}oxy)oxane-2-carboxylic acid	HMDB0133428	Lignans, neolignans and related compounds	Lignan glycosides	Unclassified	M+FA-H	C26H30O11	43.2	37.5	4.19757	3.02793	2.87444e-06	0.000282222	-3.42168	0.0933195	11721.1	125602	6413.59	6157.76	17199.2	22719.1	17193.8	642.977	118494	118226	79940	158552	124664	153734
0.94_219.0974m/z	219.097	0.9431	pos	5-L-Glutamyl-L-alanine	58376	Organic acids and derivatives	Carboxylic acids and derivatives	Amino acids, peptides, and analogues	M+H	C8H14N2O5	57.2	90.3	-0.824122	3.0137	0.00222191	0.0152825	-0.877585	0.544278	167637	307999	125573	180313	224287	204596	131285	139767	318447	254363	294251	293658	241121	446151
0.94_470.1436m/z	470.144	0.9431	pos	Epigallocatechin 3-O-p-coumarate	LMPK12020117	Lipids and lipid-like molecules	Polyketides	Flavonoids	M+NH4	C24H20O9	42.9	32.7	-2.19537	3.01198	6.30947e-08	3.52837e-05	-2.47496	0.179872	24592.7	136724	7755.53	17051.6	39389	30680.2	19803.2	32876.8	122962	127604	119169	154625	142833	153148
9.43_453.2852n	454.292	9.43285	pos	PE(16:0/0:0)	40776	Unclassified	Unclassified	Unclassified	M+H, 2M+H, M+Na	C21H44NO7P	57.1	88.2	-0.770593	2.98618	2.83977e-05	0.000985161	-0.898086	0.536598	137091	255481	119339	139841	133712	157811	138665	133178	232244	229408	304379	268751	290307	207799
6.69_706.3932n	705.386	6.6942	neg	Hovenidulcioside A2	HMDB0041029	Lipids and lipid-like molecules	Prenol lipids	Terpene glycosides	M-H, M+FA-H	C38H58O12	39.6	1.86	0.494548	2.8743	0.00517967	0.0268958	27.6038	2.03967e+08	123386	0.000604931	102082	68769.8	81140.5	138102	62761.5	287460	0.000604931	0.000604931	0.000604931	0.000604931	0.000604931	0.000604931
0.96_661.1560m/z	661.156	0.963667	neg	7-Hydroxy-2',5,6-trimethoxy-4',5'-methylenedioxyisoflavone 7-(2-p-coumaroylglucoside)	HMDB0041151	Phenylpropanoids and polyketides	Isoflavonoids	Isoflavonoid O-glycosides	M-H2O-H	C34H32O15	41.1	30	-0.44984	2.8506	3.21665e-06	0.000299801	-3.05075	0.120679	13686.8	113414	9534.06	8614.47	25774.4	22337.7	15860	0.000604931	112657	126862	71220	131430	100787	137531
8.91_477.2853n	478.293	8.90667	pos	LysoPE(0:0/18:2(9Z,12Z))	HMDB0011477	Lipids and lipid-like molecules	Glycerophospholipids	Glycerophosphoethanolamines	M+H, M+Na	C23H44NO7P	54.4	74.5	-0.524256	2.80165	4.79025e-06	0.000375684	-1.48923	0.356204	59233.3	166291	75061.4	44243.8	48977.1	67052.3	62914.3	57151	131501	152967	197691	144024	192740	178821
6.41_625.3569m/z	625.357	6.41033	pos	Caribenolide I	73492	Unclassified	Unclassified	Unclassified	M+H	C33H52O11	43.3	27.7	-2.16926	2.76965	1.2807e-05	0.000622478	-3.55933	0.084827	9049.02	106676	5542.25	3445.36	2469.45	3895.7	20633.2	18308.2	115041	76842.1	104669	158158	82324.2	103022
1.95_247.1287m/z	247.129	1.94717	pos	gamma-Glutamylvaline	HMDB0011172	Organic acids and derivatives	Carboxylic acids and derivatives	Amino acids, peptides, and analogues	M+H	C10H18N2O5	49.5	50.9	-0.775721	2.72913	7.73166e-05	0.00178536	1.62655	3.08774	145257	47043.3	215988	115395	145186	133101	125544	136331	64343.1	44114.2	51174.3	48641	35872.6	38114.5
2.13_328.1387m/z	328.139	2.12763	pos	N-(1-Deoxy-1-fructosyl)phenylalanine	HMDB0037846	Organic acids and derivatives	Carboxylic acids and derivatives	Amino acids, peptides, and analogues	M+H	C15H21NO7	55.2	81.3	-1.09416	2.72639	0.0013845	0.0112992	0.612596	1.52901	303552	198529	274782	253741	311918	277642	334086	369142	269381	184782	222086	176083	165739	173101
3.53_478.1987m/z	478.199	3.53373	pos	3,5-Pyridinedicarboxylic acid, 2,6-dimethyl-4-(3-nitrophenyl)-, methyl 2-[methyl(phenylmethyl)amino]	1506	Unclassified	Unclassified	Unclassified	M+H	C26H27N3O6	35.4	0.18	3.0065	2.69341	0.00655121	0.0316535	-0.631036	0.645712	195448	302685	191424	225434	212530	157230	144233	241835	375522	391400	274771	293493	252227	228697
2.20_384.1146m/z	384.115	2.19537	pos	Succinoadenosine	5867	Unclassified	Unclassified	Unclassified	M+H	C14H17N5O8	49.6	54.5	-1.07263	2.67789	0.00173191	0.0130028	0.897502	1.86284	243484	130706	146692	250097	297884	261477	236283	268471	129419	188316	107911	101968	168512	88110.8
7.05_372.2660n	373.273	7.05108	pos	3alpha-Hydroxy-5beta-chola-7,9(11)-dien-24-oic Acid	LMST04010330	Lipids and lipid-like molecules	Sterol Lipids	Bile acids and derivatives	M+H-H2O, M+H	C24H36O3	52.9	69.8	-1.26414	2.66153	0.00150134	0.0118897	0.589022	1.50423	300082	199492	301203	207894	328297	324062	307235	331799	199103	247356	179095	161157	228137	182107
7.39_952.5424m/z	952.542	7.39417	pos	(1S,16Z,24E,26E,28Z)-12-[1-(2,4-dihydroxy-3-methoxycyclohexyl)propan-2-yl]-1,18-dihydroxy-19,30-dimethoxy-15,17,21,23,29,35-hexamethyl-11,36-dioxa-4-azatricyclo[30.3.1.0⁴,⁹]hexatriaconta-16,24,26,28-tetraene-2,3,10,14,20-pentone	HMDB0127625	Phenylpropanoids and polyketides	Macrolide lactams	Unclassified	M+Na	C51H79NO14	39.3	48.4	3.35227	2.65676	0.000940164	0.00878169	1.98104	3.94779	139076	35228.7	158741	98333.2	141094	216154	111747	108384	12041.9	76867.7	16411.2	4835.91	77133.6	24082
8.96_564.3309m/z	564.331	8.95723	neg	PC(18:2(9Z,12Z)/0:0)	LMGP01050035	Lipids and lipid-like molecules	Glycerophospholipids	Glycerophosphocholines	M+FA-H	C26H50NO7P	55.3	78.5	0.382737	2.63177	7.93825e-07	0.000147974	-1.32161	0.400089	56991.6	142447	52892.2	45738.1	65956.7	71196.7	63718.2	42447.9	129515	132355	147460	168805	147719	128831
1.24_435.1191m/z	435.119	1.24023	neg	5-iodo-4-hydroxy-docosa-7Z,10Z,13Z,16Z,19Z-pentaenoic acid delta lactone	LMFA04000081	Lipids and lipid-like molecules	Fatty Acyls	Docosanoids	M-H2O-H	C22H31IO2	39.6	7.25	0.0475574	2.61597	1.39663e-05	0.000653219	-2.10395	0.23262	26756.2	115021	8729.98	17299.6	62948.1	44538	23440.1	3581.66	129575	119887	103515	91438.4	113853	131859
1.26_268.0805n	267.073	1.26312	neg	Inosine	84	Nucleosides, nucleotides, and analogues	Purine nucleosides	Unclassified	M-H, M+FA-H, 2M-H	C10H12N4O5	54	75.3	-0.954943	2.58373	0.000311924	0.00421425	-0.958912	0.514445	88015.4	171088	82430.5	91286.6	81333.8	110945	89108.9	72988.2	169771	204271	136020	222591	137640	156236
0.96_521.1323m/z	521.132	0.963667	neg	5,4'-Dihydroxy-6,7,8,3'-tetramethoxyflavone 4'-galactoside	LMPK12113325	Lipids and lipid-like molecules	Polyketides	Flavonoids	M-H	C24H26O13	44.5	45.8	4.30447	2.5815	9.06255e-07	0.000152367	-3.08515	0.117836	10728.3	91044.6	5374.87	5334.2	21001.1	17634.9	13908.8	1115.87	102309	102680	62842.1	102435	78164.2	97837.7
3.44_298.0966m/z	298.097	3.44403	pos	5′-Deoxy-5′-<WBR>(methylthio)adenosine	3425	Nucleosides, nucleotides, and analogues	5'-deoxyribonucleosides	5'-deoxy-5'-thionucleosides	M+H	C11H15N5O3S	56.9	91	-0.734575	2.5798	0.000149813	0.00267206	-2.19908	0.217777	24478.2	112400	15735.1	10547.8	20395.1	19869.4	38980.4	41341.8	156463	115878	122296	126422	99519.9	53824.1
1.24_611.1447m/z	611.145	1.24023	neg	Oxidized glutathione	HMDB0003337	Organic acids and derivatives	Carboxylic acids and derivatives	Amino acids, peptides, and analogues	M-H	C20H32N6O12S2	52.3	76.4	-0.0450331	2.57005	0.000731608	0.00741524	-3.19819	0.108956	11948.6	109665	3530.3	6382.93	22698.7	19673.2	15582.6	3824.1	100591	101259	74241.8	92137.8	207806	81954.2
1.22_273.0839m/z	273.084	1.22105	pos	Allopurinol	HMDB0014581	Organoheterocyclic compounds	Pyrazolopyrimidines	Pyrazolo[3,4-d]pyrimidines	2M+H	C5H4N4O	44	27.9	-1.44366	2.55909	0.00297736	0.0184287	-1.13729	0.454614	83876.4	184500	77982.2	103838	56662.2	58094	100335	106347	280029	118616	194186	204462	183793	125918
0.80_175.1189m/z	175.119	0.800867	pos	L-Arginine	13	Organic acids and derivatives	Carboxylic acids and derivatives	Amino acids, peptides, and analogues	M+H	C6H14N4O2	47.6	42.7	-0.407894	2.55362	2.20401e-06	0.000248667	0.786399	1.72476	195527	113365	209251	207370	183806	183778	186545	202414	117637	89345.2	118464	131505	96015.9	127221
0.96_289.0332m/z	289.033	0.963667	neg	Fucose 1-phosphate	HMDB0001265	Organic oxygen compounds	Organooxygen compounds	Carbohydrates and carbohydrate conjugates	M+FA-H	C6H13O8P	46.5	38.1	0.632242	2.48114	0.00073868	0.00746927	-1.6523	0.318133	38360.1	120579	40830.8	29393.5	42844.2	50138.8	59656.7	7296.71	110666	118688	63852.5	182141	129290	118834
7.53_760.2919n	761.299	7.5316	pos	Mono(glucosyluronic acid)bilirubin	HMDB0060169	Organoheterocyclic compounds	Tetrapyrroles and derivatives	Bilirubins	M+H, M+K	C39H44N4O12	52.3	74	-4.85977	2.43668	0.0225161	0.0752124	-2.80286	0.143303	17606.1	122859	6765.62	13993.6	19568.6	4130.02	16560.9	44618.1	302639	126392	128074	73147.2	42169.2	64735.2
3.64_260.1372n	259.13	3.63925	neg	Glutamylleucine	HMDB0028823	Organic acids and derivatives	Carboxylic acids and derivatives	Amino acids, peptides, and analogues	M-H, 2M-H	C11H20N2O5	50.4	53.2	0.0546119	2.41238	0.0128806	0.0511959	0.978255	1.97008	215443	109357	329669	176289	284827	215039	184481	102351	134348	149551	111825	85244.9	81143.9	94030.8
0.94_226.0950n	491.157	0.9431	pos	Porphobilinogen	HMDB0000245	Organic nitrogen compounds	Organonitrogen compounds	Amines	M+NH4, 2M+K, M+H	C10H14N2O4	42.3	18.9	-1.41638	2.39584	6.87206e-06	0.000450961	-1.30305	0.405268	50124.9	123683	47601.8	35210	58703.9	61370.8	42814.8	55047.7	139615	108772	116799	134223	144720	97970.7
2.06_209.0920m/z	209.092	2.06088	pos	Kynurenine	72	Unclassified	Unclassified	Unclassified	M+H	C10H12N2O3	55.9	82.7	-0.516065	2.38936	4.69464e-06	0.000375684	1.78094	3.43651	101440	29518.3	128452	81321	98185.1	89848.7	102978	107854	27332.5	49555.1	22763.8	23742.2	35464.8	18251.5
0.96_227.0226m/z	227.023	0.963667	neg	[(oxolan-2-yl)methoxy]sulfonic acid	HMDB0126547	Organic acids and derivatives	Organic sulfuric acids and derivatives	Sulfuric acid esters	M+FA-H	C5H10O5S	41.6	16.4	-2.52542	2.36423	0.00215999	0.0149365	1.50567	2.83956	134542	47381.3	180133	89182.1	158153	179696	143465	56623.9	45151.7	46455	26375.1	55106	50008.1	61192
2.40_460.1937m/z	460.194	2.39775	pos	5-Methyl-THF	6215	Unclassified	Unclassified	Unclassified	M+H	C20H25N7O6	55	79.4	-0.49326	2.3561	0.020984	0.0714767	0.911173	1.88057	233866	124359	186698	154832	381807	288955	178819	212083	173343	96585.3	135879	183128	67984.1	89234.2
7.39_694.4516m/z	694.452	7.39417	pos	1beta,3beta,5alpha,6beta-tetrahydroxyandrostan-17-one	LMST02020108	Lipids and lipid-like molecules	Sterol Lipids	Steroids	2M+NH4	C19H30O5	39.3	6.22	-1.35876	2.31388	0.000248224	0.00360753	2.60888	6.10032	90411.7	14820.8	93913	58132.8	105374	137865	79285.1	67900.7	5567.76	40261.8	2934.81	1134.6	32228.6	6797.32
3.69_660.6286m/z	660.629	3.6861	pos	Cer(d18:0/23:0)	HMDB0011767	Lipids and lipid-like molecules	Sphingolipids	Ceramides	M+Na	C41H83NO3	32.3	0	3.32165	2.31036	0.0026253	0.0168918	1.05688	2.08042	145140	69764.4	128724	98703.8	141916	146946	175659	178889	120243	33200.3	103289	49076.3	40791.9	71985.2
4.96_358.0933m/z	358.093	4.9625	neg	Avenanthramide 1f	HMDB0029283	Phenylpropanoids and polyketides	Cinnamic acids and derivatives	Hydroxycinnamic acids and derivatives	M+FA-H	C17H15NO5	46.7	36.3	0.203838	2.30502	9.27657e-06	0.000504869	-3.88493	0.0676892	4764.08	70381.7	2041.24	419.6	1485.32	1034.74	17044.9	6558.62	82688.9	85996.3	75102.9	81261.1	59194.6	38046.2
3.62_324.2167m/z	324.217	3.6182	pos	Betaxolol(hydroxylation)	1322	Unclassified	Unclassified	Unclassified	M+H	C18H29NO4	40.6	8.94	-0.590266	2.2757	0.000300202	0.00409894	-0.899576	0.536044	79732.8	148743	84720.5	122840	68910	64609.5	62606.8	74710.4	120130	145323	166222	178950	150298	131534
7.39_937.5796m/z	937.58	7.39417	pos	PI(22:6(4Z,7Z,10Z,13Z,16Z,19Z)/20:1(11Z))	LMGP06010805	Lipids and lipid-like molecules	Glycerophospholipids	Glycerophosphoinositols	M+H	C51H85O13P	37.9	1.16	-0.455415	2.25688	0.000956114	0.00889193	1.47231	2.77466	117118	42209.8	126648	95991.1	130430	160007	106428	83202.1	21238.8	73660	32137.2	13128	81983.6	31111
0.96_249.0552m/z	249.055	0.963667	neg	gamma-Glutamylcysteine	HMDB0001049	Organic acids and derivatives	Carboxylic acids and derivatives	Amino acids, peptides, and analogues	M-H	C8H14N2O5S	39.8	6.87	0.693349	2.2489	0.00077383	0.00769165	-1.22004	0.429271	51738	120525	55394.1	42001	76549.2	66401	56304	13778.9	141463	144879	88707.2	112102	88428.9	147571
1.22_268.1037m/z	268.104	1.22105	pos	arabinofuranosylguanine	HMDB0061067	Nucleosides, nucleotides, and analogues	Purine nucleosides	Unclassified	M+H-H2O	C10H15N5O5	49	52.1	-1.21663	2.22063	0.0156918	0.0586878	-0.977042	0.50802	96096.4	189159	82017	73589.3	124235	121345	81945.6	93446.3	304122	106620	234685	144000	129391	216133
4.04_227.0814m/z	227.081	4.03543	pos	Indolylacryloylglycine	HMDB0006005	Organic acids and derivatives	Carboxylic acids and derivatives	Amino acids, peptides, and analogues	M+H-H2O	C13H12N2O3	50.6	56.2	-0.376147	2.21286	0.000392877	0.00484566	-7.93594	0.0040836	289.48	70888.6	42.9942	231.681	559.375	301.383	467.117	134.332	125246	48037.5	97334.3	43431.8	48450.6	62831.2
0.88_203.1502m/z	203.15	0.8814	pos	ADMA	6891	Unclassified	Unclassified	Unclassified	M+H	C8H18N4O2	48.6	47.7	-0.470814	2.20125	0.000876367	0.00838055	0.654936	1.57455	192182	122055	230100	223956	164846	148225	194182	191783	140282	112351	142560	119728	123119	94292.1
0.90_399.1290m/z	399.129	0.902067	pos	5-(3',5'-Dihydroxyphenyl)-gamma-valerolactone-O-glucuronide-O-methyl	HMDB0060030	Organic oxygen compounds	Organooxygen compounds	Carbohydrates and carbohydrate conjugates	M+H	C18H22O10	40.2	20.9	1.16192	2.19716	0.000684126	0.00710042	-1.42235	0.373104	40531.4	108633	40983.3	47163.7	33030.8	35951.7	42418.1	43641	151644	96864.2	139913	104870	102743	55762.2
1.22_161.0686n	162.076	1.22105	pos	Acetylhomoserine	HMDB0029423	Organic acids and derivatives	Carboxylic acids and derivatives	Amino acids, peptides, and analogues	M+H, 2M+H	C6H11NO4	46.7	37.1	-1.12345	2.18892	0.00292341	0.0181735	-1.10862	0.463738	69492.2	149852	59908.7	47369.3	74634.2	80665.4	77543.9	76831.5	191093	83011.1	144934	140854	120722	218499
0.96_371.0831m/z	371.083	0.963667	neg	3-O-alpha-D-Glucopyranuronosyl-D-xylose	HMDB0039723	Organic oxygen compounds	Organooxygen compounds	Carbohydrates and carbohydrate conjugates	M+FA-H	C11H18O11	48.6	48.1	0.0650285	2.17798	0.0208443	0.0712061	-0.962265	0.51325	90771.5	176856	138374	69026	100121	116936	93751.2	26421	161981	165195	104690	198620	134827	295823
0.98_191.0483m/z	191.048	0.982817	pos	Serylcysteine	HMDB0029036	Organic acids and derivatives	Carboxylic acids and derivatives	Amino acids, peptides, and analogues	M+H-H2O	C6H12N2O4S	39.6	7.34	-0.691542	2.17618	3.17448e-06	0.00029803	-1.09315	0.468737	52311.2	111600	33827.1	42219.3	63349.9	58425.7	56996.2	59048.8	122412	102645	101384	126202	105065	111894
1.22_920.2390m/z	920.239	1.22105	pos	(S)-Hydroxydecanoyl-CoA	HMDB0003938	Lipids and lipid-like molecules	Fatty Acyls	Fatty acyl thioesters	M+H-H2O	C31H54N7O18P3S	35.2	0	-3.88063	2.16112	8.53114e-05	0.00191497	-7.6353	0.00502973	310.179	61669.1	0.000604931	0.000604931	1861.07	0.000604931	0.000604931	0.000604931	64285.9	85165.5	26975.4	52077.4	90669.2	50841.4
1.81_250.0932m/z	250.093	1.81145	pos	Zidovudine	HMDB0014638	Nucleosides, nucleotides, and analogues	Pyrimidine nucleosides	Pyrimidine 2',3'-dideoxyribonucleosides	M+H-H2O	C10H13N5O4	43	28.2	-0.832665	2.15638	0.00068161	0.00710017	-0.961852	0.513397	71649.8	139560	93681	39446.4	84155.6	65928.5	69887.4	76799.9	185884	157526	138197	108816	134231	112707
1.99_215.1389m/z	215.139	1.99223	pos	Valyl-Proline	86027	Organic acids and derivatives	Carboxylic acids and derivatives	Amino acids, peptides, and analogues	M+H	C10H18N2O3	43.1	18.7	-0.677857	2.13278	0.00742372	0.0346962	0.658159	1.57807	193968	122915	190579	106020	216328	198203	217754	234922	163822	118032	132854	125473	103482	93825.7
0.96_478.0901m/z	478.09	0.963667	neg	7-(3,4-dihydroxy-5-methoxyphenyl)-6,11-dihydroxy-3-(4-hydroxyphenyl)-2λ⁴,8-dioxatricyclo[7.3.1.0⁵,¹³]trideca-1(13),2,4,6,9,11-hexaen-2-ylium	HMDB0134833	Phenylpropanoids and polyketides	Flavonoids	O-methylated flavonoids	M+FA-H	C24H17O8+	37.5	0.274	-0.923927	2.13082	4.60955e-05	0.0013444	-2.82776	0.140851	9537.94	67716.5	3512.55	9815.19	13758.1	11598.9	12137.5	6405.44	64312	60831.7	34437.1	93178.6	84756.1	68783.4
3.62_214.1318n	197.128	3.6182	pos	Dethiobiotin	HMDB0003581	Lipids and lipid-like molecules	Fatty Acyls	Fatty acids and conjugates	M+H-H2O, M+Na	C10H18N2O3	42.9	18.1	0.0536788	2.12759	2.4607e-08	2.10997e-05	-2.48091	0.179131	12051.8	67279.3	10662.5	9000	15307.6	14299.8	11106.6	11934.4	72947.1	75427.4	62256.1	60275.8	75761.3	57008
8.84_597.3048m/z	597.305	8.84283	neg	1-Oleoylglycerophosphoinositol	HMDB0061693	Lipids and lipid-like molecules	Glycerophospholipids	Glycerophosphoinositols	M-H	C27H51O12P	49.9	53.6	0.506615	2.12685	8.74465e-05	0.00194149	1.02918	2.04086	123313	60422	119476	111620	153871	147079	115956	91876.3	60597.1	70041.6	52323.3	51929.6	59931.5	67708.8
0.88_398.1216n	421.111	0.8814	pos	Taraxacoside	HMDB0030055	Organic oxygen compounds	Organooxygen compounds	Carbohydrates and carbohydrate conjugates	M+Na, M+K	C18H22O10	36.1	0	0.686421	2.1265	0.000528777	0.00596466	-1.52905	0.346505	33208.2	95837.6	27608.3	40388.3	32994.1	27159.1	31315.7	39783.4	140827	95910	119578	84070	76473.6	58167.3
0.80_399.1444m/z	399.144	0.800867	pos	S-Adenosylmethionine	3289	Nucleosides, nucleotides, and analogues	5'-deoxyribonucleosides	5'-deoxy-5'-thionucleosides	M+H	C15H22N6O5S	52.2	74.8	-0.388747	2.1202	1.35281e-05	0.000639698	-2.65798	0.158442	10557.1	66631.1	4273.26	3968	7014.43	8156.59	17526.5	22404.1	80751.1	70722.7	62492.2	85102.7	58336.4	42381.4
3.17_741.1932m/z	741.193	3.17078	pos	Avenanthramide 2	HMDB0033211	Phenylpropanoids and polyketides	Cinnamic acids and derivatives	Hydroxycinnamic acids and derivatives	2M+Na	C18H17NO7	30.7	0	4.13989	2.11866	0.0188845	0.0669141	-0.869479	0.547344	104592	191089	113646	177409	71782.1	102071	89102.1	73539.6	166264	72927.9	258267	218621	214698	215757
7.52_759.2880m/z	759.288	7.5153	neg	Bilirubin glucuronide	HMDB0010332	Organoheterocyclic compounds	Tetrapyrroles and derivatives	Bilirubins	M-H	C39H44N4O12	53.8	74.2	-0.335182	2.11486	0.0154722	0.0580852	-4.19771	0.0544958	4133.54	75850.5	2858.76	6179.19	2147.43	1848.58	11767.3	0.000604931	158083	143173	67098.6	34527.3	20607.6	31613.3
1.22_236.1006n	219.097	1.22105	pos	S-aminomethyldihydrolipoamide	HMDB0006239	Lipids and lipid-like molecules	Fatty Acyls	Fatty amides	M+H-H2O, M+Na	C9H20N2OS2	39.9	18.1	-4.74917	2.10153	0.00301452	0.0185516	-0.949927	0.517659	75130	145134	57218.1	77285.8	96330.3	87448.8	58010.2	74486.4	195240	97196.1	125477	136033	120554	196305
0.94_339.0865m/z	339.086	0.941667	neg	gamma-L-Glutamyl-L-methionine sulfoxide	HMDB0038613	Organic acids and derivatives	Carboxylic acids and derivatives	Amino acids, peptides, and analogues	M+FA-H	C10H18N2O6S	41.9	17.3	-1.03243	2.08839	0.00123996	0.0105062	-2.0937	0.234278	19421	82897.1	13744.6	11816.9	25187.7	35778.3	27771.6	2226.81	70487.5	79803.6	48317.6	97031.3	61187.9	140554
9.02_482.3239m/z	482.324	9.02093	pos	LysoPC(15:0)	HMDB0010381	Lipids and lipid-like molecules	Glycerophospholipids	Glycerophosphocholines	M+H	C23H48NO7P	54.3	75.4	-0.367818	2.0828	0.00124279	0.0105232	1.21264	2.31762	112416	48504.8	96114.6	70976.5	122872	156606	124436	103489	19961.1	54458.8	27645.8	61693.5	66164	61105.4
1.22_519.1504m/z	519.15	1.22105	pos	Hydroxynalidixic acid	HMDB0060826	Organoheterocyclic compounds	Diazanaphthalenes	Naphthyridines	2M+Na	C12H12N2O4	40.2	8.45	3.52887	2.03874	0.000616916	0.00660579	-1.6853	0.310939	27482.5	88385.4	17941.9	21574.3	33784.3	36706.6	24407.2	30480.7	124588	66937.5	73519.9	74774.6	62984.6	127508
4.80_541.2657m/z	541.266	4.80305	neg	Cortolone-3-glucuronide	HMDB0010320	Lipids and lipid-like molecules	Steroids and steroid derivatives	Steroidal glycosides	M-H	C27H42O11	55.4	78.9	0.465958	2.0379	0.0240629	0.0784927	0.868247	1.82544	176925	96921.8	98363.4	222448	214980	210005	92789.4	222966	98052.3	106688	88731.8	71175	53026.2	163857
8.61_542.3239m/z	542.324	8.60923	pos	PC(20:5(5Z,8Z,11Z,14Z,17Z)/0:0)	LMGP01050050	Lipids and lipid-like molecules	Glycerophospholipids	Glycerophosphocholines	M+H	C28H48NO7P	53.5	70.4	-0.32638	2.03157	0.00716882	0.0339425	0.928512	1.90331	150720	79188.3	121657	92857.5	181741	195061	161224	151781	42501.5	95389	47948.2	130281	103174	55836.5
11.17_704.4847m/z	704.485	11.1725	pos	PS(15:0/16:0)	HMDB0112281	Lipids and lipid-like molecules	Glycerophospholipids	Glycerophosphoserines	M+H-H2O	C37H72NO10P	37.9	2.62	-1.96122	2.00082	4.42238e-07	0.000101573	4.15243	17.7831	54881.3	3086.15	41355.2	61566.4	68434.1	62855.6	46834.3	48241.9	657.192	6436.13	3410.11	5091.57	1082.34	1839.58
7.06_443.2571m/z	443.257	7.05683	neg	PA(20:2(11Z,14Z)/0:0)	LMGP10050027	Lipids and lipid-like molecules	Glycerophospholipids	Glycerophosphates	M-H2O-H	C23H43O7P	35.7	3.24	0.753241	1.96778	0.00136924	0.0112316	0.828588	1.77595	119328	67191.2	120124	68392.5	127624	124100	125532	150195	62110.5	71743.7	59501.5	55335.3	84900	69555.9
7.26_759.2844m/z	759.284	7.25775	pos	3,4,5-trihydroxy-6-{[(1E)-1-(4-methoxyphenyl)pent-1-en-3-yl]oxy}oxane-2-carboxylic acid	HMDB0132997	Lipids and lipid-like molecules	Fatty Acyls	Fatty acyl glycosides	2M+Na	C18H24O8	45.8	48.8	1.33268	1.96612	0.0156759	0.0586455	-2.27202	0.20704	19627.8	94801.9	19319.5	35930	450.927	11224.4	41226	9615.69	67592.6	0.000604931	181874	130300	83632.5	105412
0.94_870.2578m/z	870.258	0.9431	pos	Pelargonidin 3-(4'''-p-coumarylrutinoside)-5-glucoside	LMPK12010064	Lipids and lipid-like molecules	Polyketides	Flavonoids	M+H-H2O	C42H47O21+	34.3	0	0.0653914	1.95498	0.00370201	0.0212189	-6.50684	0.0109963	633.301	57592.2	0.000604931	0.000604931	0.000604931	3799.8	0.000604931	0.000604931	33598.7	111757	14115.9	50281.8	92341.2	43459.2
3.60_391.2071m/z	391.207	3.59613	pos	alpha-[3-(Nitrosoamino)propyl]-3-pyridinemethanol	HMDB0062443	Organoheterocyclic compounds	Pyridines and derivatives	Unclassified	2M+H	C9H13N3O2	51	62.1	-4.53903	1.95085	0.000103445	0.00213565	1.08626	2.12323	94088.1	44313.7	78249.6	67083.1	101390	95394.6	111973	110438	56258.4	38269.7	50847.4	45757.5	37697.8	37051.1
0.96_370.0748n	351.057	0.963667	neg	4-O-alpha-D-Galactopyranuronosyl-D-galacturonic acid	HMDB0039721	Organic oxygen compounds	Organooxygen compounds	Carbohydrates and carbohydrate conjugates	M-H2O-H, M+FA-H	C12H18O13	46.4	44.8	0.189678	1.94272	0.00381943	0.0216985	-1.28275	0.41101	40055.7	97456.6	83946	31585.5	40144.2	32061.6	36407.6	16189.1	93716.5	82409.1	57469.9	140079	87939.1	123126
9.10_509.2886m/z	509.289	9.10012	neg	1-(11Z-eicosenoyl)-glycero-3-phosphate	HMDB0062305	Lipids and lipid-like molecules	Glycerophospholipids	Glycerophosphates	M+FA-H	C23H45O7P	49.5	49.4	0.259044	1.93626	0.00291258	0.0181329	-0.775296	0.584269	75635.4	129453	74913.6	71997.6	80587.2	87944.7	64284.4	74084.7	136967	176402	154170	117751	89513.9	101914
8.43_500.2770m/z	500.277	8.42577	pos	LysoPE(0:0/20:5(5Z,8Z,11Z,14Z,17Z))	HMDB0011489	Lipids and lipid-like molecules	Glycerophospholipids	Glycerophosphoethanolamines	M+H	C25H42NO7P	54.6	79.3	-0.322187	1.93	0.00270459	0.01717	0.915953	1.88682	120664	63951.3	113051	66622.8	128271	165024	132212	118805	44271.6	65183.9	53274.6	82658.7	76844.6	61474.6
1.24_705.2121m/z	705.212	1.24122	pos	2-{6-[2,4-dihydroxy-3-(3-methylbut-2-en-1-yl)benzoyl]-5-(2,4-dihydroxyphenyl)-4-hydroxy-3-methylcyclohex-2-en-1-yl}-5-[(E)-2-(2,4-dihydroxyphenyl)ethenyl]benzene-1,3-diol	HMDB0126251	Phenylpropanoids and polyketides	Diarylheptanoids	Linear diarylheptanoids	M+K	C39H38O10	47.4	67.6	3.71462	1.92907	0.000182638	0.00300011	-5.1584	0.0280005	1427.94	50996.8	0.000604931	0.000604931	1430.28	4573.22	0.000604931	2564.12	68779.8	33100.9	29519.8	73284.9	33188.7	68106.8
7.12_583.2543m/z	583.254	7.12007	pos	Biliverdin	HMDB0001008	Organoheterocyclic compounds	Tetrapyrroles and derivatives	Bilirubins	M+H	C33H34N4O6	51.6	65.6	-1.46597	1.92243	7.24566e-06	0.000458704	-0.688647	0.620435	76435.3	123196	87033.6	84572.1	71838.3	74179.3	68003.5	72984.9	116645	132010	110382	122285	140738	117117
0.90_262.1386n	263.146	0.902067	pos	Streptidine	65537	Unclassified	Unclassified	Unclassified	M+H-H2O, M+H	C8H18N6O4	38.5	4.06	-1.36004	1.91681	1.99843e-07	6.26922e-05	4.18295	18.1632	48045.6	2645.21	41156.2	58786.6	39297.7	41251.2	52526.7	55254.9	2280.89	0.000604931	4016.8	1966.79	167.063	7439.71
7.39_918.6059m/z	918.606	7.39417	pos	PI(18:4(6Z,9Z,12Z,15Z)/21:0)	LMGP06010418	Lipids and lipid-like molecules	Glycerophospholipids	Glycerophosphoinositols	M+NH4	C48H85O13P	35.3	0.636	-0.787062	1.91338	0.00369847	0.0212081	3.88611	14.7855	63080	4266.36	65516.3	23159.9	93277.9	120510	33593.3	42423	0.000604931	14549.7	249.838	0.000604931	10798.6	0.000604931
1.26_233.1130m/z	233.113	1.2632	pos	N2-Succinyl-L-ornithine	63478	Organic acids and derivatives	Carboxylic acids and derivatives	Amino acids, peptides, and analogues	M+H	C9H16N2O5	48.6	48.4	-1.02206	1.90599	0.0009709	0.00897106	1.00669	2.00929	98526.8	49035.5	112306	72437.9	90279.1	79560.2	117842	118735	70261.3	29008.2	49610.4	55285.3	29850.8	60196.9
3.69_770.5642m/z	770.564	3.6861	pos	PC(15:0/18:0)	HMDB0007937	Lipids and lipid-like molecules	Glycerophospholipids	Glycerophosphocholines	M+Na	C41H82NO8P	32.6	0	-3.74407	1.90004	0.0064753	0.0314403	0.976783	1.96807	110114	55950.2	86649.3	74420.5	119978	108127	138688	132822	93587.4	25928.5	90380	41191.1	33811.4	50803
10.20_262.2293n	280.263	10.203	pos	6-[3]-ladderane-1-hexanol	LMFA05000065	Lipids and lipid-like molecules	Fatty Acyls	Fatty alcohols	M+H, M+NH4, M+H-H2O	C18H30O	44.2	25.4	-1.26362	1.88645	0.0288969	0.0883042	-0.966001	0.511923	79506.1	155309	42493.4	120529	80690.5	29931.8	99018.9	104373	94886	168531	125527	106767	167743	268398
7.62_618.2793n	619.287	7.62335	pos	PI(20:5(5Z,8Z,11Z,14Z,17Z)/0:0)	LMGP06050026	Lipids and lipid-like molecules	Glycerophospholipids	Glycerophosphoinositols	M+H, M+NH4	C29H47O12P	52.3	71.3	-1.88783	1.87369	0.000577299	0.00633726	1.44984	2.73177	78016.3	28558.9	102091	47252.2	84966.2	101272	74310	58206.8	14119.8	27279.8	22350.3	36397.9	41191.3	30014.3
1.24_442.1989n	460.233	1.24122	pos	Exiguaflavanone M	LMPK12140114	Lipids and lipid-like molecules	Polyketides	Flavonoids	M+NH4, M+K	C25H30O7	40.3	14.5	-0.621536	1.87171	0.000269707	0.00382045	1.63842	3.11325	72886.2	23411.6	94968.7	85006.7	63613.9	49306.6	57910.3	86510.8	40945.3	35517.4	19430.4	17673.5	18871.4	8031.45
1.22_310.0952m/z	310.095	1.22105	pos	S-methylazathioprine	HMDB0061068	Organoheterocyclic compounds	Imidazopyrimidines	Purines and purine derivatives	M+NH4	C10H10N7O2S+	36.7	0	-1.00114	1.86286	1.23561e-05	0.000613607	-2.15862	0.223971	13462.7	60109.1	4520.31	6539.39	19491.1	17991.6	16133	16100.7	66247.5	41524.2	48248	59588	72778.6	72268.2
0.94_159.0276m/z	159.028	0.9431	pos	N-nitrosomethanamine	HMDB0062508	Organic nitrogen compounds	Organonitrogen compounds	Alkyldiazohydroxides	2M+K	CH4N2O	39.4	1.65	-2.25011	1.85202	0.00397089	0.022264	-0.877301	0.544385	69880.4	128366	63507	83827.8	47774.5	60826.8	81512	81834.3	159771	97456.1	182846	98283	105817	126022
10.02_526.3138m/z	526.314	10.0249	pos	L-a-Lysophosphatidylserine	34531	Unclassified	Unclassified	Unclassified	M+H	C24H48NO9P	51.9	65.7	-0.355906	1.85027	0.00746522	0.0348016	-1.17133	0.444013	43797.5	98640.1	26634	21352.5	69499.6	24687.7	45544.6	75066.4	112309	150125	90370.1	85854.6	101410	51771.3
1.22_387.1076m/z	387.108	1.22105	pos	cis-Resveratrol 3-O-glucuronide	HMDB0041711	Phenylpropanoids and polyketides	Stilbenes	Stilbene glycosides	M+H-H2O	C20H20O9	38.3	7.32	0.270595	1.84045	9.3029e-06	0.000504869	-1.63889	0.321103	20685.6	64420.4	17360.4	25501.3	17316	19579.2	20049	24307.6	86306.2	57113.7	60602.5	56182.7	72416.8	53900.5
2.06_293.0932n	311.123	2.06088	pos	TRIADIMEFON	44442	Unclassified	Unclassified	Unclassified	M+H, M+NH4	C14H16ClN3O2	34.7	1.02	0.20359	1.8142	0.00304967	0.0187052	0.605704	1.52172	146848	96501.3	192175	138466	153223	126116	130661	140448	130945	95385.2	110712	82530.3	79555	79880.5
10.61_256.2630m/z	256.263	10.6089	pos	12Z-Hexadecenal	LMFA06000212	Lipids and lipid-like molecules	Fatty Acyls	Fatty aldehydes	M+NH4	C16H30O	43.4	21.7	-1.89949	1.80297	0.0136738	0.0534403	-0.772181	0.585531	81565.4	139302	60508.3	97351	96291.4	66530.5	79992.2	88719.2	110338	177226	112012	111755	111268	213210
1.33_239.1024m/z	239.102	1.3293	pos	Tyrosyl-Glycine	85997	Organic acids and derivatives	Carboxylic acids and derivatives	Amino acids, peptides, and analogues	M+H	C11H14N2O4	49.3	50.5	-0.966565	1.79251	7.31102e-06	0.000458704	1.14777	2.21572	72507.2	32724	69391.1	52544.8	81574.1	71065.3	81824.5	78643.3	38647.3	29804.2	32814.6	30512.9	32313.4	32251.7
4.94_360.1073m/z	360.107	4.9371	pos	Famciclovir	HMDB0014570	Organoheterocyclic compounds	Imidazopyrimidines	Purines and purine derivatives	M+K	C14H19N5O4	49.3	51.2	1.34064	1.77431	2.07764e-05	0.000824774	-3.81556	0.0710236	3076.84	43321.4	696.886	0.000604931	454.618	359.998	8037.38	8912.15	58812.1	39241.6	48960.6	51413	38073.3	23427.5
5.89_935.3157m/z	935.316	5.88587	pos	N-Desmethylrosuvastatin	HMDB0060942	Organoheterocyclic compounds	Diazines	Pyrimidines and pyrimidine derivatives	2M+H	C21H26FN3O6S	34.4	0.544	3.33	1.7728	0.0027623	0.0174246	-3.13123	0.114131	6611.72	57930.8	9044.3	11257.4	982.542	4419.39	9856.22	4110.45	93070.5	18524	95810.9	44695.8	33666.5	61817.2
1.44_353.1009m/z	353.101	1.44428	pos	10-Hydroxy-2,8-decadiene-4,6-diynoic acid	HMDB0031054	Lipids and lipid-like molecules	Fatty Acyls	Fatty acids and conjugates	2M+H	C10H8O3	42.8	17.8	-2.97038	1.76931	1.9019e-07	6.26922e-05	-2.21252	0.215756	10483.4	48589	7028.15	3626.42	14855.8	13912.8	11108	12369.1	49794.1	48493.3	42393.8	58582.9	42221.1	50048.9
0.96_259.0225m/z	259.023	0.963667	neg	Deoxyribose 5-phosphate	HMDB0001031	Organic oxygen compounds	Organooxygen compounds	Carbohydrates and carbohydrate conjugates	M+FA-H	C5H11O7P	46.2	34.3	0.275782	1.7671	0.00101748	0.00922255	-0.972224	0.50972	45139.1	88556.8	44545.9	37421	33171.1	52073	52990.1	50633.7	113337	117652	68062.7	75238.8	71492.8	85557.3
0.96_534.1359m/z	534.136	0.963667	neg	Malvidin 3-(6-acetylglucoside)	HMDB0038008	Phenylpropanoids and polyketides	Flavonoids	Flavonoid glycosides	M-H	C25H27O13+	44	50.1	-3.78353	1.75265	0.00128317	0.0107271	-1.03217	0.488973	40814.7	83470.3	60289.1	33347	22083	54057.7	50066.1	25045.2	108345	96129.6	59430.6	83357.9	72028.8	81530
7.88_371.2440m/z	371.244	7.88295	neg	8-methoxy-13-hydroxy-9,11-octadecadienoic acid	LMFA01080002	Lipids and lipid-like molecules	Fatty Acyls	Fatty Acids and Conjugates	M+FA-H	C19H34O4	53.3	69.4	0.135809	1.74312	0.0138798	0.0539692	26.4095	8.91368e+07	53921.6	0.000604931	53700.8	47081.9	118534	5970.73	89590.3	8652.01	0.000604931	0.000604931	0.000604931	0.000604931	0.000604931	0.000604931
8.91_476.2785m/z	476.278	8.91137	neg	LysoPE(18:2(9Z,12Z)/0:0)	HMDB0011507	Lipids and lipid-like molecules	Glycerophospholipids	Glycerophosphoethanolamines	M-H	C23H44NO7P	53.9	72.8	0.397445	1.73737	0.000150294	0.0026737	-1.10285	0.465594	36566	78536.2	35502.4	24500.4	37791.4	41307.5	33749.8	46544.7	97314.6	89366	72599.3	58489.4	89459.1	63989
1.00_214.0510m/z	214.051	1.00445	pos	N-Acetyl-L-methionine	HMDB0011745	Organic acids and derivatives	Carboxylic acids and derivatives	Amino acids, peptides, and analogues	M+Na	C7H13NO3S	41.5	16.3	1.08432	1.71094	0.0185939	0.0659736	-2.19275	0.218734	13522.1	61819.7	6787.17	12585.3	14928.6	15354.9	14267.8	17208.7	47038.8	140658	31554	42200.4	76927.7	32539.1
0.80_161.1284m/z	161.128	0.800867	pos	N(6)-Methyllysine	58082	Organic acids and derivatives	Carboxylic acids and derivatives	Amino acids, peptides, and analogues	M+H	C7H16N2O2	48.4	47.7	-0.350087	1.70956	0.000546002	0.00610137	-1.45548	0.364634	23340.3	64010.2	24684.1	22224.4	24011.1	23594.1	22453.9	23074.4	38113.3	69917.9	40068.6	85217.6	74279.9	76464.2
3.66_519.4358m/z	519.436	3.66338	pos	Lycopene	LMPR01070257	Lipids and lipid-like molecules	Prenol lipids	Isoprenoids	M+H-H2O	C40H56	32.5	0	1.68798	1.70164	0.00109934	0.00966488	1.46771	2.76583	66062	23885.1	83215.2	87263	39754.1	37692.9	81014.3	67432.6	31284.4	20577.8	26859.9	22251.4	26066.6	16270.3
7.70_786.5293m/z	786.529	7.70028	neg	PC(18:3(9Z,12Z,15Z)/15:0)	HMDB0008198	Lipids and lipid-like molecules	Glycerophospholipids	Glycerophosphocholines	M+FA-H	C41H76NO8P	36	0	0.305981	1.69029	0.00262716	0.0168953	0.93219	1.90817	101567	53227.2	101709	109842	120545	87255.4	100898	89151.6	74769.5	95636.9	22626	35911.3	41764.8	48655
4.04_387.2125m/z	387.213	4.03543	pos	3a,11b,21-Trihydroxy-20-oxo-5b-pregnan-18-al	HMDB0006753	Lipids and lipid-like molecules	Steroids and steroid derivatives	Hydroxysteroids	M+Na	C21H32O5	46.7	45.9	-4.56679	1.67944	9.16884e-09	1.31443e-05	-6.33493	0.0123878	433.543	34997.5	110.194	1586.13	89.3299	311.747	346.135	157.724	39686.4	30726.4	36160.5	35642.1	27777.1	39992.2
10.88_774.4892m/z	774.489	10.8787	pos	PI-Cer(d18:1/14:0)	LMSP03030150	Lipids and lipid-like molecules	Sphingolipids	Phosphosphingolipids	M+Na	C38H74NO11P	38.6	0.388	0.0868911	1.67649	2.80212e-05	0.00097937	2.95661	7.76297	44095.5	5680.24	32968.2	66686.3	52105.8	34993.7	38226.7	39592.4	5392.21	5734.66	5823.45	4804.82	4144.44	8181.84
4.57_878.7554m/z	878.755	4.57052	pos	TG(18:4(6Z,9Z,12Z,15Z)/18:4(6Z,9Z,12Z,15Z)/o-18:0)	HMDB0055506	Lipids and lipid-like molecules	Fatty Acyls	Lineolic acids and derivatives	M+NH4	C57H96O5	36.1	0	-4.86002	1.6642	0.000995227	0.0091433	0.925093	1.89881	84890.2	44707.1	79215.4	58559.5	91028.3	109041	93910.3	77586.4	49617.9	26831.9	48410.6	59293.6	31233.5	52855.1
5.33_257.1394m/z	257.139	5.32705	neg	Traumatin	HMDB0037326	Lipids and lipid-like molecules	Fatty Acyls	Fatty acids and conjugates	M+FA-H	C12H20O3	46.5	34.7	-0.296546	1.64025	7.70021e-05	0.00178451	-4.08964	0.0587347	2292.15	39025.6	2742.72	1601	2360.79	2575.94	2785.86	1686.61	26939.4	27397.2	24979.1	51820.5	55307	47710.1
1.22_312.1103m/z	312.11	1.22105	pos	N-(1-Deoxy-1-fructosyl)methionine	HMDB0037841	Organic acids and derivatives	Carboxylic acids and derivatives	Amino acids, peptides, and analogues	M+H	C11H21NO7S	49.6	60	-2.73393	1.63409	0.000170061	0.00287427	0.940773	1.91956	73252.4	38161.1	80002.9	69189	65442.3	61895.9	71912.4	91071.7	56303.5	33690.3	41885.8	31294.8	38211.1	27580.9
0.96_569.1282m/z	569.128	0.963667	neg	Faropenem	HMDB0041892	Organic acids and derivatives	Carboxylic acids and derivatives	Amino acids, peptides, and analogues	2M-H	C12H15NO5S	36.1	0	2.33039	1.6272	0.0164435	0.0604619	-0.903652	0.534532	46836	87620.7	52700.3	47299.3	49935	50039	45076.6	35966	114307	144332	56015	74649.4	67893.3	68527.5
4.39_203.1152n	202.108	4.39082	neg	N-lactoyl-Leucine	HMDB0062176	Organic acids and derivatives	Carboxylic acids and derivatives	Amino acids, peptides, and analogues	M-H, 2M-H, M+FA-H	C9H17NO4	42.7	18.9	-2.88325	1.62086	0.00540098	0.0275993	0.965657	1.95295	80559.8	41250.2	95702.2	54557.9	55036.6	75072.8	79079.5	123910	47380.2	49325.9	43028.5	39776	37726.1	30264.8
0.96_274.1045m/z	274.105	0.963667	neg	Asparaginyl-Proline	HMDB0028739	Organic acids and derivatives	Carboxylic acids and derivatives	Amino acids, peptides, and analogues	M+FA-H	C9H15N3O4	48.9	52.6	0.375322	1.61916	0.00357125	0.0207281	-0.960213	0.513981	40428.8	78658.2	37104.8	44588.2	53791.3	40448.8	47408.8	19231.1	74872.2	77798.6	44660.4	98226	70598.3	105794
0.62_741.1932m/z	741.193	0.6189	pos	Clovamide	HMDB0039157	Organic acids and derivatives	Carboxylic acids and derivatives	Amino acids, peptides, and analogues	2M+Na	C18H17NO7	30	0	4.16223	1.61815	0.0246317	0.0795213	-0.741294	0.598203	77123.6	128925	87618.8	119847	52451.9	80457.5	72734.5	49631.8	108763	55912.6	165823	151156	142306	149593
0.96_228.0032n	226.996	0.963667	neg	Thiolutin	HMDB0034228	Organic nitrogen compounds	Organonitrogen compounds	N-arylamides	M-H, M+FA-H	C8H8N2O2S2	37.8	6.86	2.10221	1.60654	0.0069068	0.0329997	-0.590826	0.663963	90473.1	136262	109223	70848	70758.4	82656.5	112229	97123.2	120592	132024	109569	143524	124527	187337
1.29_310.0588m/z	310.059	1.28577	pos	[2-hydroxy-5-(2-hydroxy-3-methoxy-3-oxopropyl)phenyl]oxidanesulfonic acid	HMDB0124954	Organic acids and derivatives	Organic sulfuric acids and derivatives	Arylsulfates	M+NH4	C10H12O8S	47.4	45.8	-1.03681	1.60469	3.89971e-05	0.00119424	-0.706046	0.612998	54631.2	89121.3	54348.5	40359.5	56269	49967.4	66495.1	60347.5	103505	88330.2	86358.5	89503.3	88850.4	78180.1
1.22_191.0483m/z	191.048	1.22105	pos	Cysteinyl-Serine	HMDB0028784	Organic acids and derivatives	Carboxylic acids and derivatives	Amino acids, peptides, and analogues	M+H-H2O	C6H12N2O4S	40.9	13.8	-0.869546	1.5866	0.000118621	0.00231975	-1.34896	0.392574	21990.3	56015.7	12055.9	14798.7	28716.5	26800.8	22808.2	26761.7	68930.8	38839.3	48135.3	68369.2	52714.3	59105.5
0.96_468.1291m/z	468.129	0.963667	neg	2-amino-4-({2-[(1-carboxy-1-hydroxy-2-methylpropan-2-yl)sulfanyl]-1-[(carboxymethyl)-C-hydroxycarbonimidoyl]ethyl}-C-hydroxycarbonimidoyl)butanoic acid	HMDB0128932	Organic acids and derivatives	Carboxylic acids and derivatives	Amino acids, peptides, and analogues	M+FA-H	C15H25N3O9S	36.7	0	-0.515185	1.58123	1.96608e-06	0.000233106	-2.97297	0.127364	4509.92	35409.8	4958.15	1474.11	4706.18	6785.85	9135.25	0.000604931	32894.6	35123.2	26916.6	44626.9	30202	42695.5
3.69_771.0655m/z	771.066	3.6861	pos	Diguanosine triphosphate	HMDB0001379	Nucleosides, nucleotides, and analogues	(5'->5')-dinucleotides	Unclassified	M+H-H2O	C20H27N10O18P3	34	0	-3.716	1.57772	0.0124803	0.0501631	0.965655	1.95295	81341.9	41650.8	67526.5	54374.5	85147.3	78947.8	82944.7	119110	75347.7	22925.4	65759.8	34153.4	17886.7	33831.5
3.69_578.1766m/z	578.177	3.6861	pos	Methoxybrassenin A	HMDB0038635	Organoheterocyclic compounds	Indoles and derivatives	Indoles	2M+NH4	C13H16N2OS2	34.7	0	3.5299	1.57734	0.00670795	0.0322654	1.03257	2.04566	75767.1	37037.9	61316.8	46521.4	82129.3	76815.2	96801.9	91018	72628.8	26824.5	46690.5	25673.2	14581.3	35829.3
1.67_310.1758m/z	310.176	1.67337	pos	Lysyl-Tyrosine	HMDB0028963	Organic acids and derivatives	Carboxylic acids and derivatives	Amino acids, peptides, and analogues	M+H	C15H23N3O4	40.9	10.1	-1.1148	1.57564	0.00573804	0.0288856	0.637617	1.55576	108827	69951.2	120609	82053	127660	113100	98367.8	111172	103350	68679.6	87913.1	50307.1	60695.3	48762.1
1.42_299.0634m/z	299.063	1.42383	neg	beta-D-3-Ribofuranosyluric acid	HMDB0029920	Organoheterocyclic compounds	Imidazopyrimidines	Purines and purine derivatives	M-H	C10H12N4O7	50.1	55	0.120688	1.57316	0.0339042	0.098589	-0.611443	0.654542	82903.5	126659	97140.8	66672.1	64773.1	110441	110708	47686.5	174406	165682	109675	98398.6	115975	95817
2.76_279.1349m/z	279.135	2.76228	pos	Tyrosyl-Proline	HMDB0029113	Organic acids and derivatives	Carboxylic acids and derivatives	Amino acids, peptides, and analogues	M+H	C14H18N2O4	40.6	10.2	3.43253	1.5692	0.00382951	0.0217079	0.751666	1.68374	91629.4	54420.3	95718.3	47852.5	110995	99888.6	99663.9	95658.2	70816.3	53513.2	60439.1	52879	44897.3	43976.8
0.94_576.1709m/z	576.171	0.9431	pos	Cartormin	HMDB0035209	Phenylpropanoids and polyketides	Cinnamic acids and derivatives	Hydroxycinnamic acids and derivatives	M+H	C27H29NO13	36.2	0	-0.473802	1.56424	0.00180407	0.013374	-5.90972	0.0166341	603.101	36257	0.000604931	0.000604931	3618.6	0.000604931	0.000604931	0.000604931	15875.1	31478.3	16172.6	65840.6	31784.3	56391.2
1.54_692.6520m/z	692.652	1.53537	pos	Cer(t18:1(8E)/26:0(2OH[R]))	LMSP02030029	Lipids and lipid-like molecules	Sphingolipids	Ceramides	M+H-H2O	C44H87NO5	33.2	0	-4.37619	1.5638	6.47691e-07	0.000131745	1.4494	2.73095	47187	17278.6	49491.2	44453	43818.6	40385.8	49197.4	55776.2	18968.9	23252.6	17321	11619.9	16064.3	16445
7.39_506.2408m/z	506.241	7.39417	pos	Isolimonic acid 16->17-lactone	HMDB0039364	Lipids and lipid-like molecules	Steroids and steroid derivatives	Steroid lactones	M+NH4	C26H32O9	35.7	7.82	4.73183	1.55383	0.00445424	0.0242756	0.952217	1.93484	83272.5	43038.4	77808.6	82722	96403.8	97052.7	69250.7	76397.6	37079	82707.9	26609.8	15768.6	60957.1	35107.9
1.22_344.1337m/z	344.134	1.22105	pos	b-D-Glucopyranosiduronic acid	2024	Unclassified	Unclassified	Unclassified	M+H	C15H21NO8	52.9	71.2	-0.99571	1.5508	0.000158293	0.00275876	0.851965	1.80496	72334.8	40075.6	77239.1	74044.1	61659.6	61909.9	73185.3	85970.8	57162.5	34203.1	43193.2	38303	38945.7	28646.2
10.84_538.3864m/z	538.386	10.8437	pos	PC(19:0/0:0)	40307	Unclassified	Unclassified	Unclassified	M+H	C27H56NO7P	45.2	31.5	-0.60888	1.54439	0.0102019	0.0431776	0.914815	1.88533	83702.3	44396.7	70263.7	43128.6	109718	66005.5	108901	104197	31734.8	57632.1	36763.1	60562	46186.1	33502
3.78_576.1243n	599.116	3.77973	pos	Epicatechin-(2beta->7,4beta->6)-catechin	HMDB0034707	Phenylpropanoids and polyketides	Flavonoids	Biflavonoids and polyflavonoids	M+NH4, M+Na	C30H24O12	36.5	0	-4.34613	1.53569	0.0163535	0.0601829	-1.61718	0.325971	19228.2	58987.3	9370.83	13484	31826.4	13512.2	19481.1	27694.5	55060.9	123118	50802.7	30117.7	50812.8	44011.6
3.69_578.5525m/z	578.552	3.6861	pos	1-tetradecanyl-2-(8-[3]-ladderane-octanyl)-sn-glycerol	LMGL02030032	Lipids and lipid-like molecules	Glycerolipids	Diradylglycerols	M+NH4	C37H68O3	32.5	0	3.24273	1.5283	0.00412794	0.0229049	1.11461	2.16537	62238.4	28742.7	50396.2	37993.1	70041.9	58845.3	71291.4	84862.2	52405.1	13679.2	38244.6	17397.7	20917.9	29811.6
8.11_595.2893m/z	595.289	8.11018	neg	PI(18:2(9Z,12Z)/0:0)	LMGP06050010	Lipids and lipid-like molecules	Glycerophospholipids	Glycerophosphoinositols	M-H	C27H49O12P	50.2	55.3	0.726489	1.52604	0.00135997	0.0111912	-0.959046	0.514397	40363.7	78468.1	55673.7	20695.9	41962.2	47268.9	46124.6	30457.1	63651.2	76362.4	70062.6	63194.6	91449.8	106088
1.22_244.1057n	245.113	1.22105	pos	Hydroxyprolyl-Hydroxyproline	85771	Organic acids and derivatives	Carboxylic acids and derivatives	Amino acids, peptides, and analogues	M+H-H2O, M+H	C10H16N2O5	47.9	46.6	-0.960088	1.51856	0.00167653	0.012767	0.762769	1.69674	79003.1	46561.6	89513.5	54717.3	79025.3	72700.5	82906.2	95155.9	67060.2	37822.9	51527.3	45690.5	44967.3	32301.4
3.80_380.1754n	778.384	3.80183	pos	Di-4-coumaroylputrescine	HMDB0033466	Phenylpropanoids and polyketides	Cinnamic acids and derivatives	Hydroxycinnamic acids and derivatives	M+Na, 2M+NH4, 2M+H	C22H24N2O4	36	0	4.72689	1.51155	5.5172e-06	0.000405192	1.48319	2.79566	45437.9	16253	37426.2	50446.4	43066	39106	48672.2	53910.6	18715.4	21042.9	14119.9	10734.9	21699.3	11205.8
1.22_424.1015m/z	424.101	1.22105	pos	S-(1,2-DICARBOXYETHYL)GLUTATHIONE	44314	Unclassified	Unclassified	Unclassified	M+H	C14H21N3O10S	52.4	75.9	-1.35415	1.50565	0.0142931	0.0550742	-0.960646	0.513827	42887.5	83466.9	20499.7	47167	45193.1	49803.4	44317.6	50344.4	59351.6	112749	48278.3	59456.1	122633	98332.5
8.38_645.3047m/z	645.305	8.38153	neg	OKHdiA-PG	LMGP20060026	Lipids and lipid-like molecules	Glycerophospholipids	Oxidized glycerophospholipids	M-H2O-H	C31H53O13P	41.2	12.4	0.170364	1.49959	0.00444872	0.0242558	0.996682	1.99541	72695.7	36431.5	72624.1	49143.5	95534.6	95222.1	78688.3	44961.4	23572.9	29370	27736.8	47894.5	45324.4	44690.5
6.41_624.3500n	607.347	6.41033	pos	Spongipregnoloside A	LMST02030217	Lipids and lipid-like molecules	Sterol Lipids	Steroids	M+H-H2O, M+NH4	C33H52O11	42.8	28.8	-1.50939	1.48718	7.0602e-06	0.000455542	-5.3467	0.0245745	710.211	28900.4	364.557	421.896	0.000604931	359.082	1356.87	1758.86	25770.5	18998.6	29335.8	43483.1	26076.1	29738.1
2.04_237.0868m/z	237.087	2.03788	pos	L-Formylkynurenine	HMDB0060485	Benzenoids	Benzene and substituted derivatives	Butyrophenones	M+H	C11H12N2O4	48	44.5	-0.844059	1.48629	0.00434442	0.0238296	-2.28954	0.204541	8723.05	42647	16711.9	4179.95	11300.9	9041.14	5536.9	5567.5	28625.5	81228	22026.5	28787	54877.9	40337
7.74_511.2734m/z	511.273	7.73987	neg	eurysterol B sulfonic acid	LMST05020035	Lipids and lipid-like molecules	Sterol Lipids	Steroid conjugates	M-H	C27H44O7S	38.4	4.34	-0.100209	1.48535	2.53183e-06	0.000265099	-3.15529	0.112244	3649.65	32515.3	1348.15	624.668	3284.27	1556.15	6685.1	8399.54	26798.5	27110.9	25400.2	37251.3	39228.7	39302.2
1.26_299.0768n	300.084	1.2632	pos	D-4'-Phosphopantothenate	3427	Organic acids and derivatives	Carboxylic acids and derivatives	Amino acids, peptides, and analogues	M+H, M+K, M+Na	C9H18NO8P	49	48.7	-0.846436	1.47529	0.0193584	0.0680109	0.722315	1.64983	107680	65267.3	117166	147043	90533.6	81631	104684	105022	77868.9	111266	50620.2	27797.7	76629.8	47421.5
3.66_519.1015m/z	519.102	3.66338	pos	Pyridoxamine 5'-phosphate	HMDB0001555	Organoheterocyclic compounds	Pyridines and derivatives	Pyridoxamines	2M+Na	C8H13N2O5P	39.1	0	-0.204396	1.47166	0.000954888	0.00888696	1.55067	2.92953	48541.4	16569.7	52634.7	69924.4	26972	31871.3	58404	51442.2	24510.6	16594	17792	12506.9	17290.2	10724.5
3.62_352.1501m/z	352.15	3.6182	pos	Cappariloside A	HMDB0034937	Organic oxygen compounds	Organooxygen compounds	Carbohydrates and carbohydrate conjugates	M+NH4	C16H18N2O6	50.6	59.6	-0.69242	1.47029	0.000115604	0.00227703	1.05948	2.08418	55835	26789.9	44423.5	40134.6	66649.3	68358.7	59127	56316.7	26474	28217.4	24394.5	25226.1	29638.8	26788.7
3.66_623.1204m/z	623.12	3.66338	pos	3,4,5-trihydroxy-6-[(4-hydroxy-3-methylbut-2-enoyl)oxy]oxane-2-carboxylic acid	HMDB0128929	Organic oxygen compounds	Organooxygen compounds	Carbohydrates and carbohydrate conjugates	2M+K	C11H16O9	36.7	0	-2.85357	1.45459	0.00185942	0.0136541	1.44527	2.72314	49809	18291	68604	66741.5	30617	29186.8	43293.7	60411.2	19475.4	21310.6	19644.8	16050.6	23212.8	10051.8
2.90_223.1075m/z	223.107	2.89772	pos	Phenylalanyl-Glycine	85897	Organic acids and derivatives	Carboxylic acids and derivatives	Amino acids, peptides, and analogues	M+H	C11H14N2O3	43.4	21.6	-1.08654	1.45253	0.00196358	0.0141017	1.20222	2.30094	55942	24312.7	40547.2	30848.1	66562.8	63159.3	64350.8	70183.7	18248.5	40754.6	15842.7	24432.4	28407.2	18190.9
0.94_192.0606n	385.128	0.9431	pos	2-(Methylthiomethyl)-3-phenyl-2-propenal	HMDB0037166	Phenylpropanoids and polyketides	Cinnamaldehydes	Unclassified	M+H, 2M+H	C11H12OS	38.3	0	-1.24158	1.45037	0.000874174	0.00836579	-0.69992	0.615606	49834.9	80952.5	60050.7	41084	44695.2	44900.1	49291.2	58988.1	74254.3	91904.3	88446	81343.1	93838.8	55928.5
3.62_445.1387m/z	445.139	3.6182	pos	Milrinone	HMDB0014380	Organoheterocyclic compounds	Pyridines and derivatives	Bipyridines and oligopyridines	2M+Na	C12H9N3O	39.6	1.39	0.825563	1.43832	2.49875e-05	0.000923532	-1.49918	0.353754	14493.2	40969.7	4833.92	11365.6	18985.3	16779	18599.2	16396.3	41834.8	49794.8	41135.6	38263.4	45470.6	29319.2
10.51_466.3289m/z	466.329	10.5053	pos	PE(O-18:1(9Z)/0:0)	LMGP02060004	Lipids and lipid-like molecules	Glycerophospholipids	Glycerophosphoethanolamines	M+H	C23H48NO6P	50.8	62.5	-0.747168	1.43312	0.000289543	0.00399998	-1.14416	0.452454	24148.1	53371.3	19329.6	18813.2	31147.5	26397.6	28247.6	20952.9	46639.5	41656.6	73661	62365.1	49145.5	46760.1
6.69_300.1817m/z	300.182	6.6942	neg	3-hydroxy-cis-5-octenoylcarnitine	LMFA07070038	Lipids and lipid-like molecules	Fatty Acyls	Fatty esters	M-H	C15H27NO5	46.2	34.9	0.114587	1.42824	0.00359759	0.0207985	-1.40455	0.377735	19381.7	51310.2	26145	11904.1	16561.3	16517.9	29368.6	15793.2	44504.7	45663.2	40796.7	69450.6	27458.3	79987.9
0.94_173.0920m/z	173.092	0.9431	pos	Diaminopimelic acid	HMDB0001370	Organic acids and derivatives	Carboxylic acids and derivatives	Amino acids, peptides, and analogues	M+H-H2O	C7H14N2O4	44.6	28.7	-0.592414	1.42154	0.000414009	0.00502357	0.635669	1.55366	75196.3	48399.5	83466.8	59229.3	68348.4	70811.9	83973.5	85347.9	55235.9	45367	56482.1	47712.9	47765	37834.2
0.90_371.1127m/z	371.113	0.902067	pos	Glutaminyltryptophan	HMDB0028808	Organic acids and derivatives	Carboxylic acids and derivatives	Amino acids, peptides, and analogues	M+K	C16H20N4O4	40	15.6	3.37823	1.42001	0.0180628	0.0646063	0.585352	1.50041	102664	68424.3	70368.2	105081	123791	112640	95505.4	108599	64096.7	62507.7	68530.1	46751.4	55156.5	113503
8.75_631.3853m/z	631.385	8.7498	neg	Cloversaponin I	HMDB0039892	Lipids and lipid-like molecules	Prenol lipids	Terpene glycosides	M-H	C36H56O9	50.1	54.5	0.244352	1.41911	0.000103856	0.0021407	5.52597	46.0769	28713.9	623.173	16357	43093.8	40574	18337.8	26414.4	27506.4	140.708	254.651	133.534	298.167	281.62	2630.36
0.88_413.1444m/z	413.144	0.8814	pos	Methylpicraquassioside A	HMDB0038347	Organic oxygen compounds	Organooxygen compounds	Carbohydrates and carbohydrate conjugates	M+H	C19H24O10	36.5	3.88	0.430745	1.41503	0.005043	0.0263234	-1.23128	0.425939	20937.9	49157.2	19731.4	30993.7	25845.9	28533.6	5103.69	15419.3	45499.6	45026.3	45380.3	79601.9	50954.9	28479.9
1.40_301.0777m/z	301.078	1.39992	pos	Urate-3-ribonucleoside	63394	Unclassified	Unclassified	Unclassified	M+H	C10H12N4O7	52	64.9	-0.569278	1.41382	0.00383567	0.0217237	-0.630893	0.645776	61073.3	94573.5	53597	35940.5	66913	58783.9	75872.6	75333	120919	93804.3	97029.4	79545.5	99126.1	77016.8
3.66_622.7198m/z	622.72	3.66338	pos	17,21-Dimethylhentetracontane	LMFA11000301	Lipids and lipid-like molecules	Fatty Acyls	Hydrocarbons	M+NH4	C43H88	33.2	0	-4.31915	1.40779	0.000234406	0.00349759	1.5768	2.98307	40522.3	13584.1	46560.5	52410.9	29918.7	23239.7	45298.9	45705.3	14542.6	14084	17617.8	10480.2	16319.7	8460.15
9.04_585.3048m/z	585.305	9.03518	neg	PI(17:0/0:0)	LMGP06050029	Lipids and lipid-like molecules	Glycerophospholipids	Glycerophosphoinositols	M-H	C26H51O12P	48	45.7	0.436659	1.40586	0.00339463	0.0200375	1.21224	2.31697	55562.8	23980.8	42500.2	37413.9	72381.6	79458.6	65452.7	36169.7	14829.6	22370.3	24361.8	29412.1	19433.3	33477.9
5.90_933.3051m/z	933.305	5.89942	neg	Rhamnocitrin 3-glucoside-4'-(2''-dihydrophaseoylglucoside)	LMPK12112571	Lipids and lipid-like molecules	Polyketides	Flavonoids	M+FA-H	C43H52O20	38.8	0.216	1.95254	1.40204	0.00175471	0.0131063	-4.43084	0.0463645	1368.04	29506.1	1158.87	1623.8	1619.51	356.135	3120.74	329.162	45578.5	49541.9	35357.2	14652.9	11335.5	20570.8
4.16_187.0063m/z	187.006	4.16373	neg	p-Toluenesulfonic acid	HMDB0059933	Organic acids and derivatives	Organic sulfuric acids and derivatives	Arylsulfates	M-H	C7H8O4S	45.2	33.3	-3.89966	1.3949	0.0308518	0.0924021	-1.02739	0.490598	41809.9	85222.2	30286.6	29236.9	43446.8	42033.4	45907.4	59948.3	78147	81624.1	75631.4	52136.1	58728.4	165066
6.27_759.2844m/z	759.284	6.27118	pos	Methyl (R)-9-hydroxy-10-undecene-5,7-diynoate glucoside	HMDB0040895	Lipids and lipid-like molecules	Fatty Acyls	Fatty acyl glycosides	2M+Na	C18H24O8	36.9	0.51	1.23373	1.38605	0.000192228	0.00310608	-3.11967	0.11505	3467.89	30142.6	2772.74	4327.52	0.000604931	2606.86	6501.8	4598.45	45098	17957.3	41887.3	30830.8	21761.2	23321
0.96_307.0435m/z	307.044	0.963667	neg	Mannitol 1-phosphate	HMDB0001530	Organic oxygen compounds	Organooxygen compounds	Carbohydrates and carbohydrate conjugates	M+FA-H	C6H15O9P	42.1	17.8	-0.229728	1.38578	0.00989733	0.0423485	-0.765057	0.58843	41673.7	70821.8	53160.8	48545.9	40932.2	46046.5	50417.6	10939.1	85055.7	90645.5	48275.2	61506.7	62145.6	77301.8
3.76_212.1182m/z	212.118	3.75507	pos	Trp-P-1	73018	Unclassified	Unclassified	Unclassified	M+H	C13H13N3	40.2	4.06	-0.190732	1.38417	9.92127e-08	4.55741e-05	-7.84027	0.00436359	106.079	24310.1	58.5581	0.000604931	192.277	53.0547	113.48	219.105	27994.5	19751.2	27493.6	21964.1	19475.3	29181.9
3.22_189.1233m/z	189.123	3.21642	pos	Glycyl-Isoleucine	85755	Organic acids and derivatives	Carboxylic acids and derivatives	Amino acids, peptides, and analogues	M+H	C8H16N2O3	44.4	32.2	-0.394602	1.38367	4.68006e-05	0.00136146	0.780875	1.71817	59530.7	34647.7	55071.9	45333.2	63642.4	64470.4	68945.9	59720.2	36102.4	32064.8	37020.5	37206.5	29518.2	35973.5
3.92_789.3890m/z	789.389	3.91828	pos	Dulcoside A	HMDB0036708	Lipids and lipid-like molecules	Prenol lipids	Terpene glycosides	M+H	C38H60O17	36.4	0	-1.6662	1.37592	8.52136e-07	0.000152225	1.45332	2.73838	37667.4	13755.4	35874.7	34672.3	32666.2	36166.9	42425.9	44198.4	14737.8	17131.7	10493.6	16624.6	13501.1	10043.3
1.26_380.1119m/z	380.112	1.2632	pos	(R)-S-Lactoylglutathione	3511	Organic acids and derivatives	Carboxylic acids and derivatives	Amino acids, peptides, and analogues	M+H	C13H21N3O8S	41.8	21.6	-0.862363	1.37249	0.00188107	0.013739	-1.09667	0.467594	26004.8	55614.1	14635.9	25136.1	36025.4	30417.5	24336.1	25477.7	77671.7	38584.8	65819.3	43042.7	44072.9	64493.2
1.22_440.1325m/z	440.133	1.22105	pos	N-Acetyl gemifloxacin	HMDB0060633	Organoheterocyclic compounds	Diazanaphthalenes	Naphthyridines	M+Na	C19H20FN5O5	36.1	0	-3.64026	1.3676	9.39471e-05	0.00203044	-2.39493	0.190131	6021.91	31672.4	1809.07	6143.76	6175.74	10933.8	3964.61	7104.48	45120.1	24189.1	30880.7	24033.7	41784.5	24026.3
3.78_294.1218n	293.115	3.77528	neg	gamma-Glutamylphenylalanine	HMDB0000594	Organic acids and derivatives	Carboxylic acids and derivatives	Amino acids, peptides, and analogues	M-H, 2M-H	C14H18N2O5	54.9	78.3	0.788123	1.3563	0.0411713	0.112885	0.64297	1.56154	114905	73584.3	153522	95909.5	159179	120586	102707	57526.9	99236.1	96808.7	66355.6	62754.3	47975.5	68375.9
8.62_586.3153m/z	586.315	8.62073	neg	LysoPC(20:5(5Z,8Z,11Z,14Z,17Z))	HMDB0010397	Lipids and lipid-like molecules	Glycerophospholipids	Glycerophosphocholines	M+FA-H	C28H48NO7P	55.9	81.9	0.450353	1.3388	0.0130536	0.0516761	1.46138	2.75372	51083.7	18550.8	42391.5	24082.4	84190.5	69527.3	61814.4	24496.1	12362.9	13101.4	10195.8	33456.7	26666.1	15522.1
4.13_345.1423n	346.15	4.12882	pos	4,5-DIDEMETHYLSIMMONDSIN	84952	Unclassified	Unclassified	Unclassified	M+H, M+Na	C15H23NO8	48.7	48.7	-0.13171	1.33036	2.34491e-07	7.01401e-05	-3.50244	0.0882389	2141.64	24270.9	2231.55	1862.62	1634.45	2292.59	2447.24	2381.4	21308.4	21087	21768.5	28682.2	21740.1	31039.4
4.04_759.4043m/z	759.404	4.03543	pos	OHDdiA-PG	LMGP20060036	Lipids and lipid-like molecules	Glycerophospholipids	Oxidized glycerophospholipids	M+Na	C36H65O13P	34	4.59	-1.63593	1.32935	0.000167163	0.00285027	-1.12165	0.459567	19853.7	43200.9	16787	12363.5	25127.1	23182.3	20148.5	21513.7	51027.8	52274.4	42390	40809.1	44442.2	28261.5
8.01_334.2140n	335.221	8.01123	pos	12-oxo-LTB4	36254	Lipids and lipid-like molecules	Fatty Acyls	Eicosanoids	M+H, M+Na, M+NH4, M+H-H2O	C20H30O4	52.5	69.3	-1.31988	1.32312	2.66629e-07	7.36682e-05	8.23722	301.751	22469	74.4618	23662.8	30764.4	18622.6	22041.5	21210.7	18511.8	115.644	0.000604931	56.8066	61.5342	153.677	59.1088
1.63_454.1818m/z	454.182	1.62802	pos	Fusarin C	HMDB0033337	Lipids and lipid-like molecules	Prenol lipids	Sesquiterpenoids	M+Na	C23H29NO7	46.8	45.2	-4.20167	1.31991	0.00481869	0.0255167	0.650643	1.56987	70446.3	44874	67087.3	47196.4	72088.6	64870.9	79515.7	91918.8	57909.6	46546	51955.8	36970.2	37893.1	37969.4
1.24_468.1291m/z	468.129	1.24023	neg	2-amino-4-({2-[(1-carboxy-2-hydroxy-1-methylpropyl)sulfanyl]-1-[(carboxymethyl)-C-hydroxycarbonimidoyl]ethyl}-C-hydroxycarbonimidoyl)butanoic acid	HMDB0129122	Organic acids and derivatives	Carboxylic acids and derivatives	Amino acids, peptides, and analogues	M+FA-H	C15H25N3O9S	47	45.7	-0.684559	1.31322	6.99575e-08	3.69215e-05	-2.50728	0.175888	4481.93	25481.8	2306.07	3311.14	6340.3	8369.65	5841.27	723.179	29025.4	26945.5	24340.6	22309.1	25843	24427.3
5.79_441.1769m/z	441.177	5.78582	neg	3,4,5-trihydroxy-6-{[(2Z)-6-hydroxy-2-(phenylmethylidene)heptyl]oxy}oxane-2-carboxylic acid	HMDB0126534	Lipids and lipid-like molecules	Fatty Acyls	Fatty acyl glycosides	M+FA-H	C20H28O8	45.2	31	0.665944	1.30215	0.000166412	0.00284248	-3.15185	0.112512	2961.78	26324.2	5844.73	3677.9	1969.07	2039.54	3860.63	378.844	31640.2	32426.4	29457.7	14981.3	36006	13433.9
2.83_290.1594m/z	290.159	2.8304	pos	O-Adipoylcarnitine	HMDB0061677	Lipids and lipid-like molecules	Fatty Acyls	Fatty acid esters	M+H	C13H23NO6	45.3	32.3	-1.27927	1.29561	0.00848987	0.0380277	0.930608	1.90608	52136.7	27352.8	49059.1	26886.3	47807.7	45284.2	70198.4	73584.3	34364.5	30615.1	31245.4	15246	27914.9	24731.1
8.06_596.2957n	597.303	8.0571	pos	Salannin	67197	Unclassified	Unclassified	Unclassified	M+H-H2O, M+NH4, M+H	C34H44O9	35.9	0.072	-4.72787	1.2952	0.000702939	0.00720414	-1.29737	0.406867	18151.3	44612.4	28189	13198.5	14225	22279	18506.1	12510.3	30778	39430.7	42352.9	36746.7	60748.3	57617.8
3.06_287.2215m/z	287.221	3.05698	pos	Aleuritic acid	LMFA01050101	Lipids and lipid-like molecules	Fatty Acyls	Fatty Acids and Conjugates	M+H-H2O	C16H32O5	47.2	46.4	-0.685535	1.28784	0.000533998	0.00600374	-0.707852	0.612231	35119.4	57363	36596	48390.8	32990.5	29094.9	28598.7	35045.9	47491.7	70028.8	61737.4	58912.8	55617.3	50390.2
4.43_777.4273m/z	777.427	4.43135	pos	Norgestimate	HMDB0015092	Lipids and lipid-like molecules	Steroids and steroid derivatives	Steroid esters	2M+K	C23H31NO3	38.7	5.62	4.55943	1.28724	3.50309e-05	0.00112878	2.40976	5.31384	26712	5026.86	23088.7	14587.8	31262.8	36052.5	28922	26357.8	3983.08	4498.59	3308.49	7197.09	6352.78	4821.12
8.79_570.2839m/z	570.284	8.78772	neg	LysoPE(0:0/22:6(4Z,7Z,10Z,13Z,16Z,19Z))	HMDB0011496	Lipids and lipid-like molecules	Glycerophospholipids	Glycerophosphoethanolamines	M+FA-H	C27H44NO7P	36.9	12.3	0.379878	1.28669	0.0114365	0.0468607	1.11464	2.16541	53236.9	24585.1	43283.4	35313.9	62417	90458.8	48107.1	39840.9	14283.3	14997.5	18429.7	30980.2	36957.2	31862.6
5.17_526.2482m/z	526.248	5.1675	neg	N-[(3a,5b,7a,12a)-3,12-dihydroxy-24-oxo-7-(sulfooxy)cholan-24-yl]-Glycine	HMDB0002640	Lipids and lipid-like molecules	Steroids and steroid derivatives	Bile acids, alcohols and derivatives	M-H2O-H	C26H43NO9S	41.4	18.8	0.365122	1.28261	0.0107312	0.0447115	-1.50417	0.352533	15118.9	42886.5	14380.2	11179	15298.7	11326.8	14626.1	23902.7	66466.7	62828.9	56705.4	20554.3	25771.4	24992
1.31_264.0728m/z	264.073	1.30933	neg	Guanosine	HMDB0000133	Nucleosides, nucleotides, and analogues	Purine nucleosides	Unclassified	M-H2O-H	C10H13N5O5	41.9	24.7	-3.7967	1.28056	0.00223815	0.0153695	-0.833782	0.561057	29161	51975.2	37867.1	24195.5	24216.5	37060.6	30339	21287.5	63755.1	69676.2	44782	48223.7	42115.2	43299
0.98_232.1178m/z	232.118	0.982817	pos	Suberylglycine	5899	Organic acids and derivatives	Carboxylic acids and derivatives	Amino acids, peptides, and analogues	M+H	C10H17NO5	40.7	28.5	-0.707552	1.27393	2.98138e-05	0.00100647	1.24295	2.36681	36438	15395.4	39992.6	32427	32897.1	30913	39448.5	42949.8	24208.1	12222.9	14346.8	17908.1	9221.96	14464.3
9.04_510.2958n	511.303	9.04368	pos	PG(18:1(9Z)/0:0)	40878	Unclassified	Unclassified	Unclassified	M+H, M+NH4, M+Na, M+H-H2O	C24H47O9P	55.9	84.8	-0.00602071	1.2703	0.00628919	0.0307924	-0.901624	0.535284	31478.1	58806.4	29269.9	45503.2	26178.3	38874	27417.4	21625.7	46607.5	34521.1	84157.6	65488.6	55778.2	66285.1
8.54_508.2801n	526.314	8.5403	pos	PG(18:2(9Z,12Z)/0:0)	LMGP04050014	Lipids and lipid-like molecules	Glycerophospholipids	Glycerophosphoglycerols	M+H, M+NH4	C24H45O9P	47.6	49.8	-0.10101	1.25469	0.000634507	0.00672797	-1.021	0.492775	22966.7	46607	17285	30712.4	19668.5	23605.6	26688.4	19840.4	43602.1	26511.2	56914	50729.8	50278.4	51606.3
4.67_461.1457m/z	461.146	4.66613	neg	3,4,5-trihydroxy-6-[3-methoxy-4-(3-phenylprop-2-en-1-yl)phenoxy]oxane-2-carboxylic acid	HMDB0130339	Unclassified	Unclassified	Unclassified	M+FA-H	C22H24O8	46.4	36.9	0.85278	1.24805	0.00241469	0.0159762	-3.5127	0.0876138	2252	25703.7	2268.04	1576.21	3785.05	1911.55	1449.47	2521.66	38115.4	39979.2	37327.2	9091.19	12625.6	17083.7
3.55_223.1075m/z	223.107	3.55435	pos	Glycyl-Phenylalanine	85758	Organic acids and derivatives	Carboxylic acids and derivatives	Amino acids, peptides, and analogues	M+H	C11H14N2O3	47.3	45.4	-1.17832	1.24765	0.00749563	0.0348878	0.751484	1.68352	60179.9	35746.4	52188.1	35466.8	73770.5	80374.1	60824.7	58455.3	36838.3	28108.9	33420.6	33977.4	30803.3	51330
0.88_170.0923m/z	170.092	0.8814	pos	1-Methylhistidine	HMDB0000001	Organic acids and derivatives	Carboxylic acids and derivatives	Amino acids, peptides, and analogues	M+H	C7H11N3O2	45.6	37.1	-0.76726	1.24263	6.5497e-05	0.00162316	-1.16065	0.44731	16719.2	37377.2	14955.1	19424.5	14349.9	15405.5	17920.4	18259.8	46257.3	28512.2	44827.3	39907.3	30333.1	34426.1
0.96_497.1211m/z	497.121	0.963667	neg	2-{[hydroxy(4-methoxy-1-benzofuran-5-yl)methylidene]amino}acetic acid	HMDB0129408	Unclassified	Unclassified	Unclassified	2M-H	C12H11NO5	42	23.4	1.95695	1.24161	0.0233928	0.0772276	-1.008	0.497236	25104.3	50487.8	22251.4	23154.1	44605.1	31375.2	25369.6	3870.66	73591	73213.5	36311.9	35135.3	32232.9	52442.2
3.62_414.1327m/z	414.133	3.6182	pos	3-(3,4-dimethoxyphenyl)-N-[2-(1-hydroxy-3-methoxy-4-oxocyclohexa-2,5-dien-1-yl)ethyl]propanimidic acid	HMDB0135484	Benzenoids	Benzene and substituted derivatives	Methoxybenzenes	M+K	C20H25NO6	39.2	8.4	3.65905	1.23716	0.00522742	0.0270325	1.47088	2.7719	39062	14092.1	22947.3	18531.7	58766.1	58266.2	38136.8	37723.6	18087.7	12734.8	14838.6	15939.6	12885.1	10066.8
1.22_337.0931n	338.101	1.22105	pos	S-(Hydroxymethyl)glutathione	HMDB0004662	Organic acids and derivatives	Carboxylic acids and derivatives	Amino acids, peptides, and analogues	M+H-H2O, M+H	C11H19N3O7S	37.1	0	-3.77663	1.2333	0.00016801	0.00285027	-2.80714	0.142878	3644.7	25509.1	2293.85	2651.32	3951.93	6887.73	2672.38	3410.99	12897.2	21041.1	23699	26501.1	40173.2	28743.2
9.91_327.3133n	328.321	9.90898	pos	D-erythro-Sphingosine C-20	45095	Unclassified	Unclassified	Unclassified	M+H-H2O, M+H	C20H41NO2	45.2	32.6	-1.4162	1.23282	0.0185651	0.0659079	-0.76629	0.587927	38437.4	65377.9	31341.6	66753.5	27324.1	35446.8	40216.1	29542.5	37910.7	53922.8	78314.9	79398.5	85053.7	57666.6
13.78_760.2176m/z	760.218	13.7772	pos	{[12-(6,11-dihydroxy-2,2,5-trimethyl-10-oxo-3,4,5,10-tetrahydro-2H-1-oxa-5-azatetraphen-4-yl)-6,11-dihydroxy-2,5-dimethyl-10-oxo-5,10-dihydro-2H-1-oxa-5-azatetraphen-2-yl]methoxy}sulfonic acid	HMDB0135354	Phenylpropanoids and polyketides	Neoflavonoids	Prenylated neoflavonoids	M+NH4	C38H34N2O12S	37	8.69	0.717682	1.22944	0.0026698	0.0170768	-0.826656	0.563834	33415.9	59265.5	31535	37680.5	21901.8	28885.9	45534.1	34958.2	61925.7	35735.5	65492.3	55264.5	77600.5	59574.6
6.35_241.1444m/z	241.144	6.35285	neg	8E,10E-dodecadienoic acid	LMFA01030238	Lipids and lipid-like molecules	Fatty Acyls	Fatty Acids and Conjugates	M+FA-H	C12H20O2	50	53	-0.885136	1.22526	0.00078144	0.00774336	-2.43439	0.185001	5137.85	27772	5234.87	5637.76	5831.47	6425.59	5267.99	2429.45	18881.4	19557.9	17015	30831.9	33369.7	46976.2
4.15_608.2016m/z	608.202	4.15162	pos	2-amino-4-({1-[(carboxymethyl)-C-hydroxycarbonimidoyl]-2-[(2-hydroxy-5-oxo-1,7-diphenylhept-3-en-1-yl)sulfanyl]ethyl}-C-hydroxycarbonimidoyl)butanoic acid	HMDB0133930	Unclassified	Unclassified	Unclassified	M+Na	C29H35N3O8S	38.1	10.3	-3.56779	1.22121	1.78669e-06	0.000218861	-3.83089	0.0702728	1428.25	20324.4	0.000604931	651.044	1035.29	641.735	2848.95	3392.51	27069.2	19791.2	24501.4	17823.8	16312.7	16448.1
3.92_745.3755m/z	745.375	3.91828	pos	LPIM1(18:0/0:0)	LMGP15040003	Lipids and lipid-like molecules	Glycerophospholipids	Glycerophosphoinositolglycans	M+H-H2O	C33H63O17P	39.8	8.24	-2.0244	1.21457	0.000940937	0.00878253	1.00428	2.00595	42880.8	21376.8	53572.2	50868.5	25443	33118.2	48222	46060.6	18477.1	23002.6	20112.2	25112.8	22296.1	19260
4.46_301.1406m/z	301.141	4.45603	pos	2-(4-hydroxy-3,7-dimethylocta-2,6-dien-1-yl)benzene-1,3,5-triol	HMDB0133088	Lipids and lipid-like molecules	Prenol lipids	Monoterpenoids	M+Na	C16H22O4	39	5.97	-1.62809	1.21298	3.44865e-05	0.00112011	-0.866103	0.548627	22592.8	41180.7	21554.8	29567	22145.6	18284.1	17974.2	26031.1	48610.8	41485.1	40939.8	42519.5	39005.3	34523.4
3.06_388.1042n	389.112	3.05698	pos	Zopiclone	HMDB0015329	Organoheterocyclic compounds	Pyrrolopyrazines	Cyclopyrrolones	M+H-H2O, M+H	C17H17ClN6O3	43.5	51.3	-2.18799	1.21261	0.0326394	0.0961388	-0.708191	0.612087	40370.6	65955.7	46893.5	53694.2	46375.5	27749.1	25549.1	41962.5	49054.4	107651	74281	62891.1	52543.5	49312.8
4.62_368.1337m/z	368.134	4.61712	pos	3,4-dihydroxy-5-{[(2E)-3-(4-hydroxy-3-methoxyphenyl)prop-2-enoyl]oxy}cyclohex-1-ene-1-carboxylic acid	HMDB0130157	Phenylpropanoids and polyketides	Cinnamic acids and derivatives	Hydroxycinnamic acids and derivatives	M+NH4	C17H18O8	49.3	52.7	-0.857045	1.21056	0.000466182	0.00543732	-2.55699	0.16993	4315.79	25397.4	6370.7	1163.09	5502.04	5934.08	3722.68	3202.12	13759.8	27378.9	13538.9	29254.6	29604.6	38847.6
5.22_465.3090n	466.316	5.21675	pos	Sodium glycocholate	HMDB0032596	Lipids and lipid-like molecules	Steroids and steroid derivatives	Bile acids, alcohols and derivatives	M+H, M+NH4, M+Na, M+H-H2O	C26H43NO6	50.4	56.9	-0.153792	1.21023	0.0193152	0.0679146	-1.07659	0.474149	22720.2	47917.8	22552.5	28868.1	20470.2	23912	20040.4	20478	22312.9	64992.3	23858.4	56639.8	75882.8	43820.8
0.96_211.0011m/z	211.001	0.963667	neg	D-Ribulose 5-phosphate	HMDB0000618	Organooxygen compounds	Carbohydrates and carbohydrate conjugates	Monosaccharides	M-H2O-H	C5H11O8P	38.3	0	-1.13974	1.20553	0.000734863	0.00744237	-1.17333	0.443396	16167.3	36462.4	18810	10967.7	11526	17757.1	23280.1	14662.7	44821.2	48249.4	31514.9	30730.8	24089.4	39368.6
4.32_226.1337m/z	226.134	4.31548	pos	4'-(DIMETHYLAMINO)AZOXYBENZENE N-OXIDE	24046	Unclassified	Unclassified	Unclassified	M+H	C14H15N3	43.9	23	-0.738114	1.20424	0.000207589	0.00321688	-25.0819	2.81576e-08	0.000604931	21483.8	0.000604931	0.000604931	0.000604931	0.000604931	0.000604931	0.000604931	28451	14676.1	29221.8	9496.2	15643.3	31414.2
1.56_520.2435m/z	520.244	1.55822	pos	7-Aminonitrazepam	HMDB0041819	Organoheterocyclic compounds	Benzodiazepines	1,4-benzodiazepines	2M+NH4	C15H13N3O	35.8	0	-4.01722	1.20312	0.000258804	0.0037151	1.32751	2.50969	30842.1	12289.2	31955.5	24198.5	26626.9	23141.8	41077.1	38053	15842	10334.2	13627.3	7584.2	16274.2	10073.4
4.78_344.1715m/z	344.172	4.78027	neg	2-(3-carboxy-3-(trimethylammonio)propyl)-L-histidine	HMDB0059617	Organic acids and derivatives	Carboxylic acids and derivatives	Amino acids, peptides, and analogues	M+FA-H	C13H23N4O4+	41.8	16.8	4.59508	1.19973	0.00420653	0.0232507	1.91751	3.77772	30394.7	8045.78	42836.7	13217.5	41766.4	38216.2	35188.8	11142.4	6013.86	6236.64	5291.3	6883.47	8561.61	15287.8
8.81_538.3152m/z	538.315	8.81062	neg	PE(19:1(9Z)/0:0)	LMGP02050019	Lipids and lipid-like molecules	Glycerophospholipids	Glycerophosphoethanolamines	M+FA-H	C24H48NO7P	52.9	69.4	0.395709	1.19734	0.000595185	0.0064656	1.26683	2.40632	34380.9	14287.7	25111.1	25545.8	46973.4	41215.6	37513.8	29925.4	10023.8	9112.05	12411.9	15982.5	19987.9	18208.3
7.78_601.2764m/z	601.276	7.78317	pos	PKODiA-PA	LMGP20070008	Lipids and lipid-like molecules	Glycerophospholipids	Oxidized glycerophospholipids	M+Na	C27H47O11P	38.6	2.09	2.70398	1.19623	6.42264e-05	0.00160093	1.79314	3.46568	26252.1	7574.87	33766.3	14823.1	28421.2	31440	24736.3	24325.7	5145.04	7676.92	5681.23	9492.08	9936.43	7517.54
3.66_623.3212m/z	623.321	3.66338	pos	Carteolol	HMDB0014662	Organoheterocyclic compounds	Quinolines and derivatives	Hydroquinolines	2M+K	C16H24N2O3	39.1	0	1.06084	1.19578	0.00330895	0.0197493	1.34275	2.53634	38272.1	15089.5	50623.9	56217.3	22741.4	22019	41402.4	36628.7	15489.9	22212	11936.8	14117.3	17753.6	9027.55
5.63_441.1767m/z	441.177	5.6264	neg	3,4,5-trihydroxy-6-{[(2Z)-7-hydroxy-2-(phenylmethylidene)heptyl]oxy}oxane-2-carboxylic acid	HMDB0126542	Lipids and lipid-like molecules	Fatty Acyls	Fatty acyl glycosides	M+FA-H	C20H28O8	45	28.9	0.304688	1.19222	0.000869987	0.00835057	-3.80496	0.0715471	1567.02	21902	3961.14	1917.88	555.607	694.76	2133.18	139.577	31539.9	31354.5	28998.6	9962.69	21110.5	8445.68
7.40_981.5736m/z	981.574	7.40072	neg	PI(20:1(11Z)/22:6(4Z,7Z,10Z,13Z,16Z,19Z))	LMGP06010525	Lipids and lipid-like molecules	Glycerophospholipids	Glycerophosphoinositols	M+FA-H	C51H85O13P	46.8	57.8	2.76901	1.19053	0.000548249	0.00611086	3.30539	9.88603	21708.2	2195.85	20266	11723.4	38637.7	19509.6	22197.5	17915	1364.74	531.767	1183.84	0.000604931	8650.53	1444.2
0.96_382.0768m/z	382.077	0.963667	neg	2,8-Dihydroxyquinoline-beta-D-glucuronide	HMDB0011658	Organic oxygen compounds	Organooxygen compounds	Carbohydrates and carbohydrate conjugates	M+FA-H	C15H15NO8	36.2	0	-3.55599	1.18898	0.0102784	0.0433729	-1.27142	0.414253	15583.4	37618	19552.8	5044.81	12429.5	25148.5	16947.1	14377.5	54149.8	60418.7	32826.7	29534.7	25389.4	23388.7
3.46_437.2440m/z	437.244	3.46493	pos	Ximaosteroid C	LMST02030216	Lipids and lipid-like molecules	Sterol Lipids	Steroids	M+K	C26H38O3	34.2	0	-3.15191	1.18832	0.000758724	0.0075885	-2.73769	0.149925	3457.64	23062.5	586.104	5648.66	1185.45	2646.51	5575.36	5103.73	18904	39125.3	15813.5	17609.2	31307.1	15615.7
0.90_275.0175m/z	275.017	0.89825	neg	D-Ribose 5-phosphate	HMDB0001548	Organic oxygen compounds	Organooxygen compounds	Carbohydrates and carbohydrate conjugates	M+FA-H	C5H11O8P	46.7	37.9	0.517138	1.18742	0.0236833	0.0778224	-0.640557	0.641465	44733.7	69736.8	61566.9	35248	26521.3	60037.1	60820.8	24208.3	86321.4	79179.7	52656.6	62617.7	56323	81322.4
3.33_373.1189m/z	373.119	3.33037	pos	Chloromarmin	HMDB0041414	Phenylpropanoids and polyketides	Coumarins and derivatives	Unclassified	M+Na	C19H23ClO4	33	0.585	3.52255	1.18733	0.00117091	0.0100963	-1.71215	0.305205	9035.61	29605	4011.26	2915.84	10896.6	9943.01	13169.5	13277.5	39118.6	24525.7	41003.9	34507.3	23919.8	14554.8
6.47_664.3827n	663.375	6.46713	neg	Elatoside G	HMDB0041347	Lipids and lipid-like molecules	Prenol lipids	Terpene glycosides	M-H, M+FA-H	C36H56O11	45.2	36.3	0.684287	1.17883	2.93888e-06	0.000285462	24.7611	2.84337e+07	17200.4	0.000604931	13422.7	12860.6	18276.2	18293.9	15253.8	25095.1	0.000604931	0.000604931	0.000604931	0.000604931	0.000604931	0.000604931
0.96_182.0576m/z	182.058	0.960983	pos	L-2-Amino-3-methylenehexanoic acid	HMDB0030410	Organic acids and derivatives	Carboxylic acids and derivatives	Amino acids, peptides, and analogues	M+K	C7H13NO2	38	0	-1.45902	1.17665	0.000311283	0.00421001	-2.13984	0.226904	5848.84	25776.7	8820.35	1238.15	9886.32	8287.6	2686.87	4173.73	36402.2	20288.8	27191.8	20349.2	15946.8	34481.2
4.27_362.1807m/z	362.181	4.26778	pos	8-Epiiridotrial glucoside	LMPR0102070023	Lipids and lipid-like molecules	Prenol lipids	Isoprenoids	M+NH4	C16H24O8	50.9	58	-0.641557	1.17525	0.000668112	0.00699035	1.61043	3.05343	27298.1	8940.15	31927.2	15202.2	25216.1	28724.8	31238.7	31479.8	4652.99	7173.56	3633.06	9003.53	7218.87	21958.9
7.80_593.2735m/z	593.273	7.8043	neg	PI(18:3(9Z,12Z,15Z)/0:0)	LMGP06050028	Lipids and lipid-like molecules	Glycerophospholipids	Glycerophosphoinositols	M-H	C27H47O12P	41.8	20.2	0.439982	1.16197	0.000203731	0.00319171	2.35782	5.12594	22483.6	4386.25	31725.8	12767.8	30039.1	21901.2	23440.8	15027.1	3499.38	3935.53	2742.28	3737.24	6355.3	6047.76
8.54_522.2825m/z	522.283	8.5403	pos	PS(18:2(9Z,12Z)/0:0)	LMGP03050011	Lipids and lipid-like molecules	Glycerophospholipids	Glycerophosphoserines	M+H	C24H44NO9P	54.7	78	-0.261538	1.15537	0.000354117	0.00456835	-1.28959	0.409068	13903.9	33989.3	16598.6	9716.99	13521.2	20828.1	13010.3	9748.23	23281.6	30825.1	33041	29278.5	45087.5	42421.8
3.55_624.6506m/z	624.651	3.55435	pos	Palmitoyl-EA(d4)	LMFA08040046	Lipids and lipid-like molecules	Fatty Acyls	Fatty amides	2M+NH4	C18H33D4NO2	35.7	0.293	2.88728	1.15191	0.0416949	0.11386	1.40155	2.64186	48147.7	18225	67600.6	83765.4	36352.1	14243.5	57529.9	29394.8	0.000604931	38358.7	8373.61	26710.9	35906.5	0.000604931
6.72_403.2160m/z	403.216	6.71705	neg	11-Chloro-8E,10E-undecadien-1-ol	LMFA05000143	Lipids and lipid-like molecules	Fatty Acyls	Fatty alcohols	2M-H	C11H19ClO	33.6	0	-3.94321	1.14896	8.64064e-06	0.000487448	-5.34824	0.0245482	444.034	18088.2	0.000604931	0.000604931	760.595	0.000604931	83.2391	1820.37	16742.8	17088.8	15379.1	15098.1	15712.8	28507.7
5.81_663.3753m/z	663.375	5.80793	neg	Phytolaccasaponin G	HMDB0034636	Lipids and lipid-like molecules	Prenol lipids	Triterpenoids	M-H	C36H56O11	37.6	0.505	0.51862	1.14819	8.64081e-06	0.000487448	24.7554	2.83221e+07	17132.9	0.000604931	18366.3	18769.1	25621.5	10974.4	15055.6	14010.6	0.000604931	0.000604931	0.000604931	0.000604931	0.000604931	0.000604931
7.07_340.2147n	358.248	7.07415	pos	14,19-Dihydroaspidospermatine	HMDB0030359	Alkaloids and derivatives	Strychnos alkaloids	Unclassified	M+NH4, M+Na	C21H28N2O2	37.7	0	-1.20166	1.14463	2.6705e-09	8.52255e-06	-1.75708	0.295847	6857.03	23177.6	7137.86	5530.03	7507.15	6019.88	6627.9	8319.33	25014.5	20933.5	25605.2	22548.5	22669	22294.9
7.39_544.2590m/z	544.259	7.39417	pos	Creatine riboside	HMDB0240254	Organic oxygen compounds	Organooxygen compounds	Carbohydrates and carbohydrate conjugates	2M+NH4	C9H17N3O6	44.9	44.4	3.2317	1.13868	0.0384505	0.108051	0.995047	1.99314	46927.2	23544.3	53829.7	59290.8	12519.5	63017.8	47366.7	45539	13577.3	7187.71	24007.5	12593.5	48267.6	35632.3
5.47_500.2788m/z	500.279	5.46592	neg	Fexofenadine	HMDB0005030	Benzenoids	Benzene and substituted derivatives	Diphenylmethanes	M-H	C32H39NO4	35	0	-3.65755	1.12859	0.0430222	0.116305	1.12646	2.18322	44798	20519.2	33362.1	26764.6	87556.1	51044.5	25899.8	44161.2	13401.1	12710.4	11651.8	16645.7	30724.6	37981.8
1.74_368.1450m/z	368.145	1.7414	pos	4-(Methylnitrosamino)-1-(3-pyridyl)-1-butanol glucuronide	HMDB0060383	Lipids and lipid-like molecules	Fatty Acyls	Fatty acyl glycosides	M+H-H2O	C16H23N3O8	40.3	8.48	-0.609602	1.12	0.0016236	0.0124972	0.833562	1.78208	40921.5	22962.8	34668.4	30511.6	54485.3	45636	36926.7	43300.9	30133.6	20072.2	28520.6	15972.8	19247.9	23829.7
0.93_306.1293m/z	306.129	0.925083	pos	Iprobenfos	HMDB0031768	Benzenoids	Benzene and substituted derivatives	Unclassified	M+NH4	C13H21O3PS	36.4	0	1.91029	1.11508	0.00300014	0.0185242	0.77811	1.71488	45815.1	26716.2	58403.7	34209.7	54596.5	49800.8	38052	39827.8	19508.3	22157.1	23166.4	37194.8	25052.1	33218.1
0.96_281.0361m/z	281.036	0.963667	neg	Tazobactam	HMDB0015544	Organic acids and derivatives	Carboxylic acids and derivatives	Amino acids, peptides, and analogues	M-H2O-H	C10H12N4O5S	38.8	4.76	3.52216	1.11062	0.00368738	0.0211634	-0.923899	0.527083	21172	40168.2	29895	18725	18467.5	17991.7	27124	14828.6	56081.8	49058.3	31092.6	28215.5	34844.8	41716.2
1.70_376.1713m/z	376.171	1.69612	pos	2-Phenylaminoadenosine	HMDB0001069	Nucleosides, nucleotides, and analogues	Purine nucleosides	Unclassified	M+NH4	C16H18N6O4	44.5	37.2	-4.24433	1.11023	2.73849e-06	0.000272557	1.49423	2.81715	23500.6	8342	29212.2	18278.2	24201	21935.5	23095.5	24281.4	8297.61	8795.68	6847.68	7864.3	6868.42	11378.3
8.96_554.3019m/z	554.302	8.95723	neg	2-[4,6-Bis(2,4-dimethylphenyl)-1,3,5-triazin-2-yl]-5-(octyloxy)phenol	HMDB0037802	Benzenoids	Benzene and substituted derivatives	Phenol ethers	M+FA-H	C33H39N3O2	36.2	0	-1.09474	1.10833	9.06629e-07	0.000152367	-1.23718	0.4242	11228.7	26470.2	10325.9	8657.3	12440	14562.6	12866.6	8519.64	25018.9	24848.2	28511.1	29851.8	27364.9	23226.2
2.76_203.1178m/z	203.118	2.76228	pos	Tetrahydroharmol	HMDB0029835	Alkaloids and derivatives	Harmala alkaloids	Unclassified	M+H	C12H14N2O	46.9	48.3	-0.583777	1.10667	2.45459e-06	0.000265099	-24.5825	3.98043e-08	0.000604931	15197.6	0.000604931	0.000604931	0.000604931	0.000604931	0.000604931	0.000604931	21658.2	13465.9	16788.5	16241.4	10906.8	12124.9
5.33_512.2984n	511.291	5.32705	neg	(25S)-11alpha,20,26-trihydroxyecdysone	LMST01010158	Lipids and lipid-like molecules	Sterol Lipids	Sterols	M-H, M+FA-H	C27H44O9	38.6	0.309	-0.17232	1.10113	0.0137293	0.053598	25.0854	3.56013e+07	21536.3	0.000604931	19863.2	20342.4	50340.1	1491.83	31047	6133.33	0.000604931	0.000604931	0.000604931	0.000604931	0.000604931	0.000604931
5.56_373.2096n	374.217	5.56422	pos	Bunazosin	1403	Unclassified	Unclassified	Unclassified	M+H, M+Na	C19H27N5O3	42.2	23.2	-4.74417	1.0985	0.0049064	0.0258103	2.93417	7.64314	22987.6	3007.61	26632.2	13285.5	35553.7	41385.1	10103.7	10965.3	1302.22	3156.65	1204.68	3019.69	3763.25	5599.16
5.15_398.1806m/z	398.181	5.1466	pos	Diethylpropion(metabolite V-glucuronide)	2021	Unclassified	Unclassified	Unclassified	M+H	C19H27NO8	49.5	54.1	-0.806258	1.09018	7.43417e-05	0.00175125	2.68946	6.45073	18113.2	2807.93	24362.6	7963.52	19770	22312.3	16438.8	17831.7	1625.34	2255.97	2629.47	3036.36	2992.92	4307.48
8.57_498.2630m/z	498.263	8.57455	neg	PE(20:5(5Z,8Z,11Z,14Z,17Z)/0:0)	LMGP02050027	Lipids and lipid-like molecules	Glycerophospholipids	Glycerophosphoethanolamines	M-H	C25H42NO7P	45.2	33.1	0.696752	1.08807	0.00477947	0.0253877	1.45645	2.74432	30123.4	10976.6	28736.6	13389.8	44251.2	38996.9	38916	16449.8	9922.01	10999.8	8962.05	13190.7	13585.5	9199.64
6.69_302.1960m/z	302.196	6.686	pos	Dihydroartemisinin (DHA)	HMDB0061088	Lipids and lipid-like molecules	Prenol lipids	Sesquiterpenoids	M+NH4	C15H24O5	40.9	9.25	-0.865587	1.08404	0.00986376	0.042247	-1.29849	0.40655	14177.5	34872.7	16582.5	10013.7	10358.9	11675.1	18523.5	17911.4	32855.9	19092.8	31620.7	50913.7	19177.5	55575.8
4.62_366.1194m/z	366.119	4.62045	neg	Niazirinin	HMDB0032808	Organic oxygen compounds	Organooxygen compounds	Carbohydrates and carbohydrate conjugates	M+FA-H	C16H19NO6	43.1	18.2	-0.0551913	1.08171	0.00496829	0.0260713	-2.24441	0.211041	5295.07	25090.3	9388.53	1680.49	4273.99	8845.34	5498.17	2083.88	13560.4	15057.5	13050.8	32851.4	31374.9	44646.5
3.94_539.1996m/z	539.2	3.93537	neg	Tolbutamide	HMDB0015256	Benzenoids	Benzene and substituted derivatives	Benzenesulfonamides	2M-H	C12H18N2O3S	37.6	0	-1.35951	1.06901	0.000684409	0.00710042	-3.04156	0.12145	2250.75	18532.3	2282.85	0.000604931	3945.27	2308.82	3202.45	1765.11	27190.6	26276.1	20590	8246.16	19565	9325.62
0.93_176.1028m/z	176.103	0.925083	pos	1-(Hydroxymethyl)-5,5-dimethyl-2,4-imidazolidinedione	HMDB0031670	Organoheterocyclic compounds	Azolidines	Imidazolidines	M+NH4	C6H10N2O3	38.3	0	-0.836995	1.06694	2.68206e-05	0.00095204	1.61166	3.05602	22691.6	7425.19	13203.1	25487.6	24398.4	23677.7	24499.2	24883.5	5892.2	8819.75	4082.13	7414.23	9792.15	8550.69
1.54_693.3205m/z	693.32	1.53537	pos	Almotriptan	HMDB0015054	Organoheterocyclic compounds	Indoles and derivatives	Tryptamines and derivatives	2M+Na	C17H25N3O2S	34.7	0	-3.36591	1.05801	2.57623e-05	0.000938681	1.38239	2.607	22458	8614.5	25269.6	19293.8	18280.5	19550.2	24560.7	27793.6	7733.61	11002.5	11245	4737.45	9594.64	7373.84
4.71_719.1196m/z	719.12	4.708	pos	3,4,5-trihydroxy-6-[(4-methoxy-1-benzofuran-6-yl)oxy]oxane-2-carboxylic acid	HMDB0129410	Organic oxygen compounds	Organooxygen compounds	Carbohydrates and carbohydrate conjugates	2M+K	C15H16O9	35.8	0	-3.58975	1.05613	1.69553e-05	0.000730606	2.44399	5.44146	17439.3	3204.89	22459.8	15832	14607.1	20642	17378.7	13716.2	1242.77	1607.66	1522.94	2674.7	3160.69	9020.59
4.03_385.1982m/z	385.198	4.02787	neg	Perindoprilat	HMDB0060574	Organic acids and derivatives	Carboxylic acids and derivatives	Amino acids, peptides, and analogues	M+FA-H	C17H28N2O5	43.1	21.1	0.54715	1.05494	8.6441e-09	1.31443e-05	-5.70716	0.0191414	259.326	13547.9	0.000604931	253.083	1289.67	0.000604931	0.000604931	13.2047	15046.1	15253	12904.5	14242.6	10345.7	13495.2
3.94_203.1179m/z	203.118	3.94087	pos	N-Methyl-1H-indole-3-propanamide	HMDB0032756	Organoheterocyclic compounds	Indoles and derivatives	Tryptamines and derivatives	M+H	C12H14N2O	39.8	12.5	0.288102	1.04721	0.000325807	0.00434703	24.5601	2.47358e+07	14963.5	0.000604931	28915.2	12704.5	11945.7	11264.6	12771.1	12179.7	0.000604931	0.000604931	0.000604931	0.000604931	0.000604931	0.000604931
0.86_611.1266m/z	611.127	0.860233	pos	6-[5-(3-{[3,4-dihydroxy-5-(hydroxymethyl)oxolan-2-yl]oxy}-5,7-dihydroxy-4-oxo-4H-chromen-2-yl)-2-hydroxyphenoxy]-3,4,5-trihydroxyoxane-2-carboxylic acid	HMDB0132725	Phenylpropanoids and polyketides	Flavonoids	Flavonoid glycosides	M+H	C26H26O17	35.8	0	3.8827	1.0452	0.000740987	0.00747022	-1.39385	0.380549	10940.8	28750.2	16157.5	9683.68	9192.29	7808.88	12554.1	10248.6	32682.8	20127.6	39526.7	16775.9	30227.3	33160.9
3.69_661.3446m/z	661.345	3.6861	pos	Portuloside A	HMDB0031382	Lipids and lipid-like molecules	Fatty Acyls	Fatty acyl glycosides	2M+H	C16H26O7	35.9	0	2.45973	1.04256	0.0177517	0.063777	1.031	2.04343	34650.8	16957.1	29487.5	17838.8	36234	28567.4	44917.3	50859.9	33130.5	9283.32	20460.1	14357.2	6368.57	18143.1
10.53_552.4021m/z	552.402	10.5255	pos	PC(20:0/0:0)	LMGP01050045	Lipids and lipid-like molecules	Glycerophospholipids	Glycerophosphocholines	M+H	C28H58NO7P	48.6	47.5	-0.538678	1.04197	0.00245874	0.0161835	0.776223	1.71264	37847.6	22099	34531	24568.8	37357.6	39788.4	47363	43476.9	15703.1	20377.9	28716.3	28439.6	21734.7	17622.3
4.08_721.3869m/z	721.387	4.08115	pos	Arginyl-Tryptophan	HMDB0028720	Organic acids and derivatives	Carboxylic acids and derivatives	Amino acids, peptides, and analogues	2M+H	C17H24N6O3	40.4	9.81	-3.30316	1.04058	7.71815e-05	0.00178536	2.89487	7.43777	16071.5	2160.8	19940.1	7377.95	19349.7	20555.2	12569.7	16636.6	1433.68	1421.88	3012.32	1143.51	1735.69	4217.72
0.86_265.1115m/z	265.111	0.860233	pos	Thiamine	229	Organoheterocyclic compounds	Diazines	Pyrimidines and pyrimidine derivatives	M+H	C12H16N4OS	43.6	32.5	-1.02565	1.04014	0.00101492	0.00921818	0.792021	1.7315	34043.5	19661.3	41450.9	26549.1	30401	25497.1	38242.9	42120.4	19351.7	19958.7	17438	18050.8	22238.2	20930.6
8.44_498.2630m/z	498.263	8.43832	neg	LysoPE(20:5(5Z,8Z,11Z,14Z,17Z)/0:0)	HMDB0011519	Lipids and lipid-like molecules	Glycerophospholipids	Glycerophosphoethanolamines	M-H	C25H42NO7P	49.6	55.3	0.748678	1.03859	0.0110359	0.0456116	1.11854	2.17128	34108.9	15709.2	28180.9	14780.4	49980.6	46580.6	40143.2	24987.7	11342.7	11248.2	12223.4	22398.4	19449	17593.3
1.22_231.0973m/z	231.097	1.22105	pos	(2S,3'S)-alpha-Amino-2-carboxy-5-oxo-1-pyrrolidinebutanoic acid	HMDB0039110	Organic acids and derivatives	Carboxylic acids and derivatives	Amino acids, peptides, and analogues	M+H	C9H14N2O5	50.2	56.9	-1.20074	1.03809	0.0013748	0.0112628	0.795301	1.73544	35472.4	20440	40513.8	27998.5	32095.5	32515.2	36845	42866.3	31218.4	16286.3	23552.6	17749.7	20080	13753.1
9.29_540.3310m/z	540.331	9.29192	neg	LysoPC(0:0/16:0)	HMDB0240262	Lipids and lipid-like molecules	Glycerophospholipids	Glycerophosphocholines	M+FA-H	C24H50NO7P	55.1	77.9	0.555723	1.0365	0.0225393	0.0752402	0.639424	1.55771	59053.6	37910.6	50948.4	40163.5	79187	83233.5	51285.1	49504.1	27492.2	38630.8	39884.8	50351.1	37085.5	34019
5.17_396.1664m/z	396.166	5.1675	neg	Pirenzepine	HMDB0014808	Organoheterocyclic compounds	Benzodiazepines	1,4-benzodiazepines	M+FA-H	C19H21N5O2	39.7	8.07	-3.72008	1.03646	0.00108081	0.00956733	2.6944	6.47282	18284.2	2824.76	28434.8	7500.36	18980.6	24972.3	20188.8	9628.3	2182.96	2369.5	1948.45	2865.85	2773.77	4808.05
4.71_718.6184m/z	718.618	4.708	pos	Crasseride 2a	LMGL00000123	Lipids and lipid-like molecules	Glycerolipids	Other Glycerolipids	M+NH4	C41H80O8	36.5	0	-1.06626	1.03361	2.81624e-05	0.000981638	2.22058	4.66081	17613.2	3779	18693.7	19595.3	16326.5	18419.4	17203.1	15441.3	2911.93	3097.23	357.617	1162.21	2626.49	12518.5
0.96_460.0990m/z	460.099	0.963667	neg	Petunidin 3-glucoside	HMDB0038097	Phenylpropanoids and polyketides	Flavonoids	Flavonoid glycosides	M-H2O-H	C22H23O12+	34.3	0	-4.39309	1.03308	0.00457967	0.0246872	-2.92056	0.132076	2356.35	17840.9	3126.04	3213.55	540.413	3450.1	559.212	3248.79	31110.7	29279.2	10345.9	13167.6	17537.2	5604.97
0.81_565.0480m/z	565.048	0.808383	neg	UDP-glucose	3598	Nucleosides, nucleotides, and analogues	Pyrimidine nucleotides	Pyrimidine nucleotide sugars	M-H	C15H24N2O17P2	53.9	75.7	0.395015	1.0314	0.000178735	0.00297537	-2.7059	0.153265	2670.22	17422.2	2964.26	847.34	3323.88	2012.1	5126.73	1747	17720.8	17815.6	12379.9	16140.7	28645.7	11830.7
3.22_247.1287m/z	247.129	3.21642	pos	L-beta-aspartyl-L-leucine	62015	Organic acids and derivatives	Peptidomimetics	Hybrid peptides	M+H	C10H18N2O5	47.9	43.7	-0.757798	1.02727	0.00418652	0.02316	0.619856	1.53672	45278.5	29464.4	35837.8	30518.1	53322.1	50798.7	53707	47487.3	29742.1	26395.2	30575.4	29433.2	24790.7	35849.4
0.90_219.0449m/z	219.045	0.89825	neg	N-Acetyl-S-(N-methylcarbamoyl)cysteine	HMDB0041942	Organic acids and derivatives	Carboxylic acids and derivatives	Amino acids, peptides, and analogues	M-H	C7H12N2O4S	37.3	0	1.94055	1.02564	0.00581065	0.0291437	-1.20925	0.432492	11882.9	27475.3	15077	10040.9	5353.17	17447.6	15257.7	8120.88	38370.7	41163.7	22329.5	21717.6	17004.8	24265.5
8.02_617.3694m/z	617.369	8.01925	neg	Vitamin D2 3-glucuronide	HMDB0010344	Lipids and lipid-like molecules	Steroids and steroid derivatives	Vitamin D and derivatives	M+FA-H	C34H52O7	49.6	54.5	-0.151985	1.02296	0.000137529	0.00256168	7.68022	205.106	14701.8	71.6793	6982.32	17361.8	23969.5	10452	16890.6	12554.8	0.000604931	430.073	0.000604931	0.000604931	0.000604931	0.000604931
0.94_283.1148m/z	283.115	0.9431	pos	Ketoleucine	HMDB0000695	Organic acids and derivatives	Keto acids and derivatives	Short-chain keto acids and derivatives	2M+Na	C6H10O3	38.4	0	-1.68939	1.02225	0.0146277	0.0559944	-0.946695	0.51882	19371	37336.7	23177.1	25585.9	8030.72	10940.2	17818	30674	26681.1	31151.2	33056.7	60408.7	32607.5	40114.8
1.22_405.2087m/z	405.209	1.22105	pos	Fludrocortisone acetate	LMST02030122	Lipids and lipid-like molecules	Sterol Lipids	Steroids	M+H-H2O	C23H31FO6	35.6	0	3.51762	1.02218	0.000195709	0.00313476	2.60864	6.09929	16292.2	2671.16	25814	10153.7	18673.7	14442.5	12494.7	16174.6	397.008	3281.8	1601	1207.54	5551.91	3987.7
6.08_583.3124m/z	583.312	6.08003	neg	Cholic acid glucuronide	LMST05010044	Lipids and lipid-like molecules	Sterol Lipids	Steroid conjugates	M-H	C30H48O11	44.2	25	0.0458643	1.02068	0.0299614	0.0905886	0.99489	1.99293	34428.9	17275.5	47075.5	15234.9	25899	25778.3	48567.6	44018.1	8589.44	9335.33	9186.04	24529.1	27449.6	24563.6
2.65_277.1436m/z	277.144	2.64737	pos	Tyrosol	HMDB0004284	Benzenoids	Phenols	Tyrosols and derivatives	2M+H	C8H10O2	39.3	0	0.624683	1.01811	0.000817092	0.00799197	-0.709924	0.611353	23717.3	38794.8	25406.1	33121.1	21494.1	19915.1	20767.1	21600.5	30277.4	33895.5	46695.5	43276	40482.5	38142.1
4.78_346.1856m/z	346.186	4.77675	pos	Tetranor-PGEM	LMFA03010032	Lipids and lipid-like molecules	Fatty Acyls	Eicosanoids	M+NH4	C16H24O7	50.6	60.1	-1.36508	1.01806	0.000491978	0.0056448	1.47233	2.7747	21602.4	7785.48	27532.1	9850.2	23093.9	25381.5	21814.1	21942.3	4818.09	7839.74	5747.76	7608.95	8398.89	12299.4
0.90_275.1114n	314.075	0.902067	pos	Glutaminylglutamic acid	HMDB0028796	Organic acids and derivatives	Carboxylic acids and derivatives	Amino acids, peptides, and analogues	M+Na, M+K	C10H17N3O6	45.8	42.4	-1.39684	1.01307	0.0197378	0.0688259	-0.631118	0.645676	34370.7	53232.1	28600.6	40981.8	32886.1	24470.2	33224.9	46060.5	33113.2	61829.9	39910.4	60711.6	51631.4	72196
6.75_635.3776m/z	635.378	6.75413	pos	Cholestane-3,7,12,25-tetrol-3-glucuronide	LMST05010063	Lipids and lipid-like molecules	Sterol Lipids	Steroid conjugates	M+Na	C33H56O10	52.5	69.9	1.60385	1.0128	3.74359e-07	9.08492e-05	-5.74111	0.0186962	237.504	12703.4	121.685	0.000604931	0.000604931	367.527	333.184	602.627	12677.7	11181.5	12861.9	17640	11577.6	10281.5
7.01_539.2864m/z	539.286	7.01122	neg	(3b,4b,11b,14b)-11-Ethoxy-3,4-epoxy-14-hydroxy-12-cyathen-15-al 14-xyloside	HMDB0034617	Lipids and lipid-like molecules	Prenol lipids	Diterpenoids	M+FA-H	C27H42O8	41.8	14.6	0.541831	1.0081	7.50063e-05	0.00176368	2.28186	4.86305	17134.6	3523.42	20575.1	11857	20532.3	21073.5	12587.7	16181.8	1199.38	1090.07	1514.76	8090.19	6533.94	2712.19
4.36_979.4849m/z	979.485	4.36293	pos	Phytolaccoside F	HMDB0040880	Lipids and lipid-like molecules	Prenol lipids	Triterpenoids	M+Na	C48H76O19	41.8	29.9	-2.52994	1.00686	0.0314559	0.0936262	1.66531	3.17181	32530.6	10256.1	20274.7	48046.6	48172.2	57178.5	11713.6	9797.81	11194.9	7907.16	15363.9	5552.52	18928.2	2590.26
4.17_337.2025n	713.377	4.17445	pos	3-[(dimethylamino)methyl]-1,2-diphenylbut-3-en-2-yl propanoate	HMDB0144293	Phenylpropanoids and polyketides	Stilbenes	Unclassified	M+Na, 2M+K	C22H27NO2	35.3	0	-4.96234	1.00147	1.71866e-05	0.0007344	1.64603	3.12972	19022.6	6078.06	24974	16302.2	16846.1	19740.7	19028.7	17243.9	7853.72	2076.76	6673.24	9345.71	4056.18	6462.75
