# Supplementary material for: Transcriptomic and Metabolomic Analyses Reveal Inhibition of Hepatic Adipogenesis and Fat Catabolism in Yak for Adaptation to Forage Shortage During Cold Season
Source: Front Cell Dev Biol. 2022 Jan 17;9:759521. doi: 10.3389/fcell.2021.759521 (PMC8802892; doi:10.3389/fcell.2021.759521)
Supplement: Supplementary file 1 [file DataSheet1.zip › Supporting Information/Supplementary File 2-DEGs.xlsx]

## Sheet: Yak_F-vs-Yak_G-diff-padj-0.05-F
gene_id	baseMean	baseMean_control_YW	baseMean_case_YC	foldChange	log2FoldChange	pval	padj	up_down	expression_YC1	expression_YC2	expression_YC3	expression_YC4	expression_YC5	expression_YC6	expression_YW1	expression_YW2	expression_YW3	expression_YW4	expression_YW5	expression_YW6	gene_symbol	description	GO_id	GO_term	pathway	pathway_description
A1CF	1774.46	819.5	2729.42	3.33059	1.73578	2.42771e-09	3.36161e-07	Up	11.3367	5.65509	14.1401	10.7703	16.2688	11.1028	36.9687	26.5274	20.2066	51.3151	49.132	38.2582	A1CF	APOBEC1 complementation factor	GO:0003723,GO:0003727,GO:0005654,GO:0005737,GO:0005783,GO:0006397,GO:0016554,GO:0016556,GO:0030895,GO:0050821	RNA binding|single-stranded RNA binding|nucleoplasm|cytoplasm|endoplasmic reticulum|mRNA processing|cytidine to uridine editing|mRNA modification|apolipoprotein B mRNA editing enzyme complex|protein stabilization
AACS	36.9395	52.2541	21.625	0.413842	-1.27285	0.00122167	0.0119015	Down	0.572683	0.45812	0.42313	0.50353	1.36484	1.44492	0.2462	0.443368	0.136068	0.312433	0.246034	0.251384	Aacs	Acetoacetyl-CoA synthetase	GO:0001889,GO:0005524,GO:0005829,GO:0006631,GO:0007584,GO:0010243,GO:0014070,GO:0014074,GO:0030729,GO:0032024,GO:0034201,GO:0042493,GO:0042594,GO:0045471,GO:0047760,GO:0050872,GO:0060612,GO:0071333,GO:0071394,GO:0071397	liver development|ATP binding|cytosol|fatty acid metabolic process|response to nutrient|response to organonitrogen compound|response to organic cyclic compound|response to purine-containing compound|acetoacetate-CoA ligase activity|positive regulation of insulin secretion|response to oleic acid|response to drug|response to starvation|response to ethanol|butyrate-CoA ligase activity|white fat cell…	path:bom00280,path:bom00650	Valine, leucine and isoleucine degradation|Butanoate metabolism
ABCA2	116.604	192.202	41.006	0.213348	-2.22872	1.20914e-05	0.000357674	Down	0.635702	0.724585	0.664615	0.856595	2.07152	2.31609	0.197461	0.293491	0.121478	0.171215	0.327958	0.127936	ABCA2	ATP-binding cassette sub-family A member 2			path:bom02010,path:bom04142	ABC transporters|Lysosome
ABCB11	2720.47	4258.44	1182.51	0.277686	-1.84848	0.000262522	0.00384223	Down	31.8411	18.7162	54.2608	46.8665	37.7876	16.0882	11.1464	6.37774	5.45226	11.477	10.3061	11.4354	ABCB11	Bile salt export pump			path:bom01522,path:bom02010,path:bom04976,path:bom04979	Endocrine resistance|ABC transporters|Bile secretion|Cholesterol metabolism
ABCB8	467.433	289.117	645.749	2.23352	1.15932	6.53778e-07	3.51138e-05	Up	3.09634	4.45544	3.02496	2.49344	3.5422	3.60732	5.60854	8.70497	7.24854	4.92815	6.89318	7.38378	ABCB8	ATP-binding cassette sub-family B member 8, mitochondrial	GO:0005524,GO:0005743,GO:0016021,GO:0042626	ATP binding|mitochondrial inner membrane|integral component of membrane|ATPase activity, coupled to transmembrane movement of substances	path:bom02010	ABC transporters
ABCB9	34.3321	54.3478	14.3165	0.263424	-1.92454	0.000633305	0.00748313	Down	0.613589	0.810006	0.476289	0.285794	0.749842	1.96404	0.149247	0.290505	0.139273	0.163055	0.178895	0.113646	ABCB9	ATP-binding cassette sub-family B member 9			path:bom02010,path:bom04142	ABC transporters|Lysosome
ABCC3	146.482	216.041	76.9229	0.356056	-1.48982	0.00126428	0.0121982	Down	1.27422	0.896135	1.20964	0.988352	2.51447	4.35292	0.514687	0.821012	0.38471	0.679585	0.503304	0.603246	ABCC3	Canalicular multispecific organic anion transporter 2			path:bom01523,path:bom02010,path:bom04976	Antifolate resistance|ABC transporters|Bile secretion
ABCC4	65.6619	103.772	27.5514	0.265499	-1.91322	0.00277559	0.0213468	Down	0.577118	0.426524	0.461172	0.272901	1.99541	1.86294	0.266414	0.211064	0.163273	0.264271	0.217969	0.214834	ABCC4	Multidrug resistance-associated protein 4			path:bom01523,path:bom02010,path:bom04024,path:bom04976	Antifolate resistance|ABC transporters|cAMP signaling pathway|Bile secretion
ABCC6	4918.39	3222.11	6614.68	2.05291	1.03767	7.67221e-07	3.9188e-05	Up	18.9773	38.6379	26.6	22.3791	23.4143	13.053	42.3496	56.8403	42.4704	45.5486	44.2336	39.3998	ABCC6	Multidrug resistance-associated protein 6			path:bom02010	ABC transporters
ABCF1	1520.4	1007.76	2033.04	2.01739	1.01249	3.26294e-06	0.000126548	Up	10.056	13.8957	9.40073	11.4055	9.52817	11.1346	18.5813	26.9284	17.9284	15.2416	18.8509	21.7982	ABCF1	ATP-binding cassette sub-family F member 1	GO:0005524,GO:0005635,GO:0005654,GO:0005737,GO:0006413,GO:0008494,GO:0016887,GO:0042788,GO:0043022,GO:0045727	ATP binding|nuclear envelope|nucleoplasm|cytoplasm|translational initiation|translation activator activity|ATPase activity|polysomal ribosome|ribosome binding|positive regulation of translation
ABCG2	1445.51	1973.94	917.083	0.464594	-1.10596	3.97153e-05	0.000904673	Down	41.3453	34.6282	51.5927	38.357	27.1516	37.127	11.5798	18.1369	19.0763	20.3951	22.2174	12.7073	ABCG2	ATP-binding cassette sub-family G member 2	GO:0005524,GO:0005886,GO:0015238,GO:0016021,GO:0016324,GO:0031966,GO:0033344,GO:0042626,GO:0043235,GO:0055085	ATP binding|plasma membrane|drug transmembrane transporter activity|integral component of membrane|apical plasma membrane|mitochondrial membrane|cholesterol efflux|ATPase activity, coupled to transmembrane movement of substances|receptor complex|transmembrane transport	path:bom01523,path:bom02010,path:bom04976	Antifolate resistance|ABC transporters|Bile secretion
ABHD1	2706.62	1326.23	4087.01	3.08168	1.62372	5.69429e-12	1.7106e-09	Up	22.8762	35.8164	35.191	24.107	20.6542	27.5967	99.2273	56.4868	93.378	111.749	126.521	89.9068	ABHD1	Protein ABHD1	GO:0016021,GO:0016298,GO:0034338,GO:0044255,GO:0047372,GO:0051792,GO:0051793	integral component of membrane|lipase activity|short-chain carboxylesterase activity|cellular lipid metabolic process|acylglycerol lipase activity|medium-chain fatty acid biosynthetic process|medium-chain fatty acid catabolic process
ABHD13	299.978	186.585	413.37	2.21545	1.1476	1.37925e-06	6.26818e-05	Up	6.30043	4.65493	5.68756	5.55443	8.26626	6.11514	10.6528	14.4479	9.6046	11.0592	16.1805	18.3667	ABHD13	Protein ABHD13	GO:0002084,GO:0008474,GO:0016020,GO:0016021,GO:0032839	protein depalmitoylation|palmitoyl-(protein) hydrolase activity|membrane|integral component of membrane|dendrite cytoplasm
ABI2	25.6048	36.055	15.1546	0.420319	-1.25044	0.000852489	0.00928674	Down	0.386676	0.245616	0.401986	0.226915	0.35684	0.800356	0.178513	0.136556	0.166646	0.0584511	0.232844	0.128064	ABI2	Abl interactor 2	GO:0003677,GO:0005634,GO:0005737,GO:0005829,GO:0005856,GO:0005913,GO:0007010,GO:0007611,GO:0008093,GO:0008154,GO:0016032,GO:0016358,GO:0016477,GO:0016601,GO:0017124,GO:0018108,GO:0019900,GO:0030027,GO:0030425,GO:0031209,GO:0031625,GO:0032433,GO:0043010,GO:0044877,GO:0070064,GO:2000601	DNA binding|nucleus|cytoplasm|cytosol|cytoskeleton|cell-cell adherens junction|cytoskeleton organization|learning or memory|cytoskeletal adaptor activity|actin polymerization or depolymerization|viral process|dendrite development|cell migration|Rac protein signal transduction|SH3 domain binding|peptidyl-tyrosine phosphorylation|kinase binding|lamellipodium|dendrite|SCAR complex|ubiquitin protein …	path:bom04810	Regulation of actin cytoskeleton
ABI3BP	49.3612	74.4324	24.2899	0.326335	-1.61557	0.00109673	0.011032	Down	0.641138	0.0671156	0.288674	0.368035	0.422776	1.10983	0.146396	0.162867	0.110373	0.0489761	0.0685479	0.193122	ABI3BP	Target of Nesh-SH3	GO:0005201,GO:0005518,GO:0005576,GO:0005614,GO:0005615,GO:0008201,GO:0010811,GO:0030198,GO:0062023	extracellular matrix structural constituent|collagen binding|extracellular region|interstitial matrix|extracellular space|heparin binding|positive regulation of cell-substrate adhesion|extracellular matrix organization|collagen-containing extracellular matrix
ABLIM2	16.1785	22.602	9.75505	0.4316	-1.21223	0.00799067	0.0450466	Down	0.467155	0.397988	0.322812	0.443926	0.796668	0.864287	0.207077	0.365637	0.124973	0.161581	0.222382	0.211855	ABLIM2	Actin-binding LIM protein 2	GO:0005737,GO:0006351,GO:0015629,GO:0030032,GO:0030036,GO:0046872,GO:0051015	cytoplasm|transcription, DNA-templated|actin cytoskeleton|lamellipodium assembly|actin cytoskeleton organization|metal ion binding|actin filament binding	path:bom04360	Axon guidance
ABRACL	35.3304	51.3926	19.2682	0.374922	-1.41534	7.33428e-05	0.00147217	Down	2.76939	1.68183	2.3408	3.57554	5.09913	5.63999	1.65816	0.872918	1.39854	0.950455	2.46303	0.469562	ABRACL	Costars family protein ABRACL	GO:0032970	regulation of actin filament-based process
ACACA	612.449	839.983	384.915	0.458242	-1.12582	1.69591e-06	7.44085e-05	Down	3.01749	3.50976	3.15912	3.47354	4.94925	3.34379	1.42256	1.39339	1.44256	1.43957	1.46198	1.91879	ACACA	Acetyl-CoA carboxylase 1	GO:0003989,GO:0004075,GO:0005524,GO:0005829,GO:0006084,GO:0006633,GO:0046872,GO:0051289,GO:2001295	acetyl-CoA carboxylase activity|biotin carboxylase activity|ATP binding|cytosol|acetyl-CoA metabolic process|fatty acid biosynthetic process|metal ion binding|protein homotetramerization|malonyl-CoA biosynthetic process	path:bom00061,path:bom00620,path:bom00640,path:bom04152,path:bom04910,path:bom04922	Fatty acid biosynthesis|Pyruvate metabolism|Propanoate metabolism|AMPK signaling pathway|Insulin signaling pathway|Glucagon signaling pathway
ACACB	77.3173	118.565	36.0696	0.304218	-1.71682	1.68973e-06	7.44085e-05	Down	0.760837	0.361088	0.458608	0.333118	0.856586	0.507772	0.104282	0.0715685	0.115358	0.199431	0.132667	0.279736	ACACB	Acetyl-CoA carboxylase 2	GO:0003989,GO:0004075,GO:0005524,GO:0005634,GO:0005739,GO:0005741,GO:0005829,GO:0006084,GO:0006633,GO:0006853,GO:0009374,GO:0010629,GO:0010884,GO:0010906,GO:0012505,GO:0014070,GO:0031325,GO:0031667,GO:0031999,GO:0042493,GO:0042802,GO:0043086,GO:0045540,GO:0046872,GO:0051289,GO:0060421,GO:0097009,GO:2001295	acetyl-CoA carboxylase activity|biotin carboxylase activity|ATP binding|nucleus|mitochondrion|mitochondrial outer membrane|cytosol|acetyl-CoA metabolic process|fatty acid biosynthetic process|carnitine shuttle|biotin binding|negative regulation of gene expression|positive regulation of lipid storage|regulation of glucose metabolic process|endomembrane system|response to organic cyclic compound|po…	path:bom00061,path:bom00620,path:bom00640,path:bom04152,path:bom04910,path:bom04920,path:bom04922,path:bom04931	Fatty acid biosynthesis|Pyruvate metabolism|Propanoate metabolism|AMPK signaling pathway|Insulin signaling pathway|Adipocytokine signaling pathway|Glucagon signaling pathway|Insulin resistance
ACAD11	2095.38	1319.95	2870.81	2.17494	1.12098	1.29996e-07	9.6809e-06	Up	19.2978	11.635	19.6227	19.4497	17.8827	13.2013	39.8705	28.3595	21.93	38.2396	47.5705	44.0192	ACAD11	Acyl-CoA dehydrogenase family member 11	GO:0005634,GO:0005777,GO:0017099,GO:0031966,GO:0033539,GO:0050660,GO:0070991	nucleus|peroxisome|very-long-chain-acyl-CoA dehydrogenase activity|mitochondrial membrane|fatty acid beta-oxidation using acyl-CoA dehydrogenase|flavin adenine dinucleotide binding|medium-chain-acyl-CoA dehydrogenase activity
ACAT2	2027.26	3021.91	1032.6	0.341705	-1.54918	7.07659e-07	3.69987e-05	Down	98.7957	121.049	94.1552	85.7669	127.102	50.8104	33.5054	22.734	41.0141	28.9764	36.8951	25.9817	ACAT2	Acetyl-CoA acetyltransferase, cytosolic	GO:0003857,GO:0003985,GO:0003988,GO:0004300,GO:0005634,GO:0005730,GO:0005737,GO:0005739,GO:0005829,GO:0006629,GO:0006635,GO:0006695,GO:0006696,GO:0070062	3-hydroxyacyl-CoA dehydrogenase activity|acetyl-CoA C-acetyltransferase activity|acetyl-CoA C-acyltransferase activity|enoyl-CoA hydratase activity|nucleus|nucleolus|cytoplasm|mitochondrion|cytosol|lipid metabolic process|fatty acid beta-oxidation|cholesterol biosynthetic process|ergosterol biosynthetic process|extracellular exosome	path:bom00071,path:bom00072,path:bom00280,path:bom00310,path:bom00380,path:bom00620,path:bom00630,path:bom00640,path:bom00650,path:bom00900	Fatty acid degradation|Synthesis and degradation of ketone bodies|Valine, leucine and isoleucine degradation|Lysine degradation|Tryptophan metabolism|Pyruvate metabolism|Glyoxylate and dicarboxylate metabolism|Propanoate metabolism|Butanoate metabolism|Terpenoid backbone biosynthesis
ACE2	320.394	88.3269	552.461	6.25473	2.64495	0.000326545	0.00452339	Up	1.26862	1.01849	0.775666	1.81795	0.669598	0.918429	13.6741	2.54796	8.73637	1.30297	6.04997	8.4036	ACE2	Angiotensin-converting enzyme 2	GO:0001618,GO:0003051,GO:0003081,GO:0004175,GO:0004180,GO:0005615,GO:0005737,GO:0005886,GO:0008237,GO:0008238,GO:0008241,GO:0009986,GO:0015827,GO:0016021,GO:0031526,GO:0032800,GO:0046813,GO:0046872,GO:0051957,GO:0060452,GO:1903598,GO:1903779	virus receptor activity|angiotensin-mediated drinking behavior|regulation of systemic arterial blood pressure by renin-angiotensin|endopeptidase activity|carboxypeptidase activity|extracellular space|cytoplasm|plasma membrane|metallopeptidase activity|exopeptidase activity|peptidyl-dipeptidase activity|cell surface|tryptophan transport|integral component of membrane|brush border membrane|receptor…	path:bom04614,path:bom04974	Renin-angiotensin system|Protein digestion and absorption
ACKR1	9.50557	15.6068	3.40434	0.218132	-2.19672	0.00292999	0.022089	Down	1.5742	0.659586	1.39113	0.0688976	0.401599	1.7675	0	0.487603	0.373413	0	0.126086	0.0610999	ACKR1	Atypical chemokine receptor 1	GO:0004930,GO:0005769,GO:0006954,GO:0016021,GO:0019957,GO:0032642,GO:0055037,GO:0070098	G protein-coupled receptor activity|early endosome|inflammatory response|integral component of membrane|C-C chemokine binding|regulation of chemokine production|recycling endosome|chemokine-mediated signaling pathway	path:bom05144	Malaria
ACKR4	9.61017	15.9128	3.30754	0.207854	-2.26636	0.000131123	0.00225633	Down	0.481371	0.352395	0.471028	0.131877	0.733183	0.8155	0.213572	0.0292525	0.11973	0.0958752	0.0318847	0.0957652	ACKR4	Atypical chemokine receptor 4	GO:0004950,GO:0005044,GO:0005769,GO:0006935,GO:0006955,GO:0007204,GO:0009897,GO:0016021,GO:0016493,GO:0019722,GO:0019956,GO:0019957,GO:0055037,GO:0060326	chemokine receptor activity|scavenger receptor activity|early endosome|chemotaxis|immune response|positive regulation of cytosolic calcium ion concentration|external side of plasma membrane|integral component of membrane|C-C chemokine receptor activity|calcium-mediated signaling|chemokine binding|C-C chemokine binding|recycling endosome|cell chemotaxis	path:bom04060,path:bom04061	Cytokine-cytokine receptor interaction|Viral protein interaction with cytokine and cytokine receptor
ACOT12	1268.39	529.029	2007.76	3.79518	1.92417	1.09312e-05	0.000331187	Up	8.13664	6.21442	10.147	8.30055	11.7527	4.13935	34.3928	14.8369	11.1579	47.9587	44.1642	52.1254	ACOT12	Acyl-coenzyme A thioesterase 12	GO:0000062,GO:0003986,GO:0005524,GO:0005829,GO:0006084,GO:0006090,GO:0006637,GO:0008289,GO:0016290,GO:0036042,GO:0047617,GO:0052689,GO:1900535	fatty-acyl-CoA binding|acetyl-CoA hydrolase activity|ATP binding|cytosol|acetyl-CoA metabolic process|pyruvate metabolic process|acyl-CoA metabolic process|lipid binding|palmitoyl-CoA hydrolase activity|long-chain fatty acyl-CoA binding|acyl-CoA hydrolase activity|carboxylic ester hydrolase activity|palmitic acid biosynthetic process	path:bom00620	Pyruvate metabolism
ACRBP	10.5325	16.5626	4.5025	0.271848	-1.87913	0.000892756	0.00951114	Down	0.321017	0.52108	0.183577	0.306687	0.384268	0.440635	0.0481348	0.148819	0.101316	0.0260966	0.129081	0.0983521	ACRBP	Acrosin-binding protein (Fragment)	GO:0001669,GO:0002080,GO:0005576,GO:0048240	acrosomal vesicle|acrosomal membrane|extracellular region|sperm capacitation
ACSF2	274.65	369.306	179.994	0.487386	-1.03686	5.28913e-06	0.000186001	Down	4.83056	5.72837	4.5985	4.3379	7.51853	11.8953	1.95492	3.4479	2.69716	2.80699	2.66883	2.9046	ACSF2	Acyl-CoA synthetase family member 2, mitochondrial	GO:0005524,GO:0005739,GO:0006631,GO:0016874	ATP binding|mitochondrion|fatty acid metabolic process|ligase activity
ACSL1	34408.3	11498.3	57318.3	4.98494	2.31757	3.37306e-14	1.86825e-11	Up	137.158	248.121	124.849	100.696	83.5491	77.5974	690.248	771.587	294.003	578.148	729.697	840.793	ACSL1	Long-chain-fatty-acid--CoA ligase 1	GO:0001676,GO:0004467,GO:0005524,GO:0005739,GO:0005741,GO:0005778,GO:0005789,GO:0005886,GO:0007584,GO:0008610,GO:0014070,GO:0016020,GO:0016021,GO:0019216,GO:0019432,GO:0033211,GO:0034201,GO:0035338,GO:0036109,GO:0042178,GO:0042493,GO:0043651,GO:0044539,GO:0071902,GO:0102391,GO:0120162	long-chain fatty acid metabolic process|long-chain fatty acid-CoA ligase activity|ATP binding|mitochondrion|mitochondrial outer membrane|peroxisomal membrane|endoplasmic reticulum membrane|plasma membrane|response to nutrient|lipid biosynthetic process|response to organic cyclic compound|membrane|integral component of membrane|regulation of lipid metabolic process|triglyceride biosynthetic proces…	path:bom00061,path:bom00071,path:bom03320,path:bom04146,path:bom04216,path:bom04714,path:bom04920	Fatty acid biosynthesis|Fatty acid degradation|PPAR signaling pathway|Peroxisome|Ferroptosis|Thermogenesis|Adipocytokine signaling pathway
ACSL6	51.3498	23.4645	79.2351	3.37681	1.75566	0.00870161	0.0477336	Up	0.313509	0.355987	0.399565	0.371524	0.446363	0.109997	1.8835	0.240956	1.68978	1.4999	0.599179	0.351204	ACSL6	Long-chain-fatty-acid--CoA ligase 6	GO:0001676,GO:0004467,GO:0005524,GO:0005741,GO:0005778,GO:0005789,GO:0005886,GO:0006637,GO:0007405,GO:0016020,GO:0016021,GO:0019899,GO:0035338,GO:0042803,GO:0102391	long-chain fatty acid metabolic process|long-chain fatty acid-CoA ligase activity|ATP binding|mitochondrial outer membrane|peroxisomal membrane|endoplasmic reticulum membrane|plasma membrane|acyl-CoA metabolic process|neuroblast proliferation|membrane|integral component of membrane|enzyme binding|long-chain fatty-acyl-CoA biosynthetic process|protein homodimerization activity|decanoate-CoA ligase…	path:bom00061,path:bom00071,path:bom03320,path:bom04146,path:bom04216,path:bom04714,path:bom04920	Fatty acid biosynthesis|Fatty acid degradation|PPAR signaling pathway|Peroxisome|Ferroptosis|Thermogenesis|Adipocytokine signaling pathway
ACSS2	568.501	954.563	182.439	0.191123	-2.38743	4.52675e-10	7.94377e-08	Down	9.14246	17.5745	11.2058	6.83623	18.4243	11.4725	1.79892	1.97083	1.93193	1.90112	2.04676	3.14776	ACSS2	Acetyl-coenzyme A synthetase, cytoplasmic	GO:0003987,GO:0005524,GO:0005654,GO:0005737,GO:0005759,GO:0005829,GO:0006069,GO:0008610,GO:0016208,GO:0019413,GO:0019427,GO:0019542,GO:0043231	acetate-CoA ligase activity|ATP binding|nucleoplasm|cytoplasm|mitochondrial matrix|cytosol|ethanol oxidation|lipid biosynthetic process|AMP binding|acetate biosynthetic process|acetyl-CoA biosynthetic process from acetate|propionate biosynthetic process|intracellular membrane-bounded organelle	path:bom00010,path:bom00620,path:bom00630,path:bom00640	Glycolysis / Gluconeogenesis|Pyruvate metabolism|Glyoxylate and dicarboxylate metabolism|Propanoate metabolism
ACTA2	2637.63	3940.22	1335.03	0.33882	-1.56141	2.11967e-06	8.90261e-05	Down	49.9945	57.882	41.7767	53.8609	38.3014	117.888	21.26	27.1682	20.7453	13.7204	9.99515	13.9718	ACTA2	Actin, aortic smooth muscle	GO:0005524,GO:0005615,GO:0005737,GO:0005829,GO:0006936,GO:0008217,GO:0009615,GO:0010628,GO:0014829,GO:0015629,GO:0019901,GO:0030027,GO:0030175,GO:0030485,GO:0032991,GO:0044297,GO:0045893,GO:0070062,GO:0072144,GO:0090131	ATP binding|extracellular space|cytoplasm|cytosol|muscle contraction|regulation of blood pressure|response to virus|positive regulation of gene expression|vascular smooth muscle contraction|actin cytoskeleton|protein kinase binding|lamellipodium|filopodium|smooth muscle contractile fiber|protein-containing complex|cell body|positive regulation of transcription, DNA-templated|extracellular exosome…	path:bom04270,path:bom04371,path:bom04926	Vascular smooth muscle contraction|Apelin signaling pathway|Relaxin signaling pathway
ACTG2	183.728	280.67	86.7851	0.309206	-1.69336	7.73671e-09	9.5855e-07	Down	10.3364	7.33173	5.7799	7.20269	6.19096	15.2417	2.38006	4.02587	3.06319	2.05713	1.23587	1.53226	ACTG2	Actin, gamma-enteric smooth muscle	GO:0005524,GO:0005737,GO:0005856	ATP binding|cytoplasm|cytoskeleton	path:bom04270	Vascular smooth muscle contraction
ACTL7B	2.53651	4.71464	0.358378	0.0760139	-3.71759	0.00563926	0.0352262	Down	0.253147	0.133716	0.210677	0.0739633	0	0.371713	0	0	0.0336438	0	0	0.0317271	ACTL7B	Actin-like protein 7B	GO:0005737,GO:0005856	cytoplasm|cytoskeleton
ACTL9	2.06821	4.13643	0	0	#NAME?	0.00280805	0.0214803	Down	0.174538	0.129784	0.37237	0	0	0.185147	0	0	0	0	0	0	ACTL9	Actin-like protein 9	GO:0005737,GO:0005856	cytoplasm|cytoskeleton
ACVR1B	411.587	236.61	586.563	2.47903	1.30978	3.07051e-08	2.9577e-06	Up	4.28506	3.6582	5.42288	3.36367	3.96727	5.88041	11.0395	12.3865	6.32039	10.0295	10.4928	8.35241	ACVR1B	Activin receptor type-1B	GO:0000082,GO:0001701,GO:0001942,GO:0004674,GO:0004675,GO:0005024,GO:0005025,GO:0005524,GO:0005829,GO:0005886,GO:0005887,GO:0006355,GO:0006468,GO:0007165,GO:0007178,GO:0007179,GO:0007389,GO:0007417,GO:0009986,GO:0010629,GO:0010862,GO:0016361,GO:0018107,GO:0019838,GO:0030308,GO:0031625,GO:0032924,GO:0032927,GO:0034711,GO:0038092,GO:0043235,GO:0045648,GO:0045944,GO:0046332,GO:0046545,GO:0046777,GO:…	G1/S transition of mitotic cell cycle|in utero embryonic development|hair follicle development|protein serine/threonine kinase activity|transmembrane receptor protein serine/threonine kinase activity|transforming growth factor beta-activated receptor activity|transforming growth factor beta receptor activity, type I|ATP binding|cytosol|plasma membrane|integral component of plasma membrane|regulat…	path:bom04060,path:bom04350,path:bom04550	Cytokine-cytokine receptor interaction|TGF-beta signaling pathway|Signaling pathways regulating pluripotency of stem cells
ACY1	3177.34	2011.34	4343.34	2.15942	1.11065	2.33557e-06	9.62689e-05	Up	48.9599	56.6933	46.8133	53.4865	35.4309	31.3292	73.1663	95.4522	75.5966	82.0349	82.1761	143.696	ACY1	Aminoacylase-1	GO:0004046,GO:0005737,GO:0006520,GO:0008237,GO:0046872	aminoacylase activity|cytoplasm|cellular amino acid metabolic process|metallopeptidase activity|metal ion binding	path:bom00220	Arginine biosynthesis
ADAM19	37.9157	52.4519	23.3794	0.445731	-1.16575	0.000443743	0.0056992	Down	0.769571	0.41228	0.64553	0.160036	0.813683	0.902521	0.208523	0.229849	0.146765	0.318061	0.179198	0.271566	ADAM19	Disintegrin and metalloproteinase domain-containing protein 19	GO:0001890,GO:0004222,GO:0005634,GO:0005794,GO:0005886,GO:0006509,GO:0010628,GO:0016021,GO:0017124,GO:0030198,GO:0046872,GO:0062023,GO:2000049	placenta development|metalloendopeptidase activity|nucleus|Golgi apparatus|plasma membrane|membrane protein ectodomain proteolysis|positive regulation of gene expression|integral component of membrane|SH3 domain binding|extracellular matrix organization|metal ion binding|collagen-containing extracellular matrix|positive regulation of cell-cell adhesion mediated by cadherin
ADAM22	66.0269	41.9952	90.0585	2.14449	1.10064	0.0019922	0.0168518	Up	0.674696	0.11009	0.679478	0.336683	0.464124	0.36995	1.14703	0.587214	0.399516	1.12527	1.43071	0.870823	ADAM22	Disintegrin and metalloproteinase domain-containing protein 22	GO:0004222,GO:0005178,GO:0005886,GO:0007155,GO:0007162,GO:0007417,GO:0008344,GO:0016021,GO:0022011,GO:0030424,GO:0098978,GO:0099061	metalloendopeptidase activity|integrin binding|plasma membrane|cell adhesion|negative regulation of cell adhesion|central nervous system development|adult locomotory behavior|integral component of membrane|myelination in peripheral nervous system|axon|glutamatergic synapse|integral component of postsynaptic density membrane
ADAM23	3.00228	5.3039	0.700667	0.132104	-2.92025	0.00814177	0.0455507	Down	0.0514313	0.0154534	0.025126	0.0185879	0.0154127	0.0942886	0	0.00826927	0.00842035	0	0	0.0177245	ADAM23	Disintegrin and metalloproteinase domain-containing protein 23
ADAM28	202.328	355.578	49.0768	0.138019	-2.85706	0.000442907	0.00569259	Down	2.57735	0.954981	0.917468	5.1678	8.67921	9.35256	0.523057	0.805892	0.471769	0.38755	0.570685	0.360946	ADAM28	Disintegrin and metalloproteinase domain-containing protein 28	GO:0004222,GO:0005576,GO:0005739,GO:0005886,GO:0007283,GO:0008237,GO:0016021,GO:0046872	metalloendopeptidase activity|extracellular region|mitochondrion|plasma membrane|spermatogenesis|metallopeptidase activity|integral component of membrane|metal ion binding
ADAM32	13.9451	21.5672	6.32301	0.293177	-1.77016	0.000675861	0.00779833	Down	0.25687	0.270946	0.50557	0.353857	0.0417134	0.515912	0.116965	0.0226418	0.0463298	0.171521	0.07319	0.0966832	ADAM32	Disintegrin and metalloproteinase domain-containing protein 32	GO:0004222,GO:0016021	metalloendopeptidase activity|integral component of membrane
ADAM33	101.409	157.912	44.9063	0.284376	-1.81413	0.00148535	0.0136444	Down	1.40672	0.430054	0.595518	0.694381	1.46325	3.03162	0.588466	0.381669	0.129751	0.162839	0.214537	0.286156	ADAM33	Disintegrin and metalloproteinase domain-containing protein 33
ADAM7	2.31125	4.44683	0.175658	0.0395019	-4.66193	0.00239162	0.0191632	Down	0.0578045	0.034734	0	0.0419507	0.0346701	0.146998	0	0.0185122	0	0	0	0	ADAM7	Disintegrin and metalloproteinase domain-containing protein 7	GO:0004222,GO:0016021	metalloendopeptidase activity|integral component of membrane
ADAMDEC1	202.865	330.344	75.386	0.228204	-2.1316	0.00515303	0.0331034	Down	4.88642	1.92169	2.96477	4.68863	7.21963	18.9672	0.357698	4.86676	0.53178	0.777345	0.447291	1.12639	ADAMDEC1	ADAM DEC1	GO:0004222,GO:0005576,GO:0006955,GO:0007162,GO:0008270	metalloendopeptidase activity|extracellular region|immune response|negative regulation of cell adhesion|zinc ion binding
ADAMTS10	112.501	170.135	54.8659	0.322484	-1.6327	0.00714875	0.0415104	Down	1.06575	0.877497	0.906864	0.639237	2.32874	4.933	0.282298	0.64834	0.399773	0.396411	0.263208	0.590068	Adamts10	A disintegrin and metalloproteinase with thrombospondin motifs 10	GO:0001527,GO:0004222,GO:0031012,GO:0046872,GO:0062023	microfibril|metalloendopeptidase activity|extracellular matrix|metal ion binding|collagen-containing extracellular matrix
ADAMTS14	125.989	182.537	69.4408	0.380421	-1.39433	0.000105937	0.00192672	Down	1.7103	1.85038	2.24143	0.492366	3.19209	2.20588	0.522364	0.512215	0.677284	1.15643	0.50136	0.374016	ADAMTS14	A disintegrin and metalloproteinase with thrombospondin motifs 14	GO:0004222,GO:0005576,GO:0030199,GO:0030574,GO:0046872	metalloendopeptidase activity|extracellular region|collagen fibril organization|collagen catabolic process|metal ion binding
ADAMTS16	3.82507	6.78087	0.869264	0.128194	-2.9636	0.00226149	0.0183911	Down	0.0468807	0.0648402	0	0.0242192	0.114971	0.111112	0	0.0432271	0	0	0	0.0107431	ADAMTS16	A disintegrin and metalloproteinase with thrombospondin motifs 16	GO:0001658,GO:0003073,GO:0004222,GO:0005576,GO:0046872,GO:0048232,GO:1902017	branching involved in ureteric bud morphogenesis|regulation of systemic arterial blood pressure|metalloendopeptidase activity|extracellular region|metal ion binding|male gamete generation|regulation of cilium assembly
ADAMTS4	108.725	171.299	46.1514	0.269419	-1.89207	0.0014135	0.0131826	Down	0.793642	1.73307	2.35973	1.1812	1.24392	4.49804	0.205875	0.64413	0.673432	0.576774	0.658725	0.22221	ADAMTS4	A disintegrin and metalloproteinase with thrombospondin motifs 4	GO:0004222,GO:0005576,GO:0008237,GO:0046872	metalloendopeptidase activity|extracellular region|metallopeptidase activity|metal ion binding
ADAMTSL3	14.0164	21.5942	6.43868	0.298167	-1.74581	0.00840351	0.046574	Down	0.265428	0.0610023	0.168811	0.195609	0.154558	0.616154	0.0611626	0.0872066	0	0.0394718	0.104438	0.100656	ADAMTSL3	ADAMTS-like protein 3	GO:0005576,GO:0008233,GO:0043231	extracellular region|peptidase activity|intracellular membrane-bounded organelle
ADAMTSL5	48.362	75.8363	20.8877	0.275431	-1.86024	0.00597855	0.0367795	Down	0.902386	1.06799	0.583574	0.598789	1.74388	4.478	0.504202	0.669867	0.226287	0.447476	0.23185	0.221383	ADAMTSL5	ADAMTS-like protein 5	GO:0001527,GO:0005576,GO:0008201,GO:0031012	microfibril|extracellular region|heparin binding|extracellular matrix
ADCK3	388.443	550.126	226.76	0.412196	-1.2786	1.18084e-07	9.00195e-06	Down	7.66546	8.62595	10.2403	8.37875	9.99648	9.497	2.86584	2.41293	3.81961	3.98473	3.49854	3.6354	COQ8A	Atypical kinase COQ8A, mitochondrial	GO:0005524,GO:0005739,GO:0006468,GO:0006744,GO:0016021,GO:0016301,GO:0016310,GO:0031314,GO:0043531	ATP binding|mitochondrion|protein phosphorylation|ubiquinone biosynthetic process|integral component of membrane|kinase activity|phosphorylation|extrinsic component of mitochondrial inner membrane|ADP binding
ADCY1	8.61436	13.953	3.27575	0.234771	-2.09068	0.00388815	0.0269382	Down	0.0865175	0.128066	0.322252	0.127071	0.0771188	0.044537	0.0469166	0.0159691	0.0328308	0	0.0832397	0.047854	ADCY1	Adenylate cyclase type 1	GO:0004016,GO:0005516,GO:0005524,GO:0005737,GO:0005887,GO:0006171,GO:0007189,GO:0008294,GO:0019933,GO:0042752,GO:0045121,GO:0046872,GO:0048511,GO:0071277,GO:1904322	adenylate cyclase activity|calmodulin binding|ATP binding|cytoplasm|integral component of plasma membrane|cAMP biosynthetic process|adenylate cyclase-activating G protein-coupled receptor signaling pathway|calcium- and calmodulin-responsive adenylate cyclase activity|cAMP-mediated signaling|regulation of circadian rhythm|membrane raft|metal ion binding|rhythmic process|cellular response to calciu…	path:bom00230,path:bom01522,path:bom04015,path:bom04020,path:bom04022,path:bom04024,path:bom04062,path:bom04072,path:bom04114,path:bom04211,path:bom04213,path:bom04261,path:bom04270,path:bom04371,path:bom04540,path:bom04611,path:bom04713,path:bom04714,path:bom04720,path:bom04723,path:bom04724,path:bom04725,path:bom04727,path:bom04750,path:bom04911,path:bom04912,path:bom04913,path:bom04914,path:bo…	Purine metabolism|Endocrine resistance|Rap1 signaling pathway|Calcium signaling pathway|cGMP-PKG signaling pathway|cAMP signaling pathway|Chemokine signaling pathway|Phospholipase D signaling pathway|Oocyte meiosis|Longevity regulating pathway|Longevity regulating pathway - multiple species|Adrenergic signaling in cardiomyocytes|Vascular smooth muscle contraction|Apelin signaling pathway|Gap junc…
ADCY10	30.7886	48.4976	13.0796	0.269696	-1.89059	0.00238163	0.0191005	Down	0.133987	0.440148	0.353384	0.145232	0.435294	0.104909	0.0904664	0.0687689	0.0704547	0.106317	0.0633315	0.0519956	ADCY10	Adenylate cyclase type 10	GO:0000287,GO:0003351,GO:0004016,GO:0005524,GO:0005634,GO:0005856,GO:0005886,GO:0005929,GO:0006171,GO:0007283,GO:0035556,GO:0048471,GO:0071241,GO:0071890	magnesium ion binding|epithelial cilium movement|adenylate cyclase activity|ATP binding|nucleus|cytoskeleton|plasma membrane|cilium|cAMP biosynthetic process|spermatogenesis|intracellular signal transduction|perinuclear region of cytoplasm|cellular response to inorganic substance|bicarbonate binding	path:bom00230,path:bom04024,path:bom04371,path:bom04713,path:bom04714	Purine metabolism|cAMP signaling pathway|Apelin signaling pathway|Circadian entrainment|Thermogenesis
ADCY3	32.884	54.1455	11.6224	0.214651	-2.21994	0.000323955	0.00449537	Down	0.513695	0.259498	0.228763	0.196911	0.677926	1.45039	0.0847997	0.193984	0.0775729	0.0686526	0.033723	0.129869	ADCY3	Adenylate cyclase type 3	GO:0003091,GO:0004016,GO:0005516,GO:0005524,GO:0005737,GO:0005794,GO:0005886,GO:0005887,GO:0005929,GO:0006171,GO:0007165,GO:0007186,GO:0007189,GO:0007193,GO:0007338,GO:0007340,GO:0007608,GO:0008355,GO:0016020,GO:0016021,GO:0030317,GO:0046872,GO:0071377,GO:1904322	renal water homeostasis|adenylate cyclase activity|calmodulin binding|ATP binding|cytoplasm|Golgi apparatus|plasma membrane|integral component of plasma membrane|cilium|cAMP biosynthetic process|signal transduction|G protein-coupled receptor signaling pathway|adenylate cyclase-activating G protein-coupled receptor signaling pathway|adenylate cyclase-inhibiting G protein-coupled receptor signaling…	path:bom00230,path:bom01522,path:bom04015,path:bom04020,path:bom04022,path:bom04024,path:bom04062,path:bom04072,path:bom04114,path:bom04211,path:bom04213,path:bom04261,path:bom04270,path:bom04371,path:bom04540,path:bom04611,path:bom04713,path:bom04714,path:bom04723,path:bom04724,path:bom04725,path:bom04727,path:bom04740,path:bom04750,path:bom04911,path:bom04912,path:bom04913,path:bom04914,path:bo…	Purine metabolism|Endocrine resistance|Rap1 signaling pathway|Calcium signaling pathway|cGMP-PKG signaling pathway|cAMP signaling pathway|Chemokine signaling pathway|Phospholipase D signaling pathway|Oocyte meiosis|Longevity regulating pathway|Longevity regulating pathway - multiple species|Adrenergic signaling in cardiomyocytes|Vascular smooth muscle contraction|Apelin signaling pathway|Gap junc…
ADCY4	60.5754	87.9359	33.215	0.377718	-1.40462	0.000367756	0.0049417	Down	0.79375	0.730541	0.816392	0.431058	1.14848	2.01101	0.276862	0.522112	0.318335	0.344441	0.249014	0.16888	ADCY4	Adenylate cyclase type 4	GO:0003091,GO:0004016,GO:0005080,GO:0005524,GO:0005737,GO:0005886,GO:0005887,GO:0006171,GO:0007186,GO:0007188,GO:0007189,GO:0007193,GO:0016020,GO:0030425,GO:0046872,GO:0071377	renal water homeostasis|adenylate cyclase activity|protein kinase C binding|ATP binding|cytoplasm|plasma membrane|integral component of plasma membrane|cAMP biosynthetic process|G protein-coupled receptor signaling pathway|adenylate cyclase-modulating G protein-coupled receptor signaling pathway|adenylate cyclase-activating G protein-coupled receptor signaling pathway|adenylate cyclase-inhibiting…	path:bom00230,path:bom01522,path:bom04015,path:bom04020,path:bom04022,path:bom04024,path:bom04062,path:bom04072,path:bom04114,path:bom04211,path:bom04213,path:bom04261,path:bom04270,path:bom04371,path:bom04540,path:bom04611,path:bom04713,path:bom04714,path:bom04723,path:bom04724,path:bom04725,path:bom04727,path:bom04742,path:bom04750,path:bom04911,path:bom04912,path:bom04913,path:bom04914,path:bo…	Purine metabolism|Endocrine resistance|Rap1 signaling pathway|Calcium signaling pathway|cGMP-PKG signaling pathway|cAMP signaling pathway|Chemokine signaling pathway|Phospholipase D signaling pathway|Oocyte meiosis|Longevity regulating pathway|Longevity regulating pathway - multiple species|Adrenergic signaling in cardiomyocytes|Vascular smooth muscle contraction|Apelin signaling pathway|Gap junc…
ADGRF1	6.04223	9.86625	2.2182	0.224827	-2.15311	0.00478201	0.0312985	Down	0.109827	0.0823389	0.212696	0.156451	0.162882	0.187341	0	0.0873515	0	0.074887	0.0739737	0	ADGRF1	Adhesion G-protein coupled receptor F1	GO:0004930,GO:0005576,GO:0005622,GO:0005886,GO:0007166,GO:0007186,GO:0007189,GO:0007416,GO:0007613,GO:0016021,GO:0031175,GO:0032793	G protein-coupled receptor activity|extracellular region|intracellular|plasma membrane|cell surface receptor signaling pathway|G protein-coupled receptor signaling pathway|adenylate cyclase-activating G protein-coupled receptor signaling pathway|synapse assembly|memory|integral component of membrane|neuron projection development|positive regulation of CREB transcription factor activity
ADGRG2	16.1345	24.3718	7.89713	0.324026	-1.62582	0.00485461	0.0317034	Down	0.234096	0.0484802	0.121701	0.441814	0.419628	0.647801	0.105506	0.157354	0.0176487	0.0937988	0.0932407	0.0734966	Adgrg2	Adhesion G-protein coupled receptor G2	GO:0004930,GO:0005829,GO:0005887,GO:0007166,GO:0007189,GO:0016324	G protein-coupled receptor activity|cytosol|integral component of plasma membrane|cell surface receptor signaling pathway|adenylate cyclase-activating G protein-coupled receptor signaling pathway|apical plasma membrane
ADGRG5	9.68387	14.1859	5.18187	0.365284	-1.45291	0.00925233	0.0497136	Down	0.19913	0.0611809	0.288444	0.20857	0.381893	0.397999	0.120145	0.0306527	0.062798	0.0977448	0.159018	0.0305283	ADGRG5	Adhesion G-protein coupled receptor G5	GO:0004930,GO:0005622,GO:0005887,GO:0007166,GO:0007186,GO:0007189,GO:0016021	G protein-coupled receptor activity|intracellular|integral component of plasma membrane|cell surface receptor signaling pathway|G protein-coupled receptor signaling pathway|adenylate cyclase-activating G protein-coupled receptor signaling pathway|integral component of membrane
ADGRL1	48.4926	69.6146	27.3706	0.393174	-1.34676	7.31811e-05	0.00147059	Down	0.543963	0.4051	0.360383	0.325466	0.777569	1.26653	0.294504	0.174697	0.153025	0.148907	0.274364	0.1542	ADGRL1	Adhesion G protein-coupled receptor L1	GO:0004930,GO:0005622,GO:0005886,GO:0005887,GO:0007157,GO:0007166,GO:0007189,GO:0014069,GO:0016524,GO:0030054,GO:0030246,GO:0030424,GO:0030426,GO:0035584,GO:0042734,GO:0043005,GO:0045202,GO:0050839,GO:0090129	G protein-coupled receptor activity|intracellular|plasma membrane|integral component of plasma membrane|heterophilic cell-cell adhesion via plasma membrane cell adhesion molecules|cell surface receptor signaling pathway|adenylate cyclase-activating G protein-coupled receptor signaling pathway|postsynaptic density|latrotoxin receptor activity|cell junction|carbohydrate binding|axon|growth cone|cal…
ADGRL3	22.7967	36.3524	9.24103	0.254207	-1.97593	6.94571e-05	0.00141015	Down	0.124783	0.140698	0.159288	0.183012	0.358179	0.559915	0.143088	0.0669539	0.0151885	0.0240781	0.0560365	0.0392099	ADGRL3	Adhesion G protein-coupled receptor L3	GO:0001764,GO:0004930,GO:0005509,GO:0005622,GO:0005887,GO:0005911,GO:0007166,GO:0007189,GO:0007416,GO:0007420,GO:0030246,GO:0030424,GO:0098742	neuron migration|G protein-coupled receptor activity|calcium ion binding|intracellular|integral component of plasma membrane|cell-cell junction|cell surface receptor signaling pathway|adenylate cyclase-activating G protein-coupled receptor signaling pathway|synapse assembly|brain development|carbohydrate binding|axon|cell-cell adhesion via plasma-membrane adhesion molecules
ADH4	10363.4	16880.3	3846.47	0.227868	-2.13373	1.32101e-05	0.000384847	Down	350.002	552.823	678.555	555.151	327.948	242.462	121.67	135.53	112.305	148.368	37.8251	56.7403	ADH4	Alcohol dehydrogenase 4			path:bom00010,path:bom00071,path:bom00350,path:bom00830,path:bom00980,path:bom00982,path:bom05204	Glycolysis / Gluconeogenesis|Fatty acid degradation|Tyrosine metabolism|Retinol metabolism|Metabolism of xenobiotics by cytochrome P450|Drug metabolism - cytochrome P450|Chemical carcinogenesis
ADHFE1	643.736	884.736	402.737	0.455205	-1.13541	0.00197784	0.0167648	Down	20.7269	20.2663	22.1623	30.4333	17.7285	14.5	7.60123	7.13946	13.0665	12.4534	7.17088	6.73489	ADHFE1	Hydroxyacid-oxoacid transhydrogenase, mitochondrial	GO:0005739,GO:0006539,GO:0046872,GO:0047988	mitochondrion|glutamate catabolic process via 2-oxoglutarate|metal ion binding|hydroxyacid-oxoacid transhydrogenase activity
ADIRF	28.6326	49.7981	7.467	0.149946	-2.73749	0.000152406	0.00252699	Down	4.08168	3.37857	2.24125	1.66488	5.30589	13.7865	1.02111	1.05835	0.431616	0.552169	0.109014	0.622421
ADM2	29.3432	15.2373	43.449	2.85149	1.51171	0.00157506	0.0141707	Up	0.807064	1.02138	0	0.163334	3.51835	2.56652	2.19369	5.46014	1.58033	2.24872	2.62431	3.22973	ADM2	ADM2	GO:0001525,GO:0005179,GO:0005576,GO:0005622,GO:0006468,GO:0007186,GO:0007189,GO:0007586,GO:0007631,GO:0010628,GO:0044877,GO:0045766,GO:0045776	angiogenesis|hormone activity|extracellular region|intracellular|protein phosphorylation|G protein-coupled receptor signaling pathway|adenylate cyclase-activating G protein-coupled receptor signaling pathway|digestion|feeding behavior|positive regulation of gene expression|protein-containing complex binding|positive regulation of angiogenesis|negative regulation of blood pressure
ADORA2A	39.0159	55.5364	22.4953	0.405055	-1.30381	7.73856e-05	0.00153545	Down	0.764766	0.722951	0.590149	0.525537	1.24726	1.80268	0.27931	0.360085	0.347136	0.417105	0.212755	0.120595	ADORA2A	Adenosine receptor A2a	GO:0001609,GO:0001963,GO:0001975,GO:0005622,GO:0005887,GO:0007189,GO:0007626,GO:0019899,GO:0032230,GO:0042755,GO:0042802,GO:0046636,GO:0050728,GO:0060080,GO:0098794,GO:2001235	G protein-coupled adenosine receptor activity|synaptic transmission, dopaminergic|response to amphetamine|intracellular|integral component of plasma membrane|adenylate cyclase-activating G protein-coupled receptor signaling pathway|locomotory behavior|enzyme binding|positive regulation of synaptic transmission, GABAergic|eating behavior|identical protein binding|negative regulation of alpha-beta …	path:bom04015,path:bom04020,path:bom04024,path:bom04080,path:bom04270,path:bom05012,path:bom05034	Rap1 signaling pathway|Calcium signaling pathway|cAMP signaling pathway|Neuroactive ligand-receptor interaction|Vascular smooth muscle contraction|Parkinson disease|Alcoholism
ADRA1B	12.2381	19.9661	4.51013	0.225889	-2.14631	5.2756e-05	0.00113065	Down	0.543383	0.358542	0.350331	0.407735	0.721805	0.90608	0.192751	0.0564287	0.115353	0.119705	0.146395	0.0562369	ADRA1B	Alpha-1B adrenergic receptor	GO:0001994,GO:0004935,GO:0004937,GO:0005634,GO:0005737,GO:0005886,GO:0005887,GO:0005901,GO:0007186,GO:0007188,GO:0007200,GO:0007204,GO:0007267,GO:0007275,GO:0008283,GO:0031965,GO:0035556,GO:0042593,GO:0043410,GO:0045907,GO:0045987,GO:0046982,GO:0055117,GO:0071880	norepinephrine-epinephrine vasoconstriction involved in regulation of systemic arterial blood pressure|adrenergic receptor activity|alpha1-adrenergic receptor activity|nucleus|cytoplasm|plasma membrane|integral component of plasma membrane|caveola|G protein-coupled receptor signaling pathway|adenylate cyclase-modulating G protein-coupled receptor signaling pathway|phospholipase C-activating G pro…	path:bom04020,path:bom04022,path:bom04080,path:bom04261,path:bom04270,path:bom04970	Calcium signaling pathway|cGMP-PKG signaling pathway|Neuroactive ligand-receptor interaction|Adrenergic signaling in cardiomyocytes|Vascular smooth muscle contraction|Salivary secretion
ADRA2A	4.57571	8.0884	1.06301	0.131424	-2.9277	0.00741076	0.042704	Down	0.294546	0.271169	0.0948836	0.203179	0.344016	1.40688	0.087609	0	0.183659	0.190493	0	0	ADRA2A	Alpha-2A adrenergic receptor	GO:0004935,GO:0004938,GO:0005622,GO:0005887,GO:0006940,GO:0007188,GO:0019229,GO:0030168,GO:0071880	adrenergic receptor activity|alpha2-adrenergic receptor activity|intracellular|integral component of plasma membrane|regulation of smooth muscle contraction|adenylate cyclase-modulating G protein-coupled receptor signaling pathway|regulation of vasoconstriction|platelet activation|adenylate cyclase-activating adrenergic receptor signaling pathway	path:bom04022,path:bom04080	cGMP-PKG signaling pathway|Neuroactive ligand-receptor interaction
AFAP1	23.3103	32.1192	14.5014	0.451488	-1.14724	0.00308115	0.0229559	Down	0.576896	0.232649	0.302368	0.298325	0.48178	0.818966	0.238731	0.0528476	0.163035	0.204155	0.255894	0.17276	AFAP1	Actin filament-associated protein 1	GO:0003779,GO:0005829,GO:0005925,GO:0009966,GO:0015629,GO:0051493	actin binding|cytosol|focal adhesion|regulation of signal transduction|actin cytoskeleton|regulation of cytoskeleton organization
AGBL2	136.551	184.058	89.0446	0.483786	-1.04756	0.00178176	0.0155647	Down	1.30171	2.06019	1.54403	1.34817	1.64728	0.919496	0.753006	0.487554	0.342199	0.762171	0.876971	0.796835	AGBL2	Cytosolic carboxypeptidase 2	GO:0004181,GO:0005814,GO:0005829,GO:0008270,GO:0035610,GO:0036064	metallocarboxypeptidase activity|centriole|cytosol|zinc ion binding|protein side chain deglutamylation|ciliary basal body
AGL	2315.52	1263.23	3367.8	2.66601	1.41468	1.39265e-10	2.71244e-08	Up	10.1131	5.81557	9.52144	8.40758	13.704	5.72854	24.3894	20.6825	13.5532	27.7851	25.7943	29.6891	AGL	Glycogen debranching enzyme	GO:0004134,GO:0004135,GO:0005737,GO:0005978,GO:0005980,GO:0102500	4-alpha-glucanotransferase activity|amylo-alpha-1,6-glucosidase activity|cytoplasm|glycogen biosynthetic process|glycogen catabolic process|beta-maltose 4-alpha-glucanotransferase activity	path:bom00500	Starch and sucrose metabolism
AGR2	5.28145	8.99298	1.56993	0.174573	-2.5181	0.00505579	0.0326563	Down	0.590362	0.154107	0.165442	0.272466	0.305232	0.290409	0	0.202547	0	0	0	0.0840115	AGR2	Anterior gradient protein 2 homolog	GO:0002162,GO:0005154,GO:0005615,GO:0005783,GO:0010628,GO:0010811,GO:0042803,GO:0045742,GO:0048546,GO:0048639,GO:0060480,GO:0060548,GO:0070254,GO:1903078,GO:1903896,GO:1903899	dystroglycan binding|epidermal growth factor receptor binding|extracellular space|endoplasmic reticulum|positive regulation of gene expression|positive regulation of cell-substrate adhesion|protein homodimerization activity|positive regulation of epidermal growth factor receptor signaling pathway|digestive tract morphogenesis|positive regulation of developmental growth|lung goblet cell differenti…
AHNAK	3340.32	4588.3	2092.34	0.456017	-1.13284	0.00576381	0.0357324	Down	8.24986	3.08204	6.00008	5.85063	8.11434	20.0368	3.10006	2.41574	4.56257	3.87991	3.35733	3.02832	AHNAK	Neuroblast differentiation-associated protein AHNAK	GO:0003723,GO:0005634,GO:0005737,GO:0005765,GO:0005829,GO:0005886,GO:0005925,GO:0015629,GO:0016020,GO:0030315,GO:0031982,GO:0042383,GO:0043034,GO:0043484,GO:0044291,GO:0044548,GO:0045296,GO:0051259,GO:0070062,GO:0097493,GO:1901385	RNA binding|nucleus|cytoplasm|lysosomal membrane|cytosol|plasma membrane|focal adhesion|actin cytoskeleton|membrane|T-tubule|vesicle|sarcolemma|costamere|regulation of RNA splicing|cell-cell contact zone|S100 protein binding|cadherin binding|protein complex oligomerization|extracellular exosome|structural molecule activity conferring elasticity|regulation of voltage-gated calcium channel activity
AK1	64.3985	99.5135	29.2836	0.294268	-1.7648	0.00039606	0.00523863	Down	1.08331	1.37657	0.662038	1.15077	1.40532	4.064	0.464975	0.872612	0.311531	0.343476	0.270736	0.344619	AK1	Adenylate kinase isoenzyme 1	GO:0001520,GO:0004017,GO:0004550,GO:0005524,GO:0005829,GO:0005886,GO:0006165,GO:0006172,GO:0007050,GO:0009142,GO:0046033,GO:0046034	outer dense fiber|adenylate kinase activity|nucleoside diphosphate kinase activity|ATP binding|cytosol|plasma membrane|nucleoside diphosphate phosphorylation|ADP biosynthetic process|cell cycle arrest|nucleoside triphosphate biosynthetic process|AMP metabolic process|ATP metabolic process	path:bom00230,path:bom00730	Purine metabolism|Thiamine metabolism
AK4	303.744	22.807	584.681	25.6361	4.6801	3.27114e-43	2.89888e-39	Up	0.169698	0.0773596	0.0827316	0.811364	1.97451	0.291744	14.739	10.4104	7.07069	17.4981	15.409	16.906	AK4	Adenylate kinase 4, mitochondrial	GO:0004017,GO:0004550,GO:0005524,GO:0005525,GO:0005759,GO:0006165,GO:0006172,GO:0009142,GO:0046033,GO:0046034,GO:0046039,GO:0046899	adenylate kinase activity|nucleoside diphosphate kinase activity|ATP binding|GTP binding|mitochondrial matrix|nucleoside diphosphate phosphorylation|ADP biosynthetic process|nucleoside triphosphate biosynthetic process|AMP metabolic process|ATP metabolic process|GTP metabolic process|nucleoside triphosphate adenylate kinase activity	path:bom00230,path:bom00730	Purine metabolism|Thiamine metabolism
AK7	16.2446	25.5905	6.89872	0.269582	-1.89121	0.00411307	0.0279954	Down	0.27123	0.0492969	0.214648	0.134747	0.505008	0.928418	0.0171949	0.0171017	0.0879558	0.146017	0.12757	0.070713	AK7	Adenylate kinase 7	GO:0004017,GO:0004127,GO:0004550,GO:0005524,GO:0005829,GO:0006165,GO:0009142,GO:0015949,GO:0019206,GO:0030030,GO:0031514	adenylate kinase activity|cytidylate kinase activity|nucleoside diphosphate kinase activity|ATP binding|cytosol|nucleoside diphosphate phosphorylation|nucleoside triphosphate biosynthetic process|nucleobase-containing small molecule interconversion|nucleoside kinase activity|cell projection organization|motile cilium	path:bom00230,path:bom00730	Purine metabolism|Thiamine metabolism
AKAP12	157.324	230.154	84.4948	0.367123	-1.44566	6.35368e-07	3.45212e-05	Down	0.899584	0.861141	1.41966	1.27722	1.5438	2.79916	0.464376	0.561262	0.243907	0.456558	0.472712	0.636486	AKAP12	A-kinase anchor protein 12
AKAP2	1132.76	1566	699.517	0.44669	-1.16266	4.60311e-07	2.68374e-05	Down	10.276	7.81679	9.74512	7.91852	13.0404	10.6908	3.86505	3.32628	2.68317	5.38855	4.79039	5.08702	Akap2	A-kinase anchor protein 2	GO:0007015,GO:0007178,GO:0008104,GO:0019904,GO:0032991,GO:0051018,GO:0051291	actin filament organization|transmembrane receptor protein serine/threonine kinase signaling pathway|protein localization|protein domain specific binding|protein-containing complex|protein kinase A binding|protein heterooligomerization
AKAP3	3.617	6.37401	0.859985	0.134921	-2.88982	0.0062706	0.0380487	Down	0.067488	0.087041	0.145349	0.0426954	0.0609506	0.0583808	0	0	0.0130437	0.0134952	0.0134078	0.0259047	AKAP3	A-kinase anchor protein 3	GO:0001669,GO:0005737,GO:0010738,GO:0051018	acrosomal vesicle|cytoplasm|regulation of protein kinase A signaling|protein kinase A binding
AKAP7	26.1624	36.1026	16.2222	0.449336	-1.15413	0.00284866	0.0216527	Down	1.02928	0.795345	1.69945	1.11828	1.22619	2.00523	0.621318	0.428067	0.399981	1.07536	0.499607	0.341003	AKAP7	A-kinase anchor protein 7 isoforms alpha and beta	GO:0001508,GO:0005622,GO:0005886,GO:0006811,GO:0008104,GO:0016324,GO:0016328,GO:0035556,GO:0051018,GO:0060306,GO:0071320,GO:1901381,GO:1902261	action potential|intracellular|plasma membrane|ion transport|protein localization|apical plasma membrane|lateral plasma membrane|intracellular signal transduction|protein kinase A binding|regulation of membrane repolarization|cellular response to cAMP|positive regulation of potassium ion transmembrane transport|positive regulation of delayed rectifier potassium channel activity
AKR1D1	2500.22	3372.51	1627.93	0.482707	-1.05078	0.00421626	0.0285463	Down	61.8708	79.4987	88.0493	72.8003	53.8114	37.9163	27.6697	42.1045	13.5871	49.3262	31.8079	34.299	AKR1D1	3-oxo-5-beta-steroid 4-dehydrogenase	GO:0004032,GO:0004033,GO:0005496,GO:0005829,GO:0006699,GO:0006707,GO:0007586,GO:0008106,GO:0008202,GO:0008207,GO:0008209,GO:0016229,GO:0016491,GO:0030573,GO:0047086,GO:0047787,GO:0055114	alditol:NADP+ 1-oxidoreductase activity|aldo-keto reductase (NADP) activity|steroid binding|cytosol|bile acid biosynthetic process|cholesterol catabolic process|digestion|alcohol dehydrogenase (NADP+) activity|steroid metabolic process|C21-steroid hormone metabolic process|androgen metabolic process|steroid dehydrogenase activity|oxidoreductase activity|bile acid catabolic process|ketosteroid mon…	path:bom00120,path:bom00140	Primary bile acid biosynthesis|Steroid hormone biosynthesis
ALAD	6861.2	9188.28	4534.13	0.493469	-1.01897	8.12098e-05	0.00159221	Down	113.264	149.254	121.385	129.134	102.057	97.2657	62.2313	46.3681	49.6106	57.4013	47.1697	53.4734	ALAD	Delta-aminolevulinic acid dehydratase	GO:0004655,GO:0005829,GO:0006782,GO:0006783,GO:0008270,GO:0042802,GO:0051260,GO:0071353,GO:1901799	porphobilinogen synthase activity|cytosol|protoporphyrinogen IX biosynthetic process|heme biosynthetic process|zinc ion binding|identical protein binding|protein homooligomerization|cellular response to interleukin-4|negative regulation of proteasomal protein catabolic process	path:bom00860	Porphyrin and chlorophyll metabolism
ALAS1	5205.89	8670.75	1741.02	0.200792	-2.31622	1.33578e-12	4.73508e-10	Down	132.023	176.337	158.92	181.293	141.801	111.698	16.8312	30.8833	17.7816	33.384	31.6666	37.7651	ALAS1	5-aminolevulinate synthase, nonspecific, mitochondrial	GO:0003870,GO:0005654,GO:0005759,GO:0005829,GO:0006782,GO:0030170,GO:0042802	5-aminolevulinate synthase activity|nucleoplasm|mitochondrial matrix|cytosol|protoporphyrinogen IX biosynthetic process|pyridoxal phosphate binding|identical protein binding	path:bom00260,path:bom00860	Glycine, serine and threonine metabolism|Porphyrin and chlorophyll metabolism
ALDH1B1	9.31635	4.61617	14.0165	3.0364	1.60236	0.00521617	0.0333098	Up	0.0971249	0.0903566	0.128352	0.068979	0.0870435	0.0277679	0.0586869	0.358729	0.27771	0.315335	0.279742	0.359113	ALDH1B1	Aldehyde dehydrogenase X, mitochondrial (Fragment)	GO:0004029,GO:0005759,GO:0006068,GO:0043878	aldehyde dehydrogenase (NAD) activity|mitochondrial matrix|ethanol catabolic process|glyceraldehyde-3-phosphate dehydrogenase (NAD+) (non-phosphorylating) activity	path:bom00010,path:bom00053,path:bom00071,path:bom00280,path:bom00310,path:bom00330,path:bom00340,path:bom00380,path:bom00410,path:bom00561,path:bom00620	Glycolysis / Gluconeogenesis|Ascorbate and aldarate metabolism|Fatty acid degradation|Valine, leucine and isoleucine degradation|Lysine degradation|Arginine and proline metabolism|Histidine metabolism|Tryptophan metabolism|beta-Alanine metabolism|Glycerolipid metabolism|Pyruvate metabolism
ALDOC	74.745	100.311	49.1795	0.490272	-1.02835	0.000246739	0.00367496	Down	2.42792	2.61361	2.30691	1.47542	3.03332	3.28363	1.06139	1.22157	1.46416	0.819126	0.455449	1.54687	ALDOC	Fructose-bisphosphate aldolase C	GO:0004332,GO:0006096,GO:0030388	fructose-bisphosphate aldolase activity|glycolytic process|fructose 1,6-bisphosphate metabolic process	path:bom00010,path:bom00030,path:bom00051,path:bom04066	Glycolysis / Gluconeogenesis|Pentose phosphate pathway|Fructose and mannose metabolism|HIF-1 signaling pathway
ALG2	430.086	272.007	588.165	2.16232	1.11258	8.53577e-07	4.29796e-05	Up	9.2832	5.72529	7.31235	6.22698	7.96073	4.81129	11.6748	14.7893	12.624	14.9251	18.0455	14.9175	ALG2	Alpha-1,3/1,6-mannosyltransferase ALG2	GO:0000033,GO:0004378,GO:0005634,GO:0005737,GO:0005789,GO:0005829,GO:0006488,GO:0006490,GO:0015629,GO:0016020,GO:0016021,GO:0033577,GO:0046982,GO:0047485,GO:0048306,GO:0048471,GO:0051592,GO:0102704	alpha-1,3-mannosyltransferase activity|GDP-Man:Man1GlcNAc2-PP-Dol alpha-1,3-mannosyltransferase activity|nucleus|cytoplasm|endoplasmic reticulum membrane|cytosol|dolichol-linked oligosaccharide biosynthetic process|oligosaccharide-lipid intermediate biosynthetic process|actin cytoskeleton|membrane|integral component of membrane|protein glycosylation in endoplasmic reticulum|protein heterodimeriza…	path:bom00510	N-Glycan biosynthesis
ALG5	673.721	420.027	927.414	2.20799	1.14273	2.19704e-07	1.46945e-05	Up	15.4225	17.7777	13.3918	18.2756	12.6203	13.0635	34.5142	35.941	31.2908	24.5961	33.2733	41.1171	ALG5	Dolichyl-phosphate beta-glucosyltransferase	GO:0004576,GO:0004581,GO:0005789,GO:0006486,GO:0006487,GO:0007368,GO:0016020,GO:0016021,GO:0018279	oligosaccharyl transferase activity|dolichyl-phosphate beta-glucosyltransferase activity|endoplasmic reticulum membrane|protein glycosylation|protein N-linked glycosylation|determination of left/right symmetry|membrane|integral component of membrane|protein N-linked glycosylation via asparagine	path:bom00510	N-Glycan biosynthesis
ALOX5	37.3734	54.7133	20.0336	0.366156	-1.44947	2.95337e-05	0.000716082	Down	0.937988	0.703193	0.596399	0.471166	0.964186	1.18497	0.471578	0.209472	0.0496426	0.204145	0.1341	0.417841	ALOX5	Arachidonate 5-lipoxygenase			path:bom00590,path:bom04664,path:bom04726,path:bom04913,path:bom05145	Arachidonic acid metabolism|Fc epsilon RI signaling pathway|Serotonergic synapse|Ovarian steroidogenesis|Toxoplasmosis
ALS2CR11	8.75468	13.0804	4.42896	0.338595	-1.56237	0.00670646	0.0398342	Down	0.0677687	0.0269223	0.0814608	0.0330081	0.123686	0.20005	0.00773422	0.0222182	0	0.0649612	0.0245401	0.0246204	C2CD6	C2 calcium-dependent domain-containing protein 6
AMDHD1	2365.52	3501.16	1229.87	0.351275	-1.50933	0.000230699	0.00347401	Down	95.0152	90.8085	152.742	95.9104	66.4816	69.5955	28.8416	32.4841	22.872	28.3534	25.1174	60.1901	AMDHD1	Probable imidazolonepropionase	GO:0005737,GO:0019556,GO:0019557,GO:0046872,GO:0050480	cytoplasm|histidine catabolic process to glutamate and formamide|histidine catabolic process to glutamate and formate|metal ion binding|imidazolonepropionase activity	path:bom00340	Histidine metabolism
AMIGO3	1062.19	420.467	1703.91	4.05242	2.01878	1.0499e-08	1.23234e-06	Up	11.5631	13.2273	6.46918	7.63695	9.18773	8.68612	30.8499	54.0829	32.5803	23.1679	42.0492	25.0366	AMIGO3	Amphoterin-induced protein 3	GO:0007157,GO:0016021,GO:0051965	heterophilic cell-cell adhesion via plasma membrane cell adhesion molecules|integral component of membrane|positive regulation of synapse assembly
AMPH	10.6792	17.795	3.56332	0.200243	-2.32018	0.000510318	0.00637545	Down	0.315597	0.16515	0.132531	0.0797361	0.215699	0.529875	0.0282105	0.0849761	0	0.0301767	0.0745432	0.072178	AMPH	Amphiphysin	GO:0005543,GO:0005829,GO:0005886,GO:0006897,GO:0007268,GO:0008021,GO:0015629,GO:0030054,GO:0030672,GO:0031256,GO:0048488,GO:0061024	phospholipid binding|cytosol|plasma membrane|endocytosis|chemical synaptic transmission|synaptic vesicle|actin cytoskeleton|cell junction|synaptic vesicle membrane|leading edge membrane|synaptic vesicle endocytosis|membrane organization	path:bom04144,path:bom04666	Endocytosis|Fc gamma R-mediated phagocytosis
AMT	468.609	683.354	253.865	0.371498	-1.42857	1.22089e-09	1.91496e-07	Down	13.5698	14.2089	17.5771	11.9935	16.8961	19.5099	3.41269	4.71524	5.28647	5.59254	6.26236	5.13783	AMT	Aminomethyltransferase, mitochondrial	GO:0004047,GO:0005654,GO:0005739,GO:0005743,GO:0006546,GO:0008483,GO:0019464,GO:0031405	aminomethyltransferase activity|nucleoplasm|mitochondrion|mitochondrial inner membrane|glycine catabolic process|transaminase activity|glycine decarboxylation via glycine cleavage system|lipoic acid binding	path:bom00260,path:bom00630,path:bom00670	Glycine, serine and threonine metabolism|Glyoxylate and dicarboxylate metabolism|One carbon pool by folate
ANGPT1	33.0958	50.5107	15.6809	0.310446	-1.68758	6.8097e-05	0.0013873	Down	0.615833	0.23265	0.358072	0.789269	0.828179	1.02733	0.345637	0.131251	0.0595678	0.253409	0.159133	0.314012	ANGPT1	Angiopoietin-1	GO:0001525,GO:0004540,GO:0005576,GO:0030154,GO:0030971,GO:0048014	angiogenesis|ribonuclease activity|extracellular region|cell differentiation|receptor tyrosine kinase binding|Tie signaling pathway	path:bom04010,path:bom04014,path:bom04015,path:bom04066,path:bom04151,path:bom05323	MAPK signaling pathway|Ras signaling pathway|Rap1 signaling pathway|HIF-1 signaling pathway|PI3K-Akt signaling pathway|Rheumatoid arthritis
ANGPTL3	7861.19	11565.8	4156.56	0.359383	-1.47641	7.3345e-08	6.19032e-06	Down	183.042	112.704	151.141	174.171	195.978	105.409	51.7519	54.1276	49.1227	86.1937	42.8438	49.1908	ANGPTL3	Angiopoietin-related protein 3	GO:0001525,GO:0004857,GO:0004859,GO:0005178,GO:0005576,GO:0005615,GO:0005769,GO:0005794,GO:0006071,GO:0006631,GO:0006644,GO:0007160,GO:0007165,GO:0007229,GO:0008083,GO:0008201,GO:0008203,GO:0009395,GO:0009725,GO:0009986,GO:0010519,GO:0019915,GO:0030027,GO:0030335,GO:0042632,GO:0045766,GO:0048844,GO:0050996,GO:0051004,GO:0051005,GO:0055088,GO:0055090,GO:0055091,GO:0070328	angiogenesis|enzyme inhibitor activity|phospholipase inhibitor activity|integrin binding|extracellular region|extracellular space|early endosome|Golgi apparatus|glycerol metabolic process|fatty acid metabolic process|phospholipid metabolic process|cell-matrix adhesion|signal transduction|integrin-mediated signaling pathway|growth factor activity|heparin binding|cholesterol metabolic process|phosp…	path:bom04979	Cholesterol metabolism
ANK2	58.8835	80.6727	37.0943	0.459812	-1.12088	0.000253812	0.00376134	Down	0.232009	0.116824	0.180902	0.0924811	0.262576	0.254482	0.1306	0.061408	0.0314634	0.0930368	0.0790117	0.0688867	ANK2	Ankyrin-2			path:bom05205	Proteoglycans in cancer
ANKRD13B	12.5368	18.3816	6.69207	0.364064	-1.45774	0.0022268	0.0182552	Down	0.286474	0.409765	0.0763324	0.134265	0.513733	0.839021	0.116014	0.215891	0.147057	0.0759545	0.0994569	0.0944969	ANKRD13B	Ankyrin repeat domain-containing protein 13B	GO:0005769,GO:0005770,GO:0005886,GO:0043231	early endosome|late endosome|plasma membrane|intracellular membrane-bounded organelle
ANKRD24	26.5662	41.761	11.3713	0.272295	-1.87676	3.70996e-05	0.000855076	Down	0.260633	0.427625	0.272444	0.415216	0.815148	0.992086	0.120341	0.188667	0.064768	0.131062	0.167276	0.0364981	ANKRD24	Ankyrin repeat domain-containing protein 24
ANKRD29	29.9306	40.8299	19.0313	0.466113	-1.10125	0.00280574	0.0214719	Down	1.18692	0.694305	0.929658	0.67736	0.56977	1.76408	0.735551	0.327852	0.205848	0.271091	0.350059	0.579074	ANKRD29	Ankyrin repeat domain-containing protein 29
ANKRD37	8.13235	13.1434	3.12128	0.237479	-2.07413	0.00109651	0.011032	Down	0.606198	0.274726	0.148736	0.405174	0.744651	0.646527	0.14585	0.144195	0.148316	0.309814	0.15336	0.0747167	ANKRD37	Ankyrin repeat domain-containing protein 37	GO:0005634,GO:0005739,GO:0005829	nucleus|mitochondrion|cytosol
ANKRD6	20.824	29.4877	12.1602	0.412381	-1.27795	0.00370343	0.026035	Down	0.121253	0.277901	0.148113	0.149473	0.309011	0.608091	0.122407	0.0475605	0.058206	0.131095	0.0702854	0.106799	ANKRD6	Ankyrin repeat domain-containing protein 6	GO:0005634,GO:0005737,GO:0043231,GO:0090090,GO:2000096	nucleus|cytoplasm|intracellular membrane-bounded organelle|negative regulation of canonical Wnt signaling pathway|positive regulation of Wnt signaling pathway, planar cell polarity pathway
ANO1	1575.96	948.197	2203.73	2.32413	1.21669	1.07489e-08	1.24518e-06	Up	10.913	14.0056	8.55333	12.0463	11.8021	4.91289	27.7842	17.7612	21.2235	25.531	21.1362	20.7191	ANO1	Anoctamin-1	GO:0005227,GO:0005229,GO:0005247,GO:0005254,GO:0005737,GO:0005886,GO:0006812,GO:0006821,GO:0007200,GO:0007275,GO:0015111,GO:0015705,GO:0016324,GO:0034220,GO:0034605,GO:0034707,GO:0035774,GO:0046983,GO:0050965,GO:0070062,GO:1902476	calcium activated cation channel activity|intracellular calcium activated chloride channel activity|voltage-gated chloride channel activity|chloride channel activity|cytoplasm|plasma membrane|cation transport|chloride transport|phospholipase C-activating G protein-coupled receptor signaling pathway|multicellular organism development|iodide transmembrane transporter activity|iodide transport|apica…
ANO3	21.1345	29.3881	12.881	0.438308	-1.18998	0.00588644	0.0363654	Down	0.272867	0.0888662	0.129075	0.143823	0.496849	0.321968	0.0665645	0.0884295	0.0573587	0.139899	0.104545	0.0868373	ANO3	Anoctamin-3	GO:0005229,GO:0005886,GO:0016021,GO:0016048,GO:0017128,GO:0034220,GO:0046983,GO:0050982,GO:0061590,GO:0061591	intracellular calcium activated chloride channel activity|plasma membrane|integral component of membrane|detection of temperature stimulus|phospholipid scramblase activity|ion transmembrane transport|protein dimerization activity|detection of mechanical stimulus|calcium activated phosphatidylcholine scrambling|calcium activated galactosylceramide scrambling
ANTXR1	338.525	465.512	211.538	0.454421	-1.1379	0.000127969	0.00221929	Down	3.39232	1.72707	2.60062	2.73996	6.30064	5.81649	2.14686	1.38773	0.947143	1.40588	1.98224	1.43988	ANTXR1	Anthrax toxin receptor 1	GO:0001568,GO:0004888,GO:0005518,GO:0005886,GO:0009897,GO:0009986,GO:0010008,GO:0016021,GO:0022414,GO:0031258,GO:0031527,GO:0031532,GO:0034446,GO:0046872,GO:0051015,GO:1901202,GO:1901998,GO:1905050	blood vessel development|transmembrane signaling receptor activity|collagen binding|plasma membrane|external side of plasma membrane|cell surface|endosome membrane|integral component of membrane|reproductive process|lamellipodium membrane|filopodium membrane|actin cytoskeleton reorganization|substrate adhesion-dependent cell spreading|metal ion binding|actin filament binding|negative regulation o…	path:bom04621	NOD-like receptor signaling pathway
ANXA1	542.379	745.871	338.887	0.454351	-1.13812	3.49893e-07	2.1608e-05	Down	22.4823	19.8468	15.278	17.9654	25.277	42.9886	10.211	12.0276	8.00099	9.18111	8.20242	11.9717	ANXA1	Annexin A1	GO:0001891,GO:0002250,GO:0002548,GO:0002685,GO:0005198,GO:0005509,GO:0005544,GO:0005615,GO:0005634,GO:0005829,GO:0006909,GO:0006954,GO:0007166,GO:0007187,GO:0008360,GO:0010165,GO:0014839,GO:0016020,GO:0016323,GO:0016324,GO:0016328,GO:0019834,GO:0030073,GO:0030216,GO:0030659,GO:0030674,GO:0030850,GO:0031018,GO:0031232,GO:0031313,GO:0031340,GO:0031394,GO:0031514,GO:0031532,GO:0031901,GO:0032355,GO:…	phagocytic cup|adaptive immune response|monocyte chemotaxis|regulation of leukocyte migration|structural molecule activity|calcium ion binding|calcium-dependent phospholipid binding|extracellular space|nucleus|cytosol|phagocytosis|inflammatory response|cell surface receptor signaling pathway|G protein-coupled receptor signaling pathway, coupled to cyclic nucleotide second messenger|regulation of …
ANXA3	361.65	490.886	232.413	0.473456	-1.0787	9.69973e-06	0.000300556	Down	14.0509	15.2714	8.74353	16.667	19.0234	29.2121	5.75004	10.982	5.93644	9.46948	6.51195	5.82332	ANXA3	Annexin A3	GO:0005509,GO:0005544,GO:0006909,GO:0019834,GO:0048306,GO:0051384	calcium ion binding|calcium-dependent phospholipid binding|phagocytosis|phospholipase A2 inhibitor activity|calcium-dependent protein binding|response to glucocorticoid
AOAH	53.3641	74.5973	32.1308	0.430723	-1.21517	0.000100456	0.00185855	Down	0.751166	1.11812	1.35467	0.573373	1.48743	1.18527	0.669688	0.210147	0.351977	0.516509	0.40072	0.443282	AOAH	Acyloxyacyl hydrolase	GO:0005509,GO:0005576,GO:0006631,GO:0009104,GO:0031410,GO:0050528	calcium ion binding|extracellular region|fatty acid metabolic process|lipopolysaccharide catabolic process|cytoplasmic vesicle|acyloxyacyl hydrolase activity
AOX1	21267	35485.8	7048.18	0.19862	-2.33192	1.83365e-18	2.38382e-15	Down	349.257	271.19	229.361	322.508	395.22	242.145	55.3004	51.4313	81.7856	55.5876	58.407	39.3627	AOX1	Aldehyde oxidase 1	GO:0004031,GO:0004854,GO:0005506,GO:0005829,GO:0009055,GO:0009115,GO:0017144,GO:0042803,GO:0043546,GO:0050250,GO:0050660,GO:0051287,GO:0051537,GO:0055114,GO:0071949,GO:0102797,GO:0102798	aldehyde oxidase activity|xanthine dehydrogenase activity|iron ion binding|cytosol|electron transfer activity|xanthine catabolic process|drug metabolic process|protein homodimerization activity|molybdopterin cofactor binding|retinal oxidase activity|flavin adenine dinucleotide binding|NAD binding|2 iron, 2 sulfur cluster binding|oxidation-reduction process|FAD binding|geranial:oxygen oxidoreducta…	path:bom00280,path:bom00350,path:bom00380,path:bom00750,path:bom00760,path:bom00830,path:bom00982,path:bom04630	Valine, leucine and isoleucine degradation|Tyrosine metabolism|Tryptophan metabolism|Vitamin B6 metabolism|Nicotinate and nicotinamide metabolism|Retinol metabolism|Drug metabolism - cytochrome P450|Jak-STAT signaling pathway
AP1M2	45.961	73.1525	18.7695	0.25658	-1.96252	0.00176277	0.0154517	Down	0.68178	0.92706	0.557643	1.22826	1.34153	3.63618	0.252919	0.577583	0.284425	0.271646	0.246072	0.0867246	AP1M2	AP-1 complex subunit mu-2	GO:0005794,GO:0006886,GO:0016192,GO:0030131,GO:0030665	Golgi apparatus|intracellular protein transport|vesicle-mediated transport|clathrin adaptor complex|clathrin-coated vesicle membrane	path:bom04142,path:bom05170	Lysosome|Human immunodeficiency virus 1 infection
APBA1	18.1287	26.0458	10.2117	0.392066	-1.35083	0.00264989	0.0205792	Down	0.17229	0.117072	0.382642	0.143318	0.330981	0.288806	0.0826107	0.0425624	0.0217328	0.168523	0.0221812	0.116157	Apba1	Amyloid-beta A4 precursor protein-binding family A member 1	GO:0001540,GO:0001701,GO:0005546,GO:0005634,GO:0005737,GO:0005794,GO:0005886,GO:0006886,GO:0007268,GO:0007626,GO:0008021,GO:0010468,GO:0014047,GO:0014051,GO:0016020,GO:0030165,GO:0032991,GO:0035264,GO:0043197,GO:0044877,GO:0045202,GO:0048471,GO:0048787,GO:0065003,GO:0098685,GO:0098978,GO:2000300	amyloid-beta binding|in utero embryonic development|phosphatidylinositol-4,5-bisphosphate binding|nucleus|cytoplasm|Golgi apparatus|plasma membrane|intracellular protein transport|chemical synaptic transmission|locomotory behavior|synaptic vesicle|regulation of gene expression|glutamate secretion|gamma-aminobutyric acid secretion|membrane|PDZ domain binding|protein-containing complex|multicellula…
APLP1	22.4875	38.4444	6.53054	0.16987	-2.5575	0.000302388	0.00425697	Down	0.325137	0.301019	0.130836	0.550708	0.581052	1.62041	0.0677452	0.0881978	0.0361759	0.110429	0.126538	0.103023	APLP1	Amyloid-like protein 1	GO:0005604,GO:0005886,GO:0006897,GO:0006915,GO:0007155,GO:0007399,GO:0008201,GO:0009887,GO:0016021,GO:0031694,GO:0031695,GO:0031696,GO:0042802,GO:0046914,GO:0048471,GO:0071874,GO:0106072	basement membrane|plasma membrane|endocytosis|apoptotic process|cell adhesion|nervous system development|heparin binding|animal organ morphogenesis|integral component of membrane|alpha-2A adrenergic receptor binding|alpha-2B adrenergic receptor binding|alpha-2C adrenergic receptor binding|identical protein binding|transition metal ion binding|perinuclear region of cytoplasm|cellular response to n…
APOA4	11978.1	3359.35	20596.8	6.13119	2.61617	6.44347e-08	5.65366e-06	Up	27.6116	176.307	134.291	46.0701	60.9563	39.2814	688.953	240.29	173.892	623.658	629.902	590.232	APOA4	Apolipoprotein A-IV	GO:0005543,GO:0006695,GO:0010873,GO:0010898,GO:0015485,GO:0017127,GO:0019433,GO:0030300,GO:0031210,GO:0032374,GO:0033344,GO:0033700,GO:0034364,GO:0034372,GO:0034380,GO:0042157,GO:0042627,GO:0042632,GO:0043691,GO:0045723,GO:0046470,GO:0046889,GO:0051006,GO:0060228,GO:0070328	phospholipid binding|cholesterol biosynthetic process|positive regulation of cholesterol esterification|positive regulation of triglyceride catabolic process|cholesterol binding|cholesterol transporter activity|triglyceride catabolic process|regulation of intestinal cholesterol absorption|phosphatidylcholine binding|regulation of cholesterol transport|cholesterol efflux|phospholipid efflux|high-d…	path:bom04975,path:bom04977,path:bom04979	Fat digestion and absorption|Vitamin digestion and absorption|Cholesterol metabolism
APOF	7927.62	3684.53	12170.7	3.30319	1.72386	1.00806e-07	7.97628e-06	Up	136.366	122.993	57.0331	163.359	56.5369	39.1534	444.772	289.412	310.505	340.182	170.842	286.234	APOF	Apolipoprotein F	GO:0005102,GO:0005319,GO:0005615,GO:0006629,GO:0006869,GO:0008203,GO:0015485,GO:0034362,GO:0034364	signaling receptor binding|lipid transporter activity|extracellular space|lipid metabolic process|lipid transport|cholesterol metabolic process|cholesterol binding|low-density lipoprotein particle|high-density lipoprotein particle
AQP11	31.1538	44.8084	17.4992	0.390534	-1.35648	0.000926623	0.00976425	Down	2.80062	4.57201	5.38939	2.91628	3.94856	1.58806	1.88344	1.06624	1.84581	1.31637	0.866759	0.916761	AQP11	Aquaporin-11	GO:0005783,GO:0005829,GO:0005886,GO:0009986,GO:0015250,GO:0016021,GO:0030425,GO:0048388,GO:0051260,GO:0072014	endoplasmic reticulum|cytosol|plasma membrane|cell surface|water channel activity|integral component of membrane|dendrite|endosomal lumen acidification|protein homooligomerization|proximal tubule development
AQP8	3838.78	5426.67	2250.89	0.414784	-1.26957	5.92527e-08	5.35814e-06	Down	155.173	173.547	166.261	131.909	173.021	108.837	51.4794	45.32	68.0126	86.4461	45.4479	43.5824	AQP8	Aquaporin-8	GO:0005886,GO:0005887,GO:0006833,GO:0015250,GO:0045177,GO:0071320	plasma membrane|integral component of plasma membrane|water transport|water channel activity|apical part of cell|cellular response to cAMP	path:bom04976	Bile secretion
AR	426.514	237.285	615.744	2.59496	1.37571	0.00471484	0.0310819	Up	3.04482	1.18534	5.08992	2.52822	5.32187	1.07041	8.71381	2.51003	2.12325	9.71122	12.9925	10.1754	AR	Androgen receptor	GO:0000790,GO:0003700,GO:0004879,GO:0004882,GO:0005496,GO:0005497,GO:0005634,GO:0005737,GO:0006351,GO:0008013,GO:0008270,GO:0008284,GO:0030521,GO:0030522,GO:0042327,GO:0043565,GO:0044212,GO:0045720,GO:0045893,GO:0045944,GO:0051092,GO:1903076,GO:2001237	nuclear chromatin|DNA-binding transcription factor activity|nuclear receptor activity|androgen receptor activity|steroid binding|androgen binding|nucleus|cytoplasm|transcription, DNA-templated|beta-catenin binding|zinc ion binding|positive regulation of cell proliferation|androgen receptor signaling pathway|intracellular receptor signaling pathway|positive regulation of phosphorylation|sequence-s…	path:bom04114,path:bom05200,path:bom05215	Oocyte meiosis|Pathways in cancer|Prostate cancer
ARF4	3826.3	1851.45	5801.14	3.13329	1.64768	1.40236e-06	6.34066e-05	Up	73.1909	148.604	73.9279	59.7403	81.0519	67.2692	324.959	378.578	135.429	214.495	334.594	234.59	ARF4	ADP-ribosylation factor 4	GO:0005154,GO:0005525,GO:0005737,GO:0005794,GO:0005829,GO:0005886,GO:0006471,GO:0006886,GO:0006890,GO:0006893,GO:0007612,GO:0016192,GO:0016477,GO:0031584,GO:0032587,GO:0043066,GO:0043197,GO:0045176,GO:0045197,GO:0045944,GO:0060996,GO:0061512,GO:0098978,GO:0099175,GO:2000377	epidermal growth factor receptor binding|GTP binding|cytoplasm|Golgi apparatus|cytosol|plasma membrane|protein ADP-ribosylation|intracellular protein transport|retrograde vesicle-mediated transport, Golgi to ER|Golgi to plasma membrane transport|learning|vesicle-mediated transport|cell migration|activation of phospholipase D activity|ruffle membrane|negative regulation of apoptotic process|dendri…
ARHGAP28	9.25604	14.1001	4.41194	0.312901	-1.67622	0.00608138	0.037167	Down	0.0627143	0	0.204591	0.155718	0.318065	0.502747	0.0600407	0	0.0204521	0.0426762	0.0848901	0.145132	ARHGAP28	Rho GTPase-activating protein 28	GO:0005096,GO:0005737,GO:0005829,GO:0007165,GO:0030833,GO:0032956,GO:0051056,GO:0051497,GO:1904425	GTPase activator activity|cytoplasm|cytosol|signal transduction|regulation of actin filament polymerization|regulation of actin cytoskeleton organization|regulation of small GTPase mediated signal transduction|negative regulation of stress fiber assembly|negative regulation of GTP binding
ARHGAP33	10.5241	17.6029	3.44523	0.195719	-2.35314	7.0532e-05	0.00142544	Down	0.150048	0.115678	0.0838728	0.0766112	0.199556	0.204939	0	0.0348078	0.0117707	0.0604778	0	0.0225451	ARHGAP33	Rho GTPase-activating protein 33	GO:0005096,GO:0005737,GO:0005829,GO:0005886,GO:0007264,GO:0009636,GO:0015031,GO:0019901,GO:0032991,GO:0035091,GO:0043197,GO:0051056,GO:0061001	GTPase activator activity|cytoplasm|cytosol|plasma membrane|small GTPase mediated signal transduction|response to toxic substance|protein transport|protein kinase binding|protein-containing complex|phosphatidylinositol binding|dendritic spine|regulation of small GTPase mediated signal transduction|regulation of dendritic spine morphogenesis
ARHGAP6	50.8336	71.5277	30.1395	0.421368	-1.24685	0.000158487	0.00260142	Down	0.692373	0.377135	0.948389	0.579121	1.27144	1.82697	0.352951	0.432375	0.245933	0.352495	0.376887	0.390677	Arhgap6	Rho GTPase-activating protein 6	GO:0005096,GO:0005737,GO:0007015,GO:0007165,GO:0007202,GO:0010518,GO:0015629,GO:0016004,GO:0017124,GO:0043087,GO:0043274,GO:0043547,GO:0048041,GO:0051497,GO:0051895	GTPase activator activity|cytoplasm|actin filament organization|signal transduction|activation of phospholipase C activity|positive regulation of phospholipase activity|actin cytoskeleton|phospholipase activator activity|SH3 domain binding|regulation of GTPase activity|phospholipase binding|positive regulation of GTPase activity|focal adhesion assembly|negative regulation of stress fiber assembly…
ARHGAP8	46.2659	63.1126	29.4193	0.466141	-1.10116	0.00809918	0.0453984	Down	0.651048	0.27175	0.287028	0.818365	0.974283	1.8769	0.237477	0.382166	0.0835688	0.201206	0.141892	0.107405	ARHGAP8	Rho GTPase-activating protein 8	GO:0005096,GO:0005829,GO:0007165,GO:0051056,GO:0070374	GTPase activator activity|cytosol|signal transduction|regulation of small GTPase mediated signal transduction|positive regulation of ERK1 and ERK2 cascade
ARHGEF10L	1022.22	656.416	1388.02	2.11454	1.08034	1.04702e-06	5.08423e-05	Up	6.52157	9.29583	6.02496	5.72756	5.85219	7.0754	13.7256	14.8023	11.2851	14.1526	11.5192	9.55947	ARHGEF10L	Rho guanine nucleotide exchange factor 10-like protein	GO:0005085,GO:0005089,GO:0005829,GO:0030036,GO:0032933,GO:0035023,GO:0051496	guanyl-nucleotide exchange factor activity|Rho guanyl-nucleotide exchange factor activity|cytosol|actin cytoskeleton organization|SREBP signaling pathway|regulation of Rho protein signal transduction|positive regulation of stress fiber assembly
ARHGEF25	60.7357	98.4045	23.0669	0.234409	-2.0929	0.000541498	0.00667421	Down	1.48929	0.533487	0.528279	0.882271	1.32475	3.34628	0.0913365	0.570633	0.274629	0.247153	0.11358	0.248849	ARHGEF25	Rho guanine nucleotide exchange factor 25	GO:0005089,GO:0005829,GO:0005886,GO:0007186,GO:0030016,GO:0030017,GO:0035023	Rho guanyl-nucleotide exchange factor activity|cytosol|plasma membrane|G protein-coupled receptor signaling pathway|myofibril|sarcomere|regulation of Rho protein signal transduction
ARHGEF26	99.632	150.506	48.7579	0.323959	-1.62612	1.39548e-05	0.000399572	Down	1.69378	1.73132	3.68292	4.79651	5.11481	3.89256	0.421781	0.49266	0.875303	1.6468	1.08391	1.82784	ARHGEF26	Rho guanine nucleotide exchange factor 26	GO:0001726,GO:0001886,GO:0005085,GO:0005089,GO:0005829,GO:0007186,GO:0035023,GO:0043065,GO:0051056,GO:0097178	ruffle|endothelial cell morphogenesis|guanyl-nucleotide exchange factor activity|Rho guanyl-nucleotide exchange factor activity|cytosol|G protein-coupled receptor signaling pathway|regulation of Rho protein signal transduction|positive regulation of apoptotic process|regulation of small GTPase mediated signal transduction|ruffle assembly	path:bom05100	Bacterial invasion of epithelial cells
ARHGEF28	43.3983	73.094	13.7026	0.187465	-2.41531	0.00029247	0.00414698	Down	0.317739	0.326712	0.280546	0.462039	0.948627	1.59292	0.0803098	0.0701287	0.0411215	0.27798	0.0744868	0.134746	ARHGEF28	Rho guanine nucleotide exchange factor 28	GO:0003723,GO:0005085,GO:0005089,GO:0005829,GO:0005886,GO:0030154,GO:0035023,GO:0035556,GO:0046872,GO:0048013	RNA binding|guanyl-nucleotide exchange factor activity|Rho guanyl-nucleotide exchange factor activity|cytosol|plasma membrane|cell differentiation|regulation of Rho protein signal transduction|intracellular signal transduction|metal ion binding|ephrin receptor signaling pathway	path:bom05135	Yersinia infection
ARHGEF38	54.9449	28.7239	81.1658	2.82573	1.49862	7.62493e-06	0.000250267	Up	0.249935	0.313565	0.30276	0.308069	0.849317	0.396199	1.25991	0.421118	0.788764	1.17833	1.41455	1.58912	ARHGEF38	Rho guanine nucleotide exchange factor 38	GO:0005089,GO:0005737,GO:0035023	Rho guanyl-nucleotide exchange factor activity|cytoplasm|regulation of Rho protein signal transduction
ARHGEF39	19.4596	26.8029	12.1162	0.452049	-1.14545	0.00384257	0.0267248	Down	0.453872	0.732257	0.257786	0.239532	0.84639	0.912127	0.175261	0.286031	0.218401	0.22686	0.299395	0.217371	ARHGEF39	Rho guanine nucleotide exchange factor 39	GO:0005089,GO:0005886,GO:0030335,GO:0035023	Rho guanyl-nucleotide exchange factor activity|plasma membrane|positive regulation of cell migration|regulation of Rho protein signal transduction
ARHGEF9	48.093	77.388	18.7981	0.242907	-2.04152	1.72571e-09	2.52781e-07	Down	0.439953	0.818391	1.01186	0.504979	0.744373	0.827946	0.151392	0.17596	0.132725	0.273876	0.12356	0.107429	ARHGEF9	Rho guanine nucleotide exchange factor 9	GO:0005089,GO:0005829,GO:0014069,GO:0030054,GO:0035023,GO:0045211,GO:0098982,GO:0099150	Rho guanyl-nucleotide exchange factor activity|cytosol|postsynaptic density|cell junction|regulation of Rho protein signal transduction|postsynaptic membrane|GABA-ergic synapse|regulation of postsynaptic specialization assembly
ARID3A	89.602	38.7144	140.489	3.62887	1.85952	2.37881e-08	2.38926e-06	Up	1.03495	1.01562	0.875548	0.597224	0.779194	0.523292	1.8899	2.65029	1.62524	2.00007	4.38131	3.53716	ARID3A	AT-rich interactive domain-containing protein 3A	GO:0000977,GO:0000981,GO:0001228,GO:0003682,GO:0005634,GO:0005654,GO:0005829,GO:0006977,GO:0042803,GO:0043231,GO:0045121	RNA polymerase II regulatory region sequence-specific DNA binding|DNA-binding transcription factor activity, RNA polymerase II-specific|DNA-binding transcription activator activity, RNA polymerase II-specific|chromatin binding|nucleus|nucleoplasm|cytosol|DNA damage response, signal transduction by p53 class mediator resulting in cell cycle arrest|protein homodimerization activity|intracellular me…
ARL1	1677.68	1070.57	2284.78	2.13418	1.09368	6.36902e-07	3.45212e-05	Up	15.875	19.3341	16.0044	13.1159	15.3821	16.1158	38.4937	33.5617	23.1791	33.6749	40.1278	34.2704	ARL1	ADP-ribosylation factor-like protein 1	GO:0000139,GO:0003924,GO:0005525,GO:0005737,GO:0005794,GO:0005802,GO:0005829,GO:0006886,GO:0007030,GO:0008047,GO:0009404,GO:0016192,GO:0019904,GO:0031584,GO:0034067,GO:0042147,GO:0046872	Golgi membrane|GTPase activity|GTP binding|cytoplasm|Golgi apparatus|trans-Golgi network|cytosol|intracellular protein transport|Golgi organization|enzyme activator activity|toxin metabolic process|vesicle-mediated transport|protein domain specific binding|activation of phospholipase D activity|protein localization to Golgi apparatus|retrograde transport, endosome to Golgi|metal ion binding
ARL4D	4431.79	2815.58	6048	2.14805	1.10303	1.5283e-05	0.000423243	Up	160.648	67.1401	89.1825	94.2765	118.362	80.329	200.004	267.667	222.223	195.911	200.965	117.419	ARL4D	ADP-ribosylation factor-like protein 4D	GO:0005525,GO:0005730,GO:0005737,GO:0005886,GO:0006886,GO:0016192	GTP binding|nucleolus|cytoplasm|plasma membrane|intracellular protein transport|vesicle-mediated transport
ARMCX2	35.7357	48.5888	22.8826	0.470944	-1.08637	0.000982737	0.0102209	Down	0.753878	0.689353	0.848718	0.61805	1.40831	1.79227	0.336925	0.418958	0.343689	0.5373	0.376376	0.585511	ARMCX2	Armadillo repeat-containing X-linked protein 2
ARNT2	171.545	256.522	86.5679	0.337468	-1.56718	0.00658731	0.0393374	Down	1.39698	0.823015	0.662336	1.19805	2.55173	5.14267	0.571067	0.647053	0.572327	0.616101	0.518707	0.298072	ARNT2	Aryl hydrocarbon receptor nuclear translocator 2	GO:0000978,GO:0000981,GO:0001077,GO:0001666,GO:0001701,GO:0003700,GO:0005634,GO:0005654,GO:0005667,GO:0005737,GO:0006355,GO:0006805,GO:0007417,GO:0007420,GO:0008284,GO:0017162,GO:0032355,GO:0043066,GO:0045893,GO:0045944,GO:0046982	RNA polymerase II proximal promoter sequence-specific DNA binding|DNA-binding transcription factor activity, RNA polymerase II-specific|proximal promoter DNA-binding transcription activator activity, RNA polymerase II-specific|response to hypoxia|in utero embryonic development|DNA-binding transcription factor activity|nucleus|nucleoplasm|transcription factor complex|cytoplasm|regulation of transc…	path:bom05200,path:bom05202,path:bom05211	Pathways in cancer|Transcriptional misregulation in cancer|Renal cell carcinoma
ARNTL	231.082	96.2336	365.931	3.80253	1.92696	1.70909e-13	7.76715e-11	Up	1.33637	0.647402	1.0906	0.867501	1.08587	2.12757	4.89569	3.63594	3.32535	3.55915	5.76459	4.26366	ARNTL	Aryl hydrocarbon receptor nuclear translocator-like protein 1	GO:0000976,GO:0000980,GO:0003700,GO:0005634,GO:0005667,GO:0006355,GO:0007283,GO:0016605,GO:0032007,GO:0032922,GO:0033391,GO:0042634,GO:0042753,GO:0043161,GO:0043565,GO:0045599,GO:0045892,GO:0045893,GO:0046983,GO:0050767,GO:0050796,GO:0051726,GO:0070888,GO:0090263,GO:0090403,GO:1901985,GO:2000074,GO:2000323,GO:2000772,GO:2001016	transcription regulatory region sequence-specific DNA binding|RNA polymerase II distal enhancer sequence-specific DNA binding|DNA-binding transcription factor activity|nucleus|transcription factor complex|regulation of transcription, DNA-templated|spermatogenesis|PML body|negative regulation of TOR signaling|circadian regulation of gene expression|chromatoid body|regulation of hair cycle|positive…	path:bom04710,path:bom04728	Circadian rhythm|Dopaminergic synapse
ARRDC2	276.401	454.822	97.9806	0.215426	-2.21474	0.00902193	0.0489068	Down	3.62973	5.19878	3.92379	5.46662	8.0813	29.4103	1.27682	2.90656	1.69106	1.24923	1.19615	1.55022	ARRDC2	Arrestin domain-containing protein 2	GO:0005886,GO:0031410	plasma membrane|cytoplasmic vesicle
ARSH	13.4947	20.4002	6.58931	0.323002	-1.63038	0.00760948	0.0435206	Down	0.434641	0.0858316	0.451896	0.0956783	0.935656	0.882576	0.0825062	0.0283169	0.115181	0.239936	0.176646	0.0832887	ARSH	Arylsulfatase H	GO:0008484,GO:0016021,GO:0046872	sulfuric ester hydrolase activity|integral component of membrane|metal ion binding
ARSJ	14.5302	23.4127	5.64771	0.241225	-2.05155	0.000112702	0.00201365	Down	0.338757	0.303638	0.383507	0.446925	0.584448	1.54953	0.220507	0.0273986	0.111133	0.11796	0.0581932	0.226271	ARSJ	Arylsulfatase J	GO:0004065,GO:0005576,GO:0005788,GO:0046872	arylsulfatase activity|extracellular region|endoplasmic reticulum lumen|metal ion binding
ART4	24.8266	33.7681	15.8851	0.470417	-1.08799	0.00652521	0.0391116	Down	1.59562	0.718734	0.812128	0.609347	1.73561	0.746979	0.583314	0.287202	0.251748	0.794592	0.219197	0.72792	ART4	Ecto-ADP-ribosyltransferase 4	GO:0003950,GO:0003956,GO:0005886,GO:0006471,GO:0018120,GO:0031225	NAD+ ADP-ribosyltransferase activity|NAD(P)+-protein-arginine ADP-ribosyltransferase activity|plasma membrane|protein ADP-ribosylation|peptidyl-arginine ADP-ribosylation|anchored component of membrane
ASAH2	78.8936	14.6509	143.136	9.76977	3.28832	0.000166134	0.00269156	Up	0.230448	0.513661	0.424686	0.110384	0.276655	0.131755	5.1555	0.712895	0.698897	2.26385	1.69812	5.83889	ASAH2	Neutral ceramidase	GO:0005509,GO:0005576,GO:0005739,GO:0005886,GO:0006670,GO:0006672,GO:0006915,GO:0008270,GO:0010033,GO:0016021,GO:0017040,GO:0042759,GO:0046512,GO:0046514,GO:0102121	calcium ion binding|extracellular region|mitochondrion|plasma membrane|sphingosine metabolic process|ceramide metabolic process|apoptotic process|zinc ion binding|response to organic substance|integral component of membrane|N-acylsphingosine amidohydrolase activity|long-chain fatty acid biosynthetic process|sphingosine biosynthetic process|ceramide catabolic process|ceramidase activity	path:bom00600,path:bom04071	Sphingolipid metabolism|Sphingolipid signaling pathway
ASAH2B	34.7666	8.8728	60.6604	6.83667	2.77329	0.000102807	0.00188824	Up	0.28119	0.509737	0.923449	0.17918	0.253808	0.146492	3.22681	0.642808	1.36163	3.24079	1.42788	5.03437	ASAH2	Neutral ceramidase	GO:0005509,GO:0005576,GO:0005739,GO:0005886,GO:0006670,GO:0006672,GO:0006915,GO:0008270,GO:0010033,GO:0016021,GO:0017040,GO:0042759,GO:0046512,GO:0046514,GO:0102121	calcium ion binding|extracellular region|mitochondrion|plasma membrane|sphingosine metabolic process|ceramide metabolic process|apoptotic process|zinc ion binding|response to organic substance|integral component of membrane|N-acylsphingosine amidohydrolase activity|long-chain fatty acid biosynthetic process|sphingosine biosynthetic process|ceramide catabolic process|ceramidase activity	path:bom00600,path:bom04071	Sphingolipid metabolism|Sphingolipid signaling pathway
ASB15	6.29828	10.8744	1.72213	0.158365	-2.65867	0.000337037	0.00461285	Down	0.237481	0.0892853	0.154415	0.0641769	0.177159	0.385847	0.0194691	0	0.0193497	0.0205652	0.0409216	0	ASB15	Ankyrin repeat and SOCS box protein 15	GO:0005622,GO:0016567,GO:0035556	intracellular|protein ubiquitination|intracellular signal transduction
ASF1B	29.589	17.8468	41.3313	2.3159	1.21157	0.002826	0.0215817	Up	0.363578	0.673766	0.354272	0.354173	0.755568	0.367776	1.2395	1.33142	1.41661	0.705721	0.384291	1.19407	ASF1B	Histone chaperone ASF1B	GO:0000790,GO:0001835,GO:0005654,GO:0006335,GO:0006336,GO:0032991,GO:0042393	nuclear chromatin|blastocyst hatching|nucleoplasm|DNA replication-dependent nucleosome assembly|DNA replication-independent nucleosome assembly|protein-containing complex|histone binding
ASPA	94.7688	140.834	48.7032	0.345819	-1.53191	0.00708573	0.0412303	Down	1.61331	4.11657	2.71434	3.41441	2.09816	11.4822	1.38554	1.38859	1.06314	2.31387	0.791826	1.37748	ASPA	Aspartoacylase	GO:0005634,GO:0005737,GO:0016788,GO:0019807,GO:0046872	nucleus|cytoplasm|hydrolase activity, acting on ester bonds|aspartoacylase activity|metal ion binding	path:bom00250,path:bom00340	Alanine, aspartate and glutamate metabolism|Histidine metabolism
ASTN1	3.65467	6.62427	0.685072	0.103419	-3.27343	0.00248317	0.0197096	Down	0.011398	0.0525937	0.0555785	0.118576	0.0102162	0.138291	0.0102601	0.0105886	0	0	0	0	ASTN1	Astrotactin-1	GO:0001764,GO:0005768,GO:0007158,GO:0007626,GO:0009897,GO:0016021,GO:0030136,GO:0043204	neuron migration|endosome|neuron cell-cell adhesion|locomotory behavior|external side of plasma membrane|integral component of membrane|clathrin-coated vesicle|perikaryon
ATF6	429.5	282.357	576.642	2.04225	1.03016	8.41837e-06	0.000270363	Up	3.99046	3.03686	4.20592	3.79696	5.21431	4.2438	8.0609	6.69925	4.78446	8.33169	9.2876	10.1688	ATF6	Cyclic AMP-dependent transcription factor ATF-6 alpha	GO:0000139,GO:0000976,GO:0000977,GO:0000978,GO:0000981,GO:0001077,GO:0001228,GO:0001654,GO:0003700,GO:0003713,GO:0005634,GO:0005635,GO:0005654,GO:0005783,GO:0005789,GO:0005794,GO:0005829,GO:0006357,GO:0006457,GO:0007165,GO:0007601,GO:0016020,GO:0030176,GO:0030968,GO:0031625,GO:0035497,GO:0036500,GO:0042802,GO:0043065,GO:0043565,GO:0045944,GO:0046982,GO:1903893,GO:1990440	Golgi membrane|transcription regulatory region sequence-specific DNA binding|RNA polymerase II regulatory region sequence-specific DNA binding|RNA polymerase II proximal promoter sequence-specific DNA binding|DNA-binding transcription factor activity, RNA polymerase II-specific|proximal promoter DNA-binding transcription activator activity, RNA polymerase II-specific|DNA-binding transcription act…	path:bom04141,path:bom05010	Protein processing in endoplasmic reticulum|Alzheimer disease
ATP10B	15.3326	25.0031	5.66221	0.226461	-2.14267	9.97453e-06	0.000307458	Down	0.0808066	0.108084	0.0971483	0.119088	0.228894	0.293906	0.0292699	0.0588451	0.00602448	0.062849	0.0310541	0	ATP10B	Probable phospholipid-transporting ATPase VB	GO:0000287,GO:0004012,GO:0005524,GO:0005783,GO:0005789,GO:0005886,GO:0016021,GO:0030659,GO:0045332	magnesium ion binding|phospholipid-translocating ATPase activity|ATP binding|endoplasmic reticulum|endoplasmic reticulum membrane|plasma membrane|integral component of membrane|cytoplasmic vesicle membrane|phospholipid translocation
ATP12A	6.0879	2.35798	9.81783	4.16365	2.05785	0.00928104	0.0498024	Up	0.0798683	0	0.013026	0	0.023835	0.0685265	0.0865022	0.0374353	0	0.172481	0.0916014	0.190275	ATP12A	Potassium-transporting ATPase alpha chain 2	GO:0005391,GO:0005524,GO:0005886,GO:0005889,GO:0006883,GO:0006885,GO:0008900,GO:0010107,GO:0015991,GO:0016323,GO:0030007,GO:0036376,GO:0046872	sodium:potassium-exchanging ATPase activity|ATP binding|plasma membrane|potassium:proton exchanging ATPase complex|cellular sodium ion homeostasis|regulation of pH|potassium:proton exchanging ATPase activity|potassium ion import|ATP hydrolysis coupled proton transport|basolateral plasma membrane|cellular potassium ion homeostasis|sodium ion export across plasma membrane|metal ion binding	path:bom00190	Oxidative phosphorylation
ATP1A2	39.904	62.5371	17.2709	0.27617	-1.85637	0.00303461	0.0227135	Down	0.737028	0.365235	0.217889	0.117259	0.529606	1.16202	0.116949	0.295023	0.0654066	0.0420736	0.157363	0.0717653	ATP1A2	Sodium/potassium-transporting ATPase subunit alpha-2	GO:0001504,GO:0002026,GO:0002087,GO:0005391,GO:0005524,GO:0005737,GO:0005890,GO:0006883,GO:0006940,GO:0008217,GO:0008344,GO:0008542,GO:0010107,GO:0015991,GO:0019229,GO:0030007,GO:0030315,GO:0030955,GO:0031402,GO:0036376,GO:0040011,GO:0043209,GO:0045822,GO:0045988,GO:0046034,GO:0051087,GO:0051481,GO:0071383,GO:1903416,GO:1990239	neurotransmitter uptake|regulation of the force of heart contraction|regulation of respiratory gaseous exchange by neurological system process|sodium:potassium-exchanging ATPase activity|ATP binding|cytoplasm|sodium:potassium-exchanging ATPase complex|cellular sodium ion homeostasis|regulation of smooth muscle contraction|regulation of blood pressure|adult locomotory behavior|visual learning|pota…	path:bom04022,path:bom04024,path:bom04260,path:bom04261,path:bom04911,path:bom04918,path:bom04919,path:bom04925,path:bom04960,path:bom04961,path:bom04964,path:bom04970,path:bom04971,path:bom04972,path:bom04973,path:bom04974,path:bom04976,path:bom04978	cGMP-PKG signaling pathway|cAMP signaling pathway|Cardiac muscle contraction|Adrenergic signaling in cardiomyocytes|Insulin secretion|Thyroid hormone synthesis|Thyroid hormone signaling pathway|Aldosterone synthesis and secretion|Aldosterone-regulated sodium reabsorption|Endocrine and other factor-regulated calcium reabsorption|Proximal tubule bicarbonate reclamation|Salivary secretion|Gastric ac…
ATP1B2	65.1458	100.007	30.2848	0.302827	-1.72343	4.64432e-06	0.000167309	Down	1.80155	1.7114	1.32879	1.98922	4.1057	5.68836	0.961516	0.35299	0.560441	0.459441	0.907875	0.713503	ATP1B2	Sodium/potassium-transporting ATPase subunit beta-2	GO:0005890,GO:0006813,GO:0006814,GO:0007155	sodium:potassium-exchanging ATPase complex|potassium ion transport|sodium ion transport|cell adhesion	path:bom04022,path:bom04024,path:bom04260,path:bom04261,path:bom04911,path:bom04918,path:bom04919,path:bom04925,path:bom04960,path:bom04961,path:bom04964,path:bom04970,path:bom04971,path:bom04972,path:bom04973,path:bom04974,path:bom04976,path:bom04978	cGMP-PKG signaling pathway|cAMP signaling pathway|Cardiac muscle contraction|Adrenergic signaling in cardiomyocytes|Insulin secretion|Thyroid hormone synthesis|Thyroid hormone signaling pathway|Aldosterone synthesis and secretion|Aldosterone-regulated sodium reabsorption|Endocrine and other factor-regulated calcium reabsorption|Proximal tubule bicarbonate reclamation|Salivary secretion|Gastric ac…
ATP2B4	65.9879	98.2842	33.6917	0.342799	-1.54457	0.00062811	0.00744675	Down	0.784847	0.295348	0.475195	0.197455	0.885758	1.39957	0.263808	0.217497	0.0933877	0.178778	0.22858	0.249412	ATP2B4	Plasma membrane calcium-transporting ATPase 4	GO:0005388,GO:0005516,GO:0005524,GO:0005887,GO:0006874,GO:0030165,GO:0030317,GO:0036126,GO:0046872,GO:0051480	calcium-transporting ATPase activity|calmodulin binding|ATP binding|integral component of plasma membrane|cellular calcium ion homeostasis|PDZ domain binding|flagellated sperm motility|sperm flagellum|metal ion binding|regulation of cytosolic calcium ion concentration	path:bom04020,path:bom04022,path:bom04024,path:bom04261,path:bom04925,path:bom04970,path:bom04972	Calcium signaling pathway|cGMP-PKG signaling pathway|cAMP signaling pathway|Adrenergic signaling in cardiomyocytes|Aldosterone synthesis and secretion|Salivary secretion|Pancreatic secretion
ATP2C2	30.3413	42.4252	18.2573	0.430341	-1.21645	0.00388935	0.0269382	Down	0.37024	0.488349	0.460977	0.264779	0.487753	1.38354	0.0875424	0.234529	0.167321	0.379485	0.241879	0.23137	ATP2C2	Calcium-transporting ATPase type 2C member 2	GO:0000139,GO:0005388,GO:0005524,GO:0006874,GO:0008553,GO:0015410,GO:0016021,GO:0046872,GO:0070588	Golgi membrane|calcium-transporting ATPase activity|ATP binding|cellular calcium ion homeostasis|proton-exporting ATPase activity, phosphorylative mechanism|manganese-transporting ATPase activity|integral component of membrane|metal ion binding|calcium ion transmembrane transport
ATP6V1B1	60.8489	100.647	21.0513	0.209161	-2.25731	0.00216327	0.0178256	Down	1.28984	0.478874	0.474564	0.708002	1.9799	3.74519	0.270196	0.357741	0.249743	0.189865	0.135639	0.2942	ATP6V1B1	V-type proton ATPase subunit B, kidney isoform	GO:0001503,GO:0005524,GO:0005737,GO:0005902,GO:0006885,GO:0007588,GO:0007605,GO:0015078,GO:0015991,GO:0016323,GO:0016324,GO:0016328,GO:0016471,GO:0016787,GO:0033180,GO:0042472,GO:0045851,GO:0046034,GO:0055074,GO:1902600	ossification|ATP binding|cytoplasm|microvillus|regulation of pH|excretion|sensory perception of sound|proton transmembrane transporter activity|ATP hydrolysis coupled proton transport|basolateral plasma membrane|apical plasma membrane|lateral plasma membrane|vacuolar proton-transporting V-type ATPase complex|hydrolase activity|proton-transporting V-type ATPase, V1 domain|inner ear morphogenesis|p…	path:bom00190,path:bom04145,path:bom04150,path:bom04721,path:bom04966,path:bom05165,path:bom05323	Oxidative phosphorylation|Phagosome|mTOR signaling pathway|Synaptic vesicle cycle|Collecting duct acid secretion|Human papillomavirus infection|Rheumatoid arthritis
ATP8B2	198.008	266.559	129.457	0.48566	-1.04198	0.00346948	0.0248256	Down	1.81223	1.25795	1.77124	1.41357	4.84928	4.2356	1.10148	1.29576	0.616306	1.07079	1.11097	1.1979	ATP8B2	Phospholipid-transporting ATPase ID	GO:0000287,GO:0004012,GO:0005524,GO:0005789,GO:0005794,GO:0005886,GO:0007030,GO:0016021,GO:0034220,GO:0045332	magnesium ion binding|phospholipid-translocating ATPase activity|ATP binding|endoplasmic reticulum membrane|Golgi apparatus|plasma membrane|Golgi organization|integral component of membrane|ion transmembrane transport|phospholipid translocation
ATP8B3	645.469	915.971	374.967	0.409365	-1.28854	0.000907762	0.00962271	Down	3.6566	4.81946	5.68277	4.42269	11.5187	4.71299	1.73762	1.62807	1.99903	3.89663	2.11498	1.03502	ATP8B3	Phospholipid-transporting ATPase IK	GO:0000287,GO:0002080,GO:0004012,GO:0005524,GO:0005789,GO:0005794,GO:0005886,GO:0007030,GO:0007339,GO:0016021,GO:0045332	magnesium ion binding|acrosomal membrane|phospholipid-translocating ATPase activity|ATP binding|endoplasmic reticulum membrane|Golgi apparatus|plasma membrane|Golgi organization|binding of sperm to zona pellucida|integral component of membrane|phospholipid translocation
AVIL	17.7555	24.213	11.2979	0.466606	-1.09972	0.00863693	0.047467	Down	0.241415	0.168149	0.119956	0.193409	0.354252	0.624387	0.0980045	0.141158	0.18874	0.074886	0.088975	0.0429535	AVIL	Advillin	GO:0003779,GO:0005737,GO:0007010,GO:0007399,GO:0010976,GO:0015629,GO:0030424,GO:0042995,GO:0043005,GO:0051015,GO:0051693,GO:0060271	actin binding|cytoplasm|cytoskeleton organization|nervous system development|positive regulation of neuron projection development|actin cytoskeleton|axon|cell projection|neuron projection|actin filament binding|actin filament capping|cilium assembly
AXIN2	117.576	162.396	72.7567	0.44802	-1.15837	2.74867e-05	0.000673486	Down	2.17247	1.50026	1.97807	1.59598	2.64171	1.58472	1.06028	0.687721	0.653132	0.605155	0.832211	0.569068	AXIN2	Axin-2			path:bom04310,path:bom04390,path:bom04550,path:bom04934,path:bom05165,path:bom05200,path:bom05210,path:bom05213,path:bom05217,path:bom05224,path:bom05225,path:bom05226	Wnt signaling pathway|Hippo signaling pathway|Signaling pathways regulating pluripotency of stem cells|Cushing syndrome|Human papillomavirus infection|Pathways in cancer|Colorectal cancer|Endometrial cancer|Basal cell carcinoma|Breast cancer|Hepatocellular carcinoma|Gastric cancer
AZIN1	2277.98	1515.15	3040.81	2.00693	1.00499	5.33166e-06	0.000187126	Up	16.7166	23.1963	23.4791	20.7669	23.0698	23.1185	43.8235	50.9779	35.5228	44.7278	40.0525	49.8266	AZIN1	Antizyme inhibitor 1	GO:0004586,GO:0005634,GO:0005737,GO:0005829,GO:0006521,GO:0033387,GO:0042177,GO:0042978,GO:1902269	ornithine decarboxylase activity|nucleus|cytoplasm|cytosol|regulation of cellular amino acid metabolic process|putrescine biosynthetic process from ornithine|negative regulation of protein catabolic process|ornithine decarboxylase activator activity|positive regulation of polyamine transmembrane transport
B3GALNT1	8.11396	13.6901	2.53781	0.185376	-2.43148	0.000567058	0.00691234	Down	0.189591	0.169772	0.0555572	0.103521	0.289681	0.691822	0.0584969	0.0374071	0	0.0817509	0.0405157	0.0203187	B3GALNT1	UDP-GalNAc:beta-1,3-N-acetylgalactosaminyltransferase 1	GO:0000139,GO:0005783,GO:0005794,GO:0006486,GO:0006487,GO:0008376,GO:0008499,GO:0009312,GO:0016021,GO:0047273	Golgi membrane|endoplasmic reticulum|Golgi apparatus|protein glycosylation|protein N-linked glycosylation|acetylgalactosaminyltransferase activity|UDP-galactose:beta-N-acetylglucosamine beta-1,3-galactosyltransferase activity|oligosaccharide biosynthetic process|integral component of membrane|galactosylgalactosylglucosylceramide beta-D-acetylgalactosaminyltransferase activity	path:bom00601,path:bom00603	Glycosphingolipid biosynthesis - lacto and neolacto series|Glycosphingolipid biosynthesis - globo and isoglobo series
B3GALT1	224.829	135.477	314.182	2.31907	1.21355	4.33259e-07	2.55969e-05	Up	6.44013	1.72488	4.91811	5.06936	5.87554	3.17638	9.09666	7.71332	6.93439	11.2247	14.7052	10.3126	B3GALT1	Beta-1,3-galactosyltransferase 1	GO:0000139,GO:0005783,GO:0005794,GO:0006486,GO:0006487,GO:0006682,GO:0008376,GO:0008499,GO:0009312,GO:0016021,GO:0030259,GO:0047275	Golgi membrane|endoplasmic reticulum|Golgi apparatus|protein glycosylation|protein N-linked glycosylation|galactosylceramide biosynthetic process|acetylgalactosaminyltransferase activity|UDP-galactose:beta-N-acetylglucosamine beta-1,3-galactosyltransferase activity|oligosaccharide biosynthetic process|integral component of membrane|lipid glycosylation|glucosaminylgalactosylglucosylceramide beta-g…	path:bom00601	Glycosphingolipid biosynthesis - lacto and neolacto series
B3GALT4	120.053	160.949	79.1581	0.491822	-1.02379	0.000159805	0.00261772	Down	9.21238	9.91042	7.06462	7.28071	7.01505	10.972	3.57755	3.00929	4.88848	4.99616	3.15714	3.60006	B3GALT4	Beta-1,3-galactosyltransferase 4	GO:0000139,GO:0001574,GO:0005783,GO:0005794,GO:0006486,GO:0008376,GO:0008499,GO:0016021,GO:0047915	Golgi membrane|ganglioside biosynthetic process|endoplasmic reticulum|Golgi apparatus|protein glycosylation|acetylgalactosaminyltransferase activity|UDP-galactose:beta-N-acetylglucosamine beta-1,3-galactosyltransferase activity|integral component of membrane|ganglioside galactosyltransferase activity	path:bom00604	Glycosphingolipid biosynthesis - ganglio series
B3GALT5	21.7957	34.3592	9.23224	0.268698	-1.89594	1.31975e-05	0.000384847	Down	1.38149	0.70799	1.77473	1.88298	2.49843	1.6543	0.5315	0.174234	0.118645	0.624786	0.374816	0.613351	B3GALT5	Beta-1,3-galactosyltransferase 5			path:bom00601,path:bom00603	Glycosphingolipid biosynthesis - lacto and neolacto series|Glycosphingolipid biosynthesis - globo and isoglobo series
B3GLCT	74.4641	99.6571	49.2711	0.494407	-1.01623	0.000826406	0.00905827	Down	1.20698	1.46509	1.41974	1.96926	1.80614	1.50374	0.575136	0.74948	0.537076	0.809966	0.604466	1.10228	B3GLCT	Beta-1,3-glucosyltransferase	GO:0005789,GO:0006004,GO:0008375,GO:0016021,GO:0016757,GO:0036066	endoplasmic reticulum membrane|fucose metabolic process|acetylglucosaminyltransferase activity|integral component of membrane|transferase activity, transferring glycosyl groups|protein O-linked fucosylation	path:bom00514	Other types of O-glycan biosynthesis
B3GNT3	167.991	251.544	84.438	0.335678	-1.57485	3.25279e-05	0.000772822	Down	4.10158	4.51525	3.47412	2.79517	7.09212	11.8858	1.31749	2.25708	1.49431	2.09622	1.11199	1.49203	B3GNT3	N-acetyllactosaminide beta-1,3-N-acetylglucosaminyltransferase 3			path:bom00601	Glycosphingolipid biosynthesis - lacto and neolacto series
B3GNT9	59.9862	86.6947	33.2778	0.38385	-1.38139	3.14509e-06	0.000123875	Down	1.42884	1.33154	0.973555	1.46001	2.40657	2.72501	0.456025	0.598238	0.761701	0.614196	0.506383	0.5417	B3GNT9	UDP-GlcNAc:betaGal beta-1,3-N-acetylglucosaminyltransferase 9	GO:0000139,GO:0005783,GO:0005794,GO:0006486,GO:0008376,GO:0008378,GO:0008532,GO:0016021,GO:0030311	Golgi membrane|endoplasmic reticulum|Golgi apparatus|protein glycosylation|acetylgalactosaminyltransferase activity|galactosyltransferase activity|N-acetyllactosaminide beta-1,3-N-acetylglucosaminyltransferase activity|integral component of membrane|poly-N-acetyllactosamine biosynthetic process
B4GALNT1	158.061	226.016	90.1064	0.398673	-1.32672	0.000926274	0.00976425	Down	3.86539	2.33149	3.83302	5.77741	4.38203	2.71953	1.83188	0.603951	1.21832	1.70858	1.55921	1.58636	B4GALNT1	Beta-1,4 N-acetylgalactosaminyltransferase 1			path:bom00604	Glycosphingolipid biosynthesis - ganglio series
B4GALNT4	18.2633	29.0133	7.51329	0.25896	-1.9492	0.00813368	0.0455198	Down	0.0849994	0.286341	0.150913	0.191878	0.499379	1.07993	0.0441041	0.216086	0.0953311	0.0645192	0.0314195	0.0885719	B4GALNT4	N-acetyl-beta-glucosaminyl-glycoprotein 4-beta-N-acetylgalactosaminyltransferase 1	GO:0008376,GO:0016021,GO:0032580,GO:0033842	acetylgalactosaminyltransferase activity|integral component of membrane|Golgi cisterna membrane|N-acetyl-beta-glucosaminyl-glycoprotein 4-beta-N-acetylgalactosaminyltransferase activity
B4GALT1	3089.25	1523.08	4655.42	3.05658	1.61192	8.36269e-07	4.2228e-05	Up	20.6356	26.9343	20.5582	18.8332	18.6074	15.6653	77.5047	85.6263	34.2636	39.5088	62.3596	57.6483	B4GALT1	Beta-1,4-galactosyltransferase 1	GO:0000138,GO:0002064,GO:0002526,GO:0003831,GO:0003945,GO:0004461,GO:0005615,GO:0005794,GO:0005989,GO:0006012,GO:0006487,GO:0007155,GO:0007339,GO:0007341,GO:0008285,GO:0009312,GO:0009897,GO:0016021,GO:0016323,GO:0030057,GO:0030145,GO:0030175,GO:0030198,GO:0031526,GO:0032580,GO:0035250,GO:0042125,GO:0042803,GO:0043014,GO:0043065,GO:0045136,GO:0048487,GO:0050900,GO:0051260,GO:0060046,GO:0060054,GO:…	Golgi trans cisterna|epithelial cell development|acute inflammatory response|beta-N-acetylglucosaminylglycopeptide beta-1,4-galactosyltransferase activity|N-acetyllactosamine synthase activity|lactose synthase activity|extracellular space|Golgi apparatus|lactose biosynthetic process|galactose metabolic process|protein N-linked glycosylation|cell adhesion|binding of sperm to zona pellucida|penetra…	path:bom00052,path:bom00510,path:bom00514,path:bom00515,path:bom00533,path:bom00601	Galactose metabolism|N-Glycan biosynthesis|Other types of O-glycan biosynthesis|Mannose type O-glycan biosynthesis|Glycosaminoglycan biosynthesis - keratan sulfate|Glycosphingolipid biosynthesis - lacto and neolacto series
BBS9	31.6967	43.5381	19.8553	0.456045	-1.13275	0.000903287	0.00959759	Down	0.487939	0.366137	0.47941	0.547397	0.712041	1.33705	0.299176	0.390356	0.200275	0.369177	0.262325	0.172877	BBS9	Protein PTHB1	GO:0000242,GO:0005829,GO:0005929,GO:0007601,GO:0015031,GO:0016020,GO:0034451,GO:0034464,GO:0035869,GO:0045444,GO:0050896,GO:0060170,GO:0060271,GO:0061512	pericentriolar material|cytosol|cilium|visual perception|protein transport|membrane|centriolar satellite|BBSome|ciliary transition zone|fat cell differentiation|response to stimulus|ciliary membrane|cilium assembly|protein localization to cilium
BCAS1	405.121	548.408	261.834	0.477444	-1.0666	7.83161e-06	0.000255631	Down	5.41319	5.87948	5.18622	5.43767	8.08713	6.13658	3.43652	2.38908	2.07882	4.21407	1.41139	1.87062	BCAS1	Breast carcinoma-amplified sequence 1	GO:0005737,GO:0042552,GO:0070062	cytoplasm|myelination|extracellular exosome
BCAT2	65.6989	92.1573	39.2406	0.4258	-1.23175	2.16998e-05	0.000559664	Down	0.816726	1.23344	0.848048	1.12643	1.52329	2.65808	0.487482	0.805777	0.351394	0.772763	0.298803	0.556046	BCAT2	Branched-chain-amino-acid aminotransferase, mitochondrial	GO:0004084,GO:0005739,GO:0006550,GO:0009098,GO:0009099,GO:0010817,GO:0052654,GO:0052655,GO:0052656,GO:1990830	branched-chain-amino-acid transaminase activity|mitochondrion|isoleucine catabolic process|leucine biosynthetic process|valine biosynthetic process|regulation of hormone levels|L-leucine transaminase activity|L-valine transaminase activity|L-isoleucine transaminase activity|cellular response to leukemia inhibitory factor	path:bom00270,path:bom00280,path:bom00290,path:bom00770	Cysteine and methionine metabolism|Valine, leucine and isoleucine degradation|Valine, leucine and isoleucine biosynthesis|Pantothenate and CoA biosynthesis
BCL2A1	18.7342	26.5977	10.8707	0.408709	-1.29085	0.00394712	0.027179	Down	0.807294	0.946071	1.2765	0.656397	0.509613	0.937189	0.199321	0.703387	0.399395	0.252663	0.125784	0.371013	BCL2A1	Bcl-2-related protein A1	GO:0005741,GO:0008630,GO:0042803,GO:0043066,GO:0046982,GO:0097192,GO:2001243	mitochondrial outer membrane|intrinsic apoptotic signaling pathway in response to DNA damage|protein homodimerization activity|negative regulation of apoptotic process|protein heterodimerization activity|extrinsic apoptotic signaling pathway in absence of ligand|negative regulation of intrinsic apoptotic signaling pathway	path:bom04064,path:bom04210,path:bom05202,path:bom05221	NF-kappa B signaling pathway|Apoptosis|Transcriptional misregulation in cancer|Acute myeloid leukemia
BCL6	536.596	334.461	738.73	2.20872	1.14321	0.000152503	0.00252699	Up	5.0385	3.23479	3.44156	5.15211	5.4336	7.61776	10.4695	11.0335	13.444	11.3534	7.60764	5.24035	BCL6	B-cell lymphoma 6 protein			path:bom04068,path:bom05202	FoxO signaling pathway|Transcriptional misregulation in cancer
BEND5	55.9692	88.5877	23.3508	0.263589	-1.92364	1.55005e-09	2.32823e-07	Down	1.64093	1.70742	1.13243	2.06988	2.38256	3.08177	0.44087	0.338637	0.347925	0.496809	0.631335	0.476212	BEND5	BEN domain-containing protein 5	GO:0003677,GO:0005794,GO:0045892	DNA binding|Golgi apparatus|negative regulation of transcription, DNA-templated
BET1	459.077	282.338	635.817	2.25197	1.17119	4.42453e-07	2.60533e-05	Up	10.9123	11.3953	8.99304	10.1861	11.6458	12.5454	23.866	24.01	20.984	23.5152	29.9435	27.7043	BET1	BET1 homolog	GO:0000139,GO:0005789,GO:0006888,GO:0015031,GO:0016020,GO:0016021,GO:0030133,GO:0033116,GO:0048208	Golgi membrane|endoplasmic reticulum membrane|ER to Golgi vesicle-mediated transport|protein transport|membrane|integral component of membrane|transport vesicle|endoplasmic reticulum-Golgi intermediate compartment membrane|COPII vesicle coating	path:bom04130	SNARE interactions in vesicular transport
BEX5	6.95895	11.3171	2.60076	0.229807	-2.1215	0.00716663	0.0415674	Down	0	0.484282	0.0953013	0.20538	0.728081	0.96312	0.0897482	0.0887492	0.045939	0.0943624	0	0.136734	BEX5	Protein BEX5	GO:0005737	cytoplasm
BFSP1	9.7403	3.80539	15.6752	4.11921	2.04237	0.000411957	0.00540384	Up	0.102525	0.0804343	0.0686751	0.0360709	0.0929963	0	0.138273	0.222741	0.180532	0.297248	0.342952	0.155558	BFSP1	Filensin	GO:0005212,GO:0005882,GO:0005886,GO:0005938	structural constituent of eye lens|intermediate filament|plasma membrane|cell cortex
BHLHA15	409.448	218.325	600.572	2.75082	1.45986	0.00039112	0.00519657	Up	10.575	18.6351	15.5494	11.0201	12.0023	23.38	25.2673	42.889	60.161	20.2696	32.2874	27.3786	BHLHA15	Class A basic helix-loop-helix protein 15	GO:0000977,GO:0000981,GO:0001228,GO:0005634,GO:0006851,GO:0007030,GO:0007186,GO:0007267,GO:0010832,GO:0019722,GO:0030968,GO:0042149,GO:0042593,GO:0042803,GO:0048312,GO:0048469	RNA polymerase II regulatory region sequence-specific DNA binding|DNA-binding transcription factor activity, RNA polymerase II-specific|DNA-binding transcription activator activity, RNA polymerase II-specific|nucleus|mitochondrial calcium ion transmembrane transport|Golgi organization|G protein-coupled receptor signaling pathway|cell-cell signaling|negative regulation of myotube differentiation|c…	path:bom04950	Maturity onset diabetes of the young
BHLHE41	115.808	173.393	58.2235	0.335789	-1.57437	3.6109e-06	0.000135306	Down	1.90696	1.85534	3.1546	4.10311	3.33261	4.07583	0.69937	0.369632	1.26919	1.06353	1.00861	1.32081	BHLHE41	Class E basic helix-loop-helix protein 41	GO:0000122,GO:0000977,GO:0000978,GO:0000980,GO:0000981,GO:0001078,GO:0001102,GO:0001227,GO:0001756,GO:0003714,GO:0005634,GO:0007219,GO:0008134,GO:0008283,GO:0009887,GO:0010832,GO:0010944,GO:0030154,GO:0032922,GO:0042803,GO:0042826,GO:0043425,GO:0043426,GO:0043565,GO:0045892,GO:0046982,GO:0050767,GO:0070888,GO:1990837	negative regulation of transcription by RNA polymerase II|RNA polymerase II regulatory region sequence-specific DNA binding|RNA polymerase II proximal promoter sequence-specific DNA binding|RNA polymerase II distal enhancer sequence-specific DNA binding|DNA-binding transcription factor activity, RNA polymerase II-specific|proximal promoter DNA-binding transcription repressor activity, RNA polymer…	path:bom04710	Circadian rhythm
BICC1	417.751	683.582	151.921	0.222243	-2.16979	8.30424e-07	4.20527e-05	Down	3.61605	2.92163	4.28231	4.25702	10.3314	11.4584	1.41169	1.13902	0.54526	1.96823	1.23203	1.10185	BICC1	Protein bicaudal C homolog 1	GO:0003723,GO:0005737,GO:0007368,GO:0007507,GO:0090090	RNA binding|cytoplasm|determination of left/right symmetry|heart development|negative regulation of canonical Wnt signaling pathway
BLK	32.4479	46.5041	18.3917	0.395487	-1.3383	0.00241838	0.0193165	Down	0.809208	0.666807	0.365104	0.570003	0.843235	2.05007	0.119014	0.675117	0.440625	0.129141	0.0421648	0.181413	BLK	Tyrosine-protein kinase Blk	GO:0004713,GO:0004715,GO:0005102,GO:0005524,GO:0005829,GO:0007169,GO:0030154,GO:0031234,GO:0032024,GO:0035556,GO:0038083,GO:0050853,GO:0050855	protein tyrosine kinase activity|non-membrane spanning protein tyrosine kinase activity|signaling receptor binding|ATP binding|cytosol|transmembrane receptor protein tyrosine kinase signaling pathway|cell differentiation|extrinsic component of cytoplasmic side of plasma membrane|positive regulation of insulin secretion|intracellular signal transduction|peptidyl-tyrosine autophosphorylation|B cell…
BLVRA	39.5113	58.1684	20.8542	0.358514	-1.4799	0.00349585	0.0249438	Down	0.722645	1.19153	0.431315	0.584698	1.21268	2.74864	0.225661	0.597647	0.464574	0.305873	0.237946	0.210879	BLVRA	Biliverdin reductase A			path:bom00860	Porphyrin and chlorophyll metabolism
BMP8A	2.13279	0	4.26559	Inf	Inf	0.000841022	0.00919573	Up	0	0	0	0	0	0	0.0486804	0	0	0	0	0.0493453	BMP8B	Bone morphogenetic protein 8B			path:bom04060,path:bom04350,path:bom04390,path:bom04714	Cytokine-cytokine receptor interaction|TGF-beta signaling pathway|Hippo signaling pathway|Thermogenesis
BNC2	9.60543	15.6258	3.5851	0.229436	-2.12384	0.000310315	0.00435473	Down	0.12293	0.0350665	0.127572	0.0491598	0.208501	0.19845	0.0515249	0.0367361	0	0.031536	0.0156774	0.0076559	Bnc2	Zinc finger protein basonuclin-2	GO:0003416,GO:0003677,GO:0005634,GO:0005654,GO:0043586,GO:0046872,GO:0060021,GO:0060485	endochondral bone growth|DNA binding|nucleus|nucleoplasm|tongue development|metal ion binding|roof of mouth development|mesenchyme development
BPIFC	46.8093	70.3009	23.3176	0.331683	-1.59212	1.02112e-06	4.99952e-05	Down	1.14068	0.537637	1.08005	0.955285	1.68504	2.72012	0.408462	0.404535	0.388876	0.537335	0.483024	0.27475	BPIFC	BPI fold-containing family C protein	GO:0001530,GO:0005543,GO:0005615	lipopolysaccharide binding|phospholipid binding|extracellular space
BRCA1	812.018	275.474	1348.56	4.89542	2.29143	2.02083e-21	3.58172e-18	Up	1.53965	1.14664	1.71146	2.13586	1.59924	0.82842	6.83747	7.79409	4.06539	7.29064	9.17157	10.1961	BRCA1	Breast cancer type 1 susceptibility protein homolog	GO:0000724,GO:0003677,GO:0003713,GO:0004842,GO:0005634,GO:0005694,GO:0005737,GO:0005886,GO:0006357,GO:0006633,GO:0007049,GO:0008270,GO:0009048,GO:0031436,GO:0035066,GO:0035067,GO:0043009,GO:0045717,GO:0045893,GO:0045944,GO:0051865,GO:0070063,GO:0070531,GO:0071158,GO:0085020	double-strand break repair via homologous recombination|DNA binding|transcription coactivator activity|ubiquitin-protein transferase activity|nucleus|chromosome|cytoplasm|plasma membrane|regulation of transcription by RNA polymerase II|fatty acid biosynthetic process|cell cycle|zinc ion binding|dosage compensation by inactivation of X chromosome|BRCA1-BARD1 complex|positive regulation of histone …	path:bom01524,path:bom03440,path:bom03460,path:bom04120,path:bom04151,path:bom05206,path:bom05224	Platinum drug resistance|Homologous recombination|Fanconi anemia pathway|Ubiquitin mediated proteolysis|PI3K-Akt signaling pathway|MicroRNAs in cancer|Breast cancer
BSPRY	112.526	55.7167	169.335	3.03921	1.6037	0.00157412	0.0141695	Up	1.81494	0.579848	1.37261	1.54113	1.67982	2.0204	2.52678	1.54326	6.86021	4.84511	3.75513	5.09712	BSPRY	B box and SPRY domain-containing protein	GO:0006816,GO:0008270,GO:0016020,GO:0031252,GO:0048471,GO:1990830	calcium ion transport|zinc ion binding|membrane|cell leading edge|perinuclear region of cytoplasm|cellular response to leukemia inhibitory factor
BST2	19.0585	26.5638	11.5531	0.43492	-1.20118	0.00606873	0.0371226	Down	0.79365	2.26258	1.04571	1.25358	1.95658	2.04463	0.606238	0.123866	1.3309	0.782067	0.388082	0.123985	Bst2	Bone marrow stromal antigen 2	GO:0002737,GO:0005622,GO:0005770,GO:0005794,GO:0005886,GO:0008191,GO:0009615,GO:0009986,GO:0016021,GO:0016324,GO:0030308,GO:0030336,GO:0031225,GO:0032956,GO:0034341,GO:0035455,GO:0035456,GO:0045071,GO:0045087,GO:0045121,GO:0051607,GO:1901253	negative regulation of plasmacytoid dendritic cell cytokine production|intracellular|late endosome|Golgi apparatus|plasma membrane|metalloendopeptidase inhibitor activity|response to virus|cell surface|integral component of membrane|apical plasma membrane|negative regulation of cell growth|negative regulation of cell migration|anchored component of membrane|regulation of actin cytoskeleton organi…	path:bom05168,path:bom05170	Herpes simplex virus 1 infection|Human immunodeficiency virus 1 infection
BZRAP1	22.0803	37.0603	7.10036	0.191589	-2.38391	5.54742e-06	0.000193548	Down	0.187531	0.129718	0.0642269	0.178987	0.291125	0.443568	0.0375876	0.0533792	0.034194	0.0137814	0.0134363	0.0316167	TSPOAP1	Peripheral-type benzodiazepine receptor-associated protein 1	GO:0005737,GO:0005739,GO:0005829,GO:0006700,GO:0030156,GO:0044305,GO:0098978,GO:0099626	cytoplasm|mitochondrion|cytosol|C21-steroid hormone biosynthetic process|benzodiazepine receptor binding|calyx of Held|glutamatergic synapse|voltage-gated calcium channel activity involved in regulation of presynaptic cytosolic calcium levels
C1GALT1	418.109	249.107	587.111	2.35687	1.23687	7.01355e-06	0.000234987	Up	6.42249	4.26692	7.10981	5.8074	8.63652	5.48605	15.1724	9.45039	8.52372	16.355	23.8638	14.8749	C1GALT1	Glycoprotein-N-acetylgalactosamine 3-beta-galactosyltransferase 1	GO:0001525,GO:0001822,GO:0016021,GO:0016263,GO:0016267,GO:0046872,GO:0060576	angiogenesis|kidney development|integral component of membrane|glycoprotein-N-acetylgalactosamine 3-beta-galactosyltransferase activity|O-glycan processing, core 1|metal ion binding|intestinal epithelial cell development	path:bom00512	Mucin type O-glycan biosynthesis
C1QTNF2	7.25355	11.6627	2.84441	0.24389	-2.0357	0.00236684	0.0190198	Down	0.47818	0.672872	0.664187	0.199193	0.474439	0.71544	0.0842394	0.266078	0.181928	0	0.0450827	0.0428009	C1QTNF2	Complement C1q tumor necrosis factor-related protein 2	GO:0000187,GO:0005102,GO:0005581,GO:0005615,GO:0042802,GO:0045725,GO:0046321,GO:0046326,GO:0051260,GO:0070208	activation of MAPK activity|signaling receptor binding|collagen trimer|extracellular space|identical protein binding|positive regulation of glycogen biosynthetic process|positive regulation of fatty acid oxidation|positive regulation of glucose import|protein homooligomerization|protein heterotrimerization
C7	6016.77	9780.16	2253.38	0.230403	-2.11777	9.84631e-05	0.00183123	Down	146.337	75.6203	43.5837	84.7223	182.007	322.018	38.2748	40.601	23.0875	18.987	27.9908	26.2737	C7	Complement component C7	GO:0005576,GO:0005579,GO:0006957,GO:0006958,GO:0019835	extracellular region|membrane attack complex|complement activation, alternative pathway|complement activation, classical pathway|cytolysis	path:bom04610,path:bom05020,path:bom05322	Complement and coagulation cascades|Prion diseases|Systemic lupus erythematosus
C9	4878.97	3149	6608.94	2.09874	1.06953	1.97981e-07	1.37071e-05	Up	241.96	145.656	184.409	219.973	141.853	113.946	396.682	309.332	257.766	364.17	351.465	396.977	C9	Complement component C9	GO:0001906,GO:0005579,GO:0005615,GO:0005829,GO:0005886,GO:0006957,GO:0006958,GO:0019835,GO:0044218,GO:0051260	cell killing|membrane attack complex|extracellular space|cytosol|plasma membrane|complement activation, alternative pathway|complement activation, classical pathway|cytolysis|other organism cell membrane|protein homooligomerization	path:bom04610,path:bom05020,path:bom05146,path:bom05322	Complement and coagulation cascades|Prion diseases|Amoebiasis|Systemic lupus erythematosus
CA14	150.783	221.327	80.2398	0.362539	-1.46379	4.04616e-06	0.000149405	Down	4.21248	4.44363	2.64756	3.42809	4.26606	3.1185	1.02366	0.32389	2.66503	1.22172	1.55016	0.929477	CA14	Carbonic anhydrase 14	GO:0004089,GO:0005886,GO:0008270,GO:0015701,GO:0016021	carbonate dehydratase activity|plasma membrane|zinc ion binding|bicarbonate transport|integral component of membrane	path:bom00910	Nitrogen metabolism
CA4	377.58	609.327	145.834	0.239335	-2.0629	0.00449271	0.0299019	Down	12.9301	15.2913	7.40866	15.309	21.4556	70.043	3.03064	12.006	5.34885	1.39694	1.62661	3.05217	CA4	Carbonic anhydrase 4	GO:0004089,GO:0005791,GO:0005793,GO:0005802,GO:0008270,GO:0015701,GO:0016324,GO:0030658,GO:0030667,GO:0031362,GO:0031526,GO:0048471,GO:0070062	carbonate dehydratase activity|rough endoplasmic reticulum|endoplasmic reticulum-Golgi intermediate compartment|trans-Golgi network|zinc ion binding|bicarbonate transport|apical plasma membrane|transport vesicle membrane|secretory granule membrane|anchored component of external side of plasma membrane|brush border membrane|perinuclear region of cytoplasm|extracellular exosome	path:bom00910,path:bom04964	Nitrogen metabolism|Proximal tubule bicarbonate reclamation
CA9	12.8595	18.2316	7.48741	0.410684	-1.2839	0.00602212	0.0369329	Down	0.125702	0.344257	0.367288	0.0656255	0.592007	0.438442	0.143776	0.0591261	0.211745	0.0623711	0.0916952	0.0585248	CA9	Carbonic anhydrase 9	GO:0002009,GO:0004089,GO:0005730,GO:0005886,GO:0008270,GO:0015701,GO:0016021,GO:0016323,GO:0031528,GO:0033574,GO:0042493,GO:0046903,GO:0061418	morphogenesis of an epithelium|carbonate dehydratase activity|nucleolus|plasma membrane|zinc ion binding|bicarbonate transport|integral component of membrane|basolateral plasma membrane|microvillus membrane|response to testosterone|response to drug|secretion|regulation of transcription from RNA polymerase II promoter in response to hypoxia	path:bom00910	Nitrogen metabolism
CABYR	288.004	425.264	150.744	0.354471	-1.49626	1.51326e-05	0.000419734	Down	6.60178	3.89593	8.01438	6.13912	10.338	4.62557	1.73005	1.78172	3.21993	2.91877	2.40326	1.07519	CABYR	Calcium-binding tyrosine phosphorylation-regulated protein	GO:0005509,GO:0005737,GO:0005856,GO:0031514,GO:0048240	calcium ion binding|cytoplasm|cytoskeleton|motile cilium|sperm capacitation
CACNA1A	23.3368	31.9165	14.7571	0.462367	-1.11289	0.00639278	0.0385001	Down	0.151201	0.0547147	0.109124	0.0615309	0.309354	0.241716	0.04152	0.110743	0.044109	0.0195315	0.0895848	0.0489167	CACNA1A	Voltage-dependent P/Q-type calcium channel subunit alpha-1A			path:bom04010,path:bom04020,path:bom04721,path:bom04723,path:bom04724,path:bom04725,path:bom04726,path:bom04727,path:bom04728,path:bom04730,path:bom04742,path:bom04930,path:bom05032,path:bom05033	MAPK signaling pathway|Calcium signaling pathway|Synaptic vesicle cycle|Retrograde endocannabinoid signaling|Glutamatergic synapse|Cholinergic synapse|Serotonergic synapse|GABAergic synapse|Dopaminergic synapse|Long-term depression|Taste transduction|Type II diabetes mellitus|Morphine addiction|Nicotine addiction
CACNA1C	28.177	43.4303	12.9238	0.297577	-1.74867	0.00241948	0.0193166	Down	0.259524	0.0799951	0.112642	0.142322	0.361752	0.612207	0.0581849	0.113567	0.0342585	0.0845852	0.0622692	0.0396569	Cacna1c	Voltage-dependent L-type calcium channel subunit alpha-1C	GO:0002095,GO:0002520,GO:0005245,GO:0005516,GO:0005737,GO:0005886,GO:0005887,GO:0005891,GO:0006816,GO:0006874,GO:0006939,GO:0007204,GO:0007268,GO:0007507,GO:0007628,GO:0008217,GO:0008331,GO:0008542,GO:0009986,GO:0010881,GO:0014069,GO:0016020,GO:0016021,GO:0017156,GO:0019229,GO:0019899,GO:0019904,GO:0030018,GO:0030054,GO:0030073,GO:0030252,GO:0030315,GO:0030425,GO:0031369,GO:0032991,GO:0035115,GO:…	caveolar macromolecular signaling complex|immune system development|voltage-gated calcium channel activity|calmodulin binding|cytoplasm|plasma membrane|integral component of plasma membrane|voltage-gated calcium channel complex|calcium ion transport|cellular calcium ion homeostasis|smooth muscle contraction|positive regulation of cytosolic calcium ion concentration|chemical synaptic transmission|…	path:bom04010,path:bom04020,path:bom04022,path:bom04024,path:bom04260,path:bom04261,path:bom04270,path:bom04713,path:bom04720,path:bom04723,path:bom04724,path:bom04725,path:bom04726,path:bom04727,path:bom04728,path:bom04742,path:bom04911,path:bom04912,path:bom04921,path:bom04924,path:bom04925,path:bom04927,path:bom04930,path:bom04934,path:bom05010,path:bom05031,path:bom05410,path:bom05412,path:bo…	MAPK signaling pathway|Calcium signaling pathway|cGMP-PKG signaling pathway|cAMP signaling pathway|Cardiac muscle contraction|Adrenergic signaling in cardiomyocytes|Vascular smooth muscle contraction|Circadian entrainment|Long-term potentiation|Retrograde endocannabinoid signaling|Glutamatergic synapse|Cholinergic synapse|Serotonergic synapse|GABAergic synapse|Dopaminergic synapse|Taste transduct…
CACNA1D	21.6578	32.3831	10.9326	0.337601	-1.56661	0.000547513	0.00671566	Down	0.164065	0.0391229	0.230094	0.097702	0.275278	0.294822	0.0666153	0.0134133	0.0343718	0.0429765	0.0566393	0.0478832	Cacna1d	Voltage-dependent L-type calcium channel subunit alpha-1D	GO:0005245,GO:0005262,GO:0005634,GO:0005886,GO:0005887,GO:0005891,GO:0006816,GO:0007188,GO:0007605,GO:0008331,GO:0009986,GO:0016324,GO:0019722,GO:0030018,GO:0030165,GO:0030425,GO:0030506,GO:0032590,GO:0032793,GO:0035774,GO:0042383,GO:0043025,GO:0046872,GO:0051393,GO:0051924,GO:0051928,GO:0060372,GO:0061337,GO:0070509,GO:0070588,GO:0070838,GO:0086002,GO:0086046,GO:0086059,GO:0086091,GO:0098683,GO:…	voltage-gated calcium channel activity|calcium channel activity|nucleus|plasma membrane|integral component of plasma membrane|voltage-gated calcium channel complex|calcium ion transport|adenylate cyclase-modulating G protein-coupled receptor signaling pathway|sensory perception of sound|high voltage-gated calcium channel activity|cell surface|apical plasma membrane|calcium-mediated signaling|Z di…	path:bom04010,path:bom04020,path:bom04022,path:bom04024,path:bom04218,path:bom04260,path:bom04261,path:bom04270,path:bom04530,path:bom04713,path:bom04723,path:bom04724,path:bom04725,path:bom04726,path:bom04727,path:bom04728,path:bom04911,path:bom04912,path:bom04921,path:bom04924,path:bom04925,path:bom04927,path:bom04930,path:bom04934,path:bom04973,path:bom05010,path:bom05031,path:bom05410,path:bo…	MAPK signaling pathway|Calcium signaling pathway|cGMP-PKG signaling pathway|cAMP signaling pathway|Cellular senescence|Cardiac muscle contraction|Adrenergic signaling in cardiomyocytes|Vascular smooth muscle contraction|Tight junction|Circadian entrainment|Retrograde endocannabinoid signaling|Glutamatergic synapse|Cholinergic synapse|Serotonergic synapse|GABAergic synapse|Dopaminergic synapse|Ins…
CACNB1	38.4935	58.0011	18.9859	0.327337	-1.61115	2.13434e-06	8.91994e-05	Down	0.489891	0.543079	0.391453	0.381788	0.665426	0.989226	0.11023	0.329715	0.0698134	0.155679	0.141113	0.090284	CACNB1	Voltage-dependent L-type calcium channel subunit beta-1	GO:0005245,GO:0030315,GO:0034765,GO:1990454	voltage-gated calcium channel activity|T-tubule|regulation of ion transmembrane transport|L-type voltage-gated calcium channel complex	path:bom04010,path:bom04260,path:bom04261,path:bom04921,path:bom05410,path:bom05412,path:bom05414	MAPK signaling pathway|Cardiac muscle contraction|Adrenergic signaling in cardiomyocytes|Oxytocin signaling pathway|Hypertrophic cardiomyopathy (HCM)|Arrhythmogenic right ventricular cardiomyopathy (ARVC)|Dilated cardiomyopathy (DCM)
CADM1	897.808	1381.88	413.732	0.299397	-1.73987	3.3357e-14	1.86825e-11	Down	10.9108	8.89908	13.6083	13.2578	14.6281	23.6487	3.15472	3.98299	3.29604	4.24923	4.44546	4.93684	Cadm1	Cell adhesion molecule 1	GO:0001889,GO:0005102,GO:0005886,GO:0005911,GO:0007156,GO:0007157,GO:0007420,GO:0008037,GO:0014069,GO:0016021,GO:0016323,GO:0030165,GO:0042271,GO:0042803,GO:0043005,GO:0045211,GO:0045954,GO:0050839,GO:0051606	liver development|signaling receptor binding|plasma membrane|cell-cell junction|homophilic cell adhesion via plasma membrane adhesion molecules|heterophilic cell-cell adhesion via plasma membrane cell adhesion molecules|brain development|cell recognition|postsynaptic density|integral component of membrane|basolateral plasma membrane|PDZ domain binding|susceptibility to natural killer cell mediate…	path:bom04514	Cell adhesion molecules (CAMs)
CADM4	17.8457	25.4696	10.2218	0.401332	-1.31713	0.00258987	0.0202661	Down	0.41934	0.595166	0.192011	0.347884	0.826847	1.61375	0.300368	0.258035	0.157534	0.18995	0.106947	0.278616	Cadm4	Cell adhesion molecule 4	GO:0007155,GO:0016021	cell adhesion|integral component of membrane
CADPS	5.28021	9.68749	0.872931	0.0901091	-3.47218	0.000625811	0.00744675	Down	0.0579748	0.017614	0.00946374	0.143713	0.190679	0.0742203	0.0182663	0.0090993	0	0	0.00968833	0	CADPS	Calcium-dependent secretion activator 1	GO:0005829,GO:0006887,GO:0008289,GO:0015031,GO:0016079,GO:0019901,GO:0030054,GO:0030659,GO:0046872,GO:0098793,GO:1990504	cytosol|exocytosis|lipid binding|protein transport|synaptic vesicle exocytosis|protein kinase binding|cell junction|cytoplasmic vesicle membrane|metal ion binding|presynapse|dense core granule exocytosis
CALHM2	39.2419	52.6066	25.8772	0.4919	-1.02356	0.00120752	0.0117978	Down	1.22929	1.03736	0.660688	0.872426	1.8226	2.79183	0.332824	0.586791	0.498823	0.82413	0.65965	0.583179	CALHM2	Calcium homeostasis modulator protein 2	GO:0005887,GO:0006811	integral component of plasma membrane|ion transport
CALR3	51.9612	71.859	32.0634	0.446199	-1.16424	0.000434207	0.00562544	Down	2.12954	2.2932	1.5667	1.80707	1.29095	2.0062	0.576823	1.08377	1.11708	0.613482	0.894548	0.693877	CALR3	Calreticulin-3	GO:0005509,GO:0005788,GO:0006457,GO:0007283,GO:0030154,GO:0030246,GO:0051082	calcium ion binding|endoplasmic reticulum lumen|protein folding|spermatogenesis|cell differentiation|carbohydrate binding|unfolded protein binding
CAPN6	336.699	505.102	168.295	0.33319	-1.58558	9.25868e-05	0.00176453	Down	4.55063	4.12305	3.31811	3.27259	7.76344	13.0275	2.32099	2.33127	1.28282	1.93003	1.21214	1.61331	CAPN6	Calpain-6
CAPSL	42.9113	61.0208	24.8018	0.406449	-1.29885	0.00132832	0.012644	Down	2.47038	1.15431	1.75823	3.67095	3.46075	5.90687	1.14992	1.74265	0.950994	1.33386	0.806202	0.72726	CAPSL	Calcyphosin-like protein	GO:0005509,GO:0005737	calcium ion binding|cytoplasm
CARHSP1	491.695	713.117	270.273	0.379002	-1.39972	2.00209e-09	2.81627e-07	Down	26.3764	35.5601	28.0921	29.7804	26.9486	46.3486	9.71641	8.01672	16.1227	14.7326	7.40428	8.87359	Carhsp1	Calcium-regulated heat stable protein 1	GO:0000177,GO:0000932,GO:0003677,GO:0003730,GO:0005737,GO:0005829,GO:0006355,GO:0019722,GO:0043186,GO:0043488	cytoplasmic exosome (RNase complex)|P-body|DNA binding|mRNA 3'-UTR binding|cytoplasm|cytosol|regulation of transcription, DNA-templated|calcium-mediated signaling|P granule|regulation of mRNA stability
CARNS1	151.751	207.178	96.325	0.464939	-1.10489	0.00390686	0.0269977	Down	1.96114	2.77708	3.74237	3.35781	4.67264	1.88435	1.35102	0.259278	2.49136	1.4823	0.583013	1.39306	CARNS1	Carnosine synthase 1	GO:0005524,GO:0005829,GO:0006548,GO:0010181,GO:0016887,GO:0035499,GO:0046872,GO:0047730,GO:0102102	ATP binding|cytosol|histidine catabolic process|FMN binding|ATPase activity|carnosine biosynthetic process|metal ion binding|carnosine synthase activity|homocarnosine synthase activity	path:bom00330,path:bom00340,path:bom00410	Arginine and proline metabolism|Histidine metabolism|beta-Alanine metabolism
CBFA2T3	192.044	272.232	111.855	0.410882	-1.2832	3.63829e-07	2.23132e-05	Down	2.82185	1.85657	2.80931	3.02955	3.4744	6.18765	1.02047	1.38036	1.69344	1.0525	0.813301	1.10447	CBFA2T3	Protein CBFA2T3
CC2D2A	56.6022	85.2171	27.9873	0.328423	-1.60637	4.86006e-05	0.00106552	Down	0.571442	0.255007	0.382112	0.312419	0.778253	1.15253	0.189677	0.190912	0.162858	0.126938	0.10133	0.130614	CC2D2A	Coiled-coil and C2 domain-containing protein 2A	GO:0001843,GO:0005829,GO:0005856,GO:0007224,GO:0007368,GO:0007507,GO:0035082,GO:0035869,GO:0036038,GO:0043010,GO:0044458,GO:0060271,GO:0097711,GO:1904491,GO:1905515,GO:1990403	neural tube closure|cytosol|cytoskeleton|smoothened signaling pathway|determination of left/right symmetry|heart development|axoneme assembly|ciliary transition zone|MKS complex|camera-type eye development|motile cilium assembly|cilium assembly|ciliary basal body-plasma membrane docking|protein localization to ciliary transition zone|non-motile cilium assembly|embryonic brain development
CCBL1	508.581	692.265	324.897	0.469324	-1.09134	0.00202747	0.0170227	Down	23.9856	36.469	50.3136	25.1064	40.4349	18.8475	9.5202	16.03	12.8283	16.0663	14.5268	13.3909	KYAT1	Kynurenine--oxoglutarate transaminase 1	GO:0005654,GO:0005829,GO:0006559,GO:0006569,GO:0006575,GO:0008483,GO:0008652,GO:0016212,GO:0030170,GO:0042803,GO:0047312,GO:0047316,GO:0047804,GO:0047945,GO:0070189,GO:0097053	nucleoplasm|cytosol|L-phenylalanine catabolic process|tryptophan catabolic process|cellular modified amino acid metabolic process|transaminase activity|cellular amino acid biosynthetic process|kynurenine-oxoglutarate transaminase activity|pyridoxal phosphate binding|protein homodimerization activity|L-phenylalanine:pyruvate aminotransferase activity|glutamine-phenylpyruvate transaminase activity|…	path:bom00270,path:bom00380,path:bom00450,path:bom05204	Cysteine and methionine metabolism|Tryptophan metabolism|Selenocompound metabolism|Chemical carcinogenesis
CCDC114	5.50536	9.59898	1.41175	0.147073	-2.7654	0.000804721	0.00887547	Down	0.195854	0.0913088	0.0383762	0.0405275	0.139632	0.421902	0.0514987	0.035692	0.0183872	0	0	0.017458	Ccdc114	Coiled-coil domain-containing protein 114	GO:0003341,GO:0005929,GO:0005930,GO:0036157,GO:0036158	cilium movement|cilium|axoneme|outer dynein arm|outer dynein arm assembly
CCDC136	7.88231	12.7256	3.03903	0.238813	-2.06605	0.00226023	0.0183911	Down	0.10645	0.0660112	0.189044	0.0751455	0.11756	0.16337	0.021554	0	0	0.0229614	0.079984	0.0327183	Ccdc136	Coiled-coil domain-containing protein 136	GO:0001675,GO:0002080,GO:0005739,GO:0007283,GO:0007338,GO:0016021	acrosome assembly|acrosomal membrane|mitochondrion|spermatogenesis|single fertilization|integral component of membrane
CCDC141	33.4369	52.2735	14.6004	0.279308	-1.84007	1.9793e-05	0.000520491	Down	0.383248	0.224749	0.651448	0.241949	0.394909	0.386794	0.0468771	0.0841199	0.070387	0.205603	0.164717	0.0405779	CCDC141	Coiled-coil domain-containing protein 141	GO:0005737,GO:0005815	cytoplasm|microtubule organizing center
CCDC159	91.2469	123.731	58.7626	0.474922	-1.07424	0.00535388	0.0339993	Down	2.60792	1.32251	2.55337	1.55312	3.09095	0.842951	0.933523	0.551756	0.825252	1.52526	1.25473	0.497392	CCDC159	Coiled-coil domain-containing protein 159
CCDC170	7.19355	11.089	3.29806	0.297417	-1.74944	0.0071526	0.0415104	Down	0.0934281	0.0430526	0.154771	0.101084	0.225856	0.307489	0.0148838	0.0588585	0.0455274	0.0156929	0.0156731	0.0763432	CCDC170	Coiled-coil domain-containing protein 170
CCDC28B	74.2468	102.925	45.5687	0.442738	-1.17547	3.68557e-05	0.000850561	Down	4.0368	2.70579	4.43691	4.378	5.84654	4.96411	1.93774	1.91249	2.36822	1.81497	1.11822	1.07048	Ccdc28b	Coiled-coil domain-containing protein 28B	GO:0005737,GO:0005813,GO:0060271	cytoplasm|centrosome|cilium assembly
CCDC57	63.7903	88.0588	39.5218	0.448812	-1.15582	0.000143797	0.00241809	Down	0.567588	0.657425	0.542037	0.463933	1.30927	1.74498	0.348799	0.2271	0.233598	0.493524	0.470553	0.272071	CCDC57	Coiled-coil domain-containing protein 57
CCDC65	13.1259	21.1379	5.1139	0.241931	-2.04733	0.00540167	0.0342048	Down	0.370676	0.341098	0.221036	0.160045	0.517674	1.62646	0.0236945	0.0942492	0.218666	0.125249	0.0249713	0.0729202	CCDC65	Dynein regulatory complex subunit 2	GO:0003352,GO:0005930,GO:0031514,GO:0060285,GO:0070286	regulation of cilium movement|axoneme|motile cilium|cilium-dependent cell motility|axonemal dynein complex assembly
CCDC67	5.12204	8.32995	1.91413	0.229789	-2.12162	0.00717082	0.0415674	Down	0.0417289	0.0571052	0.145431	0.11409	0.0769609	0.236448	0.0208917	0.0202877	0.0207318	0.0219711	0.0220444	0	DEUP1	Deuterosome assembly protein 1	GO:0005737,GO:0030030,GO:0098535,GO:0098536,GO:1903251	cytoplasm|cell projection organization|de novo centriole assembly involved in multi-ciliated epithelial cell differentiation|deuterosome|multi-ciliated epithelial cell differentiation
CCDC68	26.4362	44.8107	8.0618	0.179908	-2.47467	0.00167446	0.0148539	Down	0.687461	0.423807	0.138172	0.758776	1.39043	3.09324	0.136133	0.353842	0.319195	0.143052	0	0.0924834	CCDC68	Coiled-coil domain-containing protein 68	GO:0005622,GO:0005814,GO:0008104,GO:0034454,GO:0035556,GO:0120103	intracellular|centriole|protein localization|microtubule anchoring at centrosome|intracellular signal transduction|centriolar subdistal appendage
CCDC78	60.7928	84.1416	37.4441	0.445013	-1.16808	9.36864e-05	0.0017826	Down	1.02556	1.12561	0.9414	1.17542	1.16883	1.23056	0.306866	0.342133	0.803525	0.396963	0.226434	0.273675	Ccdc78	Coiled-coil domain-containing protein 78	GO:0003009,GO:0005737,GO:0005814,GO:0016529,GO:0030030,GO:0042383,GO:0048471,GO:0098535,GO:0098536	skeletal muscle contraction|cytoplasm|centriole|sarcoplasmic reticulum|cell projection organization|sarcolemma|perinuclear region of cytoplasm|de novo centriole assembly involved in multi-ciliated epithelial cell differentiation|deuterosome
CCDC8	98.7338	166.223	31.2443	0.187966	-2.41146	0.00283277	0.0215978	Down	1.28867	1.77561	1.48414	1.13021	2.66785	8.42033	0.39163	0.658747	0.374816	0.453182	0.229984	0.42661	CCDC8	Coiled-coil domain-containing protein 8	GO:0000226,GO:0005634,GO:0005737,GO:0005813,GO:0005829,GO:0005886,GO:0007088,GO:0010923,GO:0043687,GO:1990393	microtubule cytoskeleton organization|nucleus|cytoplasm|centrosome|cytosol|plasma membrane|regulation of mitotic nuclear division|negative regulation of phosphatase activity|post-translational protein modification|3M complex
CCDC80	348.802	476.103	221.502	0.465239	-1.10395	0.00455039	0.0302178	Down	7.93052	2.96442	3.522	2.8283	7.29852	4.41803	1.71086	1.8696	1.37529	2.89039	2.53215	1.98967	CCDC80	Coiled-coil domain-containing protein 80	GO:0001968,GO:0005604,GO:0005614,GO:0008201,GO:0009617,GO:0010811,GO:0030198	fibronectin binding|basement membrane|interstitial matrix|heparin binding|response to bacterium|positive regulation of cell-substrate adhesion|extracellular matrix organization
CCDC86	819.792	438.698	1200.89	2.73738	1.4528	7.65402e-08	6.39222e-06	Up	7.81334	14.4555	6.55622	7.89735	7.7261	11.513	26.2873	29.3776	18.6982	17.2276	16.6621	30.7169	CCDC86	Coiled-coil domain-containing protein 86	GO:0005634	nucleus
CCHCR1	42.9107	64.6055	21.216	0.328394	-1.6065	8.82487e-07	4.3936e-05	Down	0.546259	0.510197	0.433763	0.55373	1.09777	1.28481	0.328023	0.112909	0.116495	0.168648	0.0663556	0.236663	CCHCR1	Coiled-coil alpha-helical rod protein 1	GO:0005634,GO:0005814,GO:0005829,GO:0006611,GO:0007275,GO:0030154,GO:0042802	nucleus|centriole|cytosol|protein export from nucleus|multicellular organism development|cell differentiation|identical protein binding
CCL14	182.918	246.614	119.221	0.483431	-1.04862	0.0032444	0.0237325	Down	10.287	16.569	9.41579	4.80924	13.3529	29.2309	5.77529	4.10165	5.83476	6.79185	7.70264	6.23367	CCL14	C-C motif chemokine 14			path:bom04060,path:bom04061,path:bom04062	Cytokine-cytokine receptor interaction|Viral protein interaction with cytokine and cytokine receptor|Chemokine signaling pathway
CCL19	145.636	216.132	75.1395	0.347655	-1.52427	0.000142526	0.00240813	Down	15.2394	6.39478	6.80422	8.61289	12.7248	18.7834	0.852947	7.59698	4.83625	0.767958	1.88444	4.94699	Ccl19	C-C motif chemokine 19	GO:0001768,GO:0001771,GO:0002407,GO:0002408,GO:0002548,GO:0002606,GO:0005615,GO:0005622,GO:0006954,GO:0007186,GO:0007257,GO:0008009,GO:0009897,GO:0010560,GO:0030593,GO:0031295,GO:0031732,GO:0031735,GO:0032735,GO:0032760,GO:0034695,GO:0042102,GO:0042379,GO:0043123,GO:0043547,GO:0043552,GO:0045627,GO:0045807,GO:0045860,GO:0046330,GO:0048020,GO:0048247,GO:0048260,GO:0048469,GO:0050718,GO:0050921,GO:…	establishment of T cell polarity|immunological synapse formation|dendritic cell chemotaxis|myeloid dendritic cell chemotaxis|monocyte chemotaxis|positive regulation of dendritic cell antigen processing and presentation|extracellular space|intracellular|inflammatory response|G protein-coupled receptor signaling pathway|activation of JUN kinase activity|chemokine activity|external side of plasma me…	path:bom04060,path:bom04061,path:bom04062,path:bom04064	Cytokine-cytokine receptor interaction|Viral protein interaction with cytokine and cytokine receptor|Chemokine signaling pathway|NF-kappa B signaling pathway
CCL21	395.246	684.397	106.095	0.15502	-2.68947	3.45873e-07	2.15096e-05	Down	37.0786	24.9735	13.8215	29.2003	25.4692	74.8892	4.85182	12.9974	3.75458	0.989199	2.3215	2.64884	CCL21	C-C motif chemokine 21	GO:0001768,GO:0001954,GO:0002407,GO:0002548,GO:0005615,GO:0005623,GO:0006954,GO:0007186,GO:0008009,GO:0030593,GO:0030838,GO:0031274,GO:0031529,GO:0031732,GO:0033630,GO:0034695,GO:0035759,GO:0042379,GO:0043123,GO:0043547,GO:0043552,GO:0045860,GO:0046330,GO:0048020,GO:0048247,GO:0051209,GO:0051491,GO:0051897,GO:0070098,GO:0070374,GO:0071346,GO:0071347,GO:0071356,GO:0090023,GO:0090630,GO:1903237,GO:…	establishment of T cell polarity|positive regulation of cell-matrix adhesion|dendritic cell chemotaxis|monocyte chemotaxis|extracellular space|cell|inflammatory response|G protein-coupled receptor signaling pathway|chemokine activity|neutrophil chemotaxis|positive regulation of actin filament polymerization|positive regulation of pseudopodium assembly|ruffle organization|CCR7 chemokine receptor b…	path:bom04060,path:bom04061,path:bom04062,path:bom04064	Cytokine-cytokine receptor interaction|Viral protein interaction with cytokine and cytokine receptor|Chemokine signaling pathway|NF-kappa B signaling pathway
CCL22	25.4033	44.0516	6.75505	0.153344	-2.70516	3.30529e-07	2.06278e-05	Down	0.79006	0.543202	0.968475	1.62142	1.46608	0.80227	0.0519282	0.0776841	0.184107	0.110518	0.300358	0.160919	CCL22	C-C motif chemokine 22			path:bom04060,path:bom04061,path:bom04062,path:bom04625	Cytokine-cytokine receptor interaction|Viral protein interaction with cytokine and cytokine receptor|Chemokine signaling pathway|C-type lectin receptor signaling pathway
CCL24	479.208	115.623	842.793	7.28916	2.86575	7.74481e-05	0.00153545	Up	11.0738	2.10783	1.03252	2.66491	6.35561	1.98364	14.2678	62.9485	21.4276	31.1464	29.0101	16.1691	CCL24	C-C motif chemokine 24	GO:0001938,GO:0002548,GO:0005615,GO:0006954,GO:0007010,GO:0007186,GO:0008009,GO:0008360,GO:0030593,GO:0030838,GO:0031728,GO:0043547,GO:0045766,GO:0048020,GO:0048245,GO:0048247,GO:0050729,GO:0070098,GO:0070374,GO:0071346,GO:0071347,GO:0071356,GO:2000418	positive regulation of endothelial cell proliferation|monocyte chemotaxis|extracellular space|inflammatory response|cytoskeleton organization|G protein-coupled receptor signaling pathway|chemokine activity|regulation of cell shape|neutrophil chemotaxis|positive regulation of actin filament polymerization|CCR3 chemokine receptor binding|positive regulation of GTPase activity|positive regulation of…	path:bom04060,path:bom04061,path:bom04062	Cytokine-cytokine receptor interaction|Viral protein interaction with cytokine and cytokine receptor|Chemokine signaling pathway
CCNA2	9.39686	14.7122	4.08148	0.277421	-1.84985	0.00239676	0.0191957	Down	0.208826	0.491257	0.305987	0.168969	0.448648	0.247059	0	0.102741	0	0.111499	0.139053	0.1381	CCNA2	Cyclin-A2	GO:0000079,GO:0000086,GO:0000278,GO:0000307,GO:0005634,GO:0005737,GO:0006275,GO:0006468,GO:0007088,GO:0008284,GO:0016538,GO:0019901,GO:0044843,GO:0045787,GO:0051301,GO:0097124	regulation of cyclin-dependent protein serine/threonine kinase activity|G2/M transition of mitotic cell cycle|mitotic cell cycle|cyclin-dependent protein kinase holoenzyme complex|nucleus|cytoplasm|regulation of DNA replication|protein phosphorylation|regulation of mitotic nuclear division|positive regulation of cell proliferation|cyclin-dependent protein serine/threonine kinase regulator activit…	path:bom04110,path:bom04152,path:bom04218,path:bom04914,path:bom05161,path:bom05165,path:bom05166,path:bom05169,path:bom05203	Cell cycle|AMPK signaling pathway|Cellular senescence|Progesterone-mediated oocyte maturation|Hepatitis B|Human papillomavirus infection|Human T-cell leukemia virus 1 infection|Epstein-Barr virus infection|Viral carcinogenesis
CCND2	16.2148	23.689	8.74059	0.368972	-1.43842	0.00144518	0.0134148	Down	0.645024	0.307913	0.966681	0.307536	1.05938	1.41037	0.135498	0.380985	0.141026	0.14632	0.396689	0.137768	CCND2	G1/S-specific cyclin-D2	GO:0000079,GO:0000278,GO:0000307,GO:0005634,GO:0005737,GO:0006468,GO:0007088,GO:0007616,GO:0008284,GO:0008344,GO:0016020,GO:0016538,GO:0019901,GO:0045787,GO:0051301,GO:0071481,GO:0097129,GO:1900087	regulation of cyclin-dependent protein serine/threonine kinase activity|mitotic cell cycle|cyclin-dependent protein kinase holoenzyme complex|nucleus|cytoplasm|protein phosphorylation|regulation of mitotic nuclear division|long-term memory|positive regulation of cell proliferation|adult locomotory behavior|membrane|cyclin-dependent protein serine/threonine kinase regulator activity|protein kinase…	path:bom04068,path:bom04110,path:bom04115,path:bom04151,path:bom04218,path:bom04310,path:bom04340,path:bom04390,path:bom04510,path:bom04630,path:bom04917,path:bom05162,path:bom05165,path:bom05166,path:bom05169,path:bom05200,path:bom05202,path:bom05203,path:bom05206	FoxO signaling pathway|Cell cycle|p53 signaling pathway|PI3K-Akt signaling pathway|Cellular senescence|Wnt signaling pathway|Hedgehog signaling pathway|Hippo signaling pathway|Focal adhesion|Jak-STAT signaling pathway|Prolactin signaling pathway|Measles|Human papillomavirus infection|Human T-cell leukemia virus 1 infection|Epstein-Barr virus infection|Pathways in cancer|Transcriptional misregulat…
CD109	15.1624	23.6691	6.65557	0.281192	-1.83037	0.00101682	0.0104355	Down	0.39249	0.171752	0.162974	0.0515722	0.394073	0.433237	0.0353684	0.0919362	0.0117269	0.136641	0.086815	0.0860466	CD109	CD109 antigen
CD14	3353.44	4487.9	2218.97	0.494433	-1.01615	0.00454313	0.0301808	Down	85.3131	63.0163	66.9374	83.2557	53.9457	49.5107	21.0424	56.3792	22.7193	37.4592	27.8782	26.5113	CD14	Monocyte differentiation antigen CD14	GO:0001530,GO:0005576,GO:0005794,GO:0006954,GO:0009617,GO:0009897,GO:0009986,GO:0031362,GO:0031663,GO:0032481,GO:0032729,GO:0032760,GO:0034142,GO:0045087,GO:0045121,GO:0046696,GO:0050715,GO:0071222,GO:0071726,GO:0071727,GO:1901224,GO:2000484	lipopolysaccharide binding|extracellular region|Golgi apparatus|inflammatory response|response to bacterium|external side of plasma membrane|cell surface|anchored component of external side of plasma membrane|lipopolysaccharide-mediated signaling pathway|positive regulation of type I interferon production|positive regulation of interferon-gamma production|positive regulation of tumor necrosis fac…	path:bom04010,path:bom04064,path:bom04145,path:bom04620,path:bom04640,path:bom05132,path:bom05133,path:bom05134,path:bom05146,path:bom05152,path:bom05202,path:bom05221	MAPK signaling pathway|NF-kappa B signaling pathway|Phagosome|Toll-like receptor signaling pathway|Hematopoietic cell lineage|Salmonella infection|Pertussis|Legionellosis|Amoebiasis|Tuberculosis|Transcriptional misregulation in cancer|Acute myeloid leukemia
CD163	2146.52	847.602	3445.45	4.06494	2.02323	0.000486263	0.00613855	Up	7.64971	12.6379	13.104	3.7367	13.0441	7.7094	27.0189	64.2262	16.6401	14.6417	42.3305	43.0437	CD163	Scavenger receptor cysteine-rich type 1 protein M130	GO:0005044,GO:0005576,GO:0006953,GO:0009897,GO:0016021	scavenger receptor activity|extracellular region|acute-phase response|external side of plasma membrane|integral component of membrane
CD1E	34.2486	49.0278	19.4693	0.397108	-1.3324	0.00021534	0.00330917	Down	1.33451	1.11993	0.585868	1.12406	1.46872	1.26441	0.907171	0.350898	0.509962	0.267908	0.185026	0.441523	CD1E	T-cell surface glycoprotein CD1e, membrane-associated	GO:0000139,GO:0001916,GO:0002250,GO:0005769,GO:0005770,GO:0005886,GO:0005887,GO:0006955,GO:0009986,GO:0030883,GO:0030884,GO:0043202,GO:0048006,GO:0048007,GO:0071723	Golgi membrane|positive regulation of T cell mediated cytotoxicity|adaptive immune response|early endosome|late endosome|plasma membrane|integral component of plasma membrane|immune response|cell surface|endogenous lipid antigen binding|exogenous lipid antigen binding|lysosomal lumen|antigen processing and presentation, endogenous lipid antigen via MHC class Ib|antigen processing and presentation…	path:bom04530,path:bom04640	Tight junction|Hematopoietic cell lineage
CD28	73.7998	45.3566	102.243	2.25421	1.17262	1.26761e-05	0.000372588	Up	2.65457	0.827602	1.64165	2.94902	0.816686	1.26286	3.25757	1.9843	3.68608	3.23065	4.51274	4.01509	CD28	T-cell-specific surface glycoprotein CD28	GO:0006955,GO:0016021,GO:0032733,GO:0032753,GO:0042102,GO:0045086,GO:0045840	immune response|integral component of membrane|positive regulation of interleukin-10 production|positive regulation of interleukin-4 production|positive regulation of T cell proliferation|positive regulation of interleukin-2 biosynthetic process|positive regulation of mitotic nuclear division	path:bom04514,path:bom04660,path:bom04672,path:bom04940,path:bom05162,path:bom05235,path:bom05320,path:bom05322,path:bom05323,path:bom05330,path:bom05332,path:bom05416	Cell adhesion molecules (CAMs)|T cell receptor signaling pathway|Intestinal immune network for IgA production|Type I diabetes mellitus|Measles|PD-L1 expression and PD-1 checkpoint pathway in cancer|Autoimmune thyroid disease|Systemic lupus erythematosus|Rheumatoid arthritis|Allograft rejection|Graft-versus-host disease|Viral myocarditis
CD34	72.298	115.059	29.5365	0.256706	-1.96181	0.00103925	0.0106166	Down	4.17697	2.18483	2.64225	1.41408	5.05242	11.5706	0.820141	2.26899	0.934508	0.738819	0.959366	0.489425	CD34	Hematopoietic progenitor cell antigen CD34	GO:0001894,GO:0003094,GO:0005737,GO:0005764,GO:0005886,GO:0008217,GO:0008283,GO:0009897,GO:0009925,GO:0016324,GO:0030195,GO:0030246,GO:0032720,GO:0032733,GO:0035759,GO:0036053,GO:0042482,GO:0045019,GO:0045171,GO:0045766,GO:0048471,GO:0050900,GO:0071636,GO:0098609,GO:1900035,GO:1900038,GO:1901215,GO:2001214	tissue homeostasis|glomerular filtration|cytoplasm|lysosome|plasma membrane|regulation of blood pressure|cell proliferation|external side of plasma membrane|basal plasma membrane|apical plasma membrane|negative regulation of blood coagulation|carbohydrate binding|negative regulation of tumor necrosis factor production|positive regulation of interleukin-10 production|mesangial cell-matrix adhesion…	path:bom04514,path:bom04640	Cell adhesion molecules (CAMs)|Hematopoietic cell lineage
CD37	61.4172	83.566	39.2683	0.469907	-1.08955	0.000267853	0.00388814	Down	0.822962	1.10426	1.45067	1.51538	1.26578	2.62451	0.710897	0.587793	0.66906	0.419564	0.486444	0.564294	CD37	Leukocyte antigen CD37	GO:0001772,GO:0005887,GO:0007166	immunological synapse|integral component of plasma membrane|cell surface receptor signaling pathway	path:bom04640	Hematopoietic cell lineage
CD40	26.5701	35.6066	17.5336	0.492426	-1.02202	0.00704898	0.0411006	Down	0.726241	1.02985	1.413	0.683501	1.79293	1.20029	0.329919	0.74761	0.449323	0.644456	0.24775	0.304367	CD40	Tumor necrosis factor receptor superfamily member 5	GO:0009897,GO:0016021,GO:0038023,GO:0042113,GO:0050776	external side of plasma membrane|integral component of membrane|signaling receptor activity|B cell activation|regulation of immune response	path:bom04060,path:bom04064,path:bom04514,path:bom04620,path:bom04672,path:bom05144,path:bom05145,path:bom05166,path:bom05169,path:bom05202,path:bom05310,path:bom05320,path:bom05322,path:bom05330,path:bom05340,path:bom05416	Cytokine-cytokine receptor interaction|NF-kappa B signaling pathway|Cell adhesion molecules (CAMs)|Toll-like receptor signaling pathway|Intestinal immune network for IgA production|Malaria|Toxoplasmosis|Human T-cell leukemia virus 1 infection|Epstein-Barr virus infection|Transcriptional misregulation in cancer|Asthma|Autoimmune thyroid disease|Systemic lupus erythematosus|Allograft rejection|Prim…
CD5	31.6978	45.8881	17.5074	0.381524	-1.39015	0.000137667	0.00234166	Down	0.744247	1.02783	0.890278	0.348799	0.514718	0.976935	0.300743	0.179228	0.342453	0.304035	0.184386	0.175645	CD5	T-cell surface glycoprotein CD5	GO:0005044,GO:0005886,GO:0009897,GO:0016021,GO:0031295,GO:0097190	scavenger receptor activity|plasma membrane|external side of plasma membrane|integral component of membrane|T cell costimulation|apoptotic signaling pathway	path:bom04640	Hematopoietic cell lineage
CD69	13.222	19.0745	7.36952	0.386355	-1.372	0.0070601	0.0411243	Down	0.179755	0.431764	0.823258	0.559705	0.490377	0.819396	0.213452	0.117808	0.148843	0.223684	0.289935	0.288224	CD69	Early activation antigen CD69
CD9	332.797	487.55	178.043	0.365179	-1.45332	0.000661963	0.00770363	Down	23.0726	20.1304	14.7086	16.7692	29.6066	67.1653	9.69295	12.6635	7.81735	8.99123	7.36616	8.82581	CD9	CD9 antigen	GO:0005178,GO:0005887,GO:0007155,GO:0007166,GO:0007342,GO:0008285,GO:0016020,GO:0030913,GO:0031623,GO:0071404,GO:0090331	integrin binding|integral component of plasma membrane|cell adhesion|cell surface receptor signaling pathway|fusion of sperm to egg plasma membrane involved in single fertilization|negative regulation of cell proliferation|membrane|paranodal junction assembly|receptor internalization|cellular response to low-density lipoprotein particle stimulus|negative regulation of platelet aggregation	path:bom04640	Hematopoietic cell lineage
CDC42BPG	138.241	186.49	89.993	0.482562	-1.05121	0.00608942	0.0371912	Down	0.989338	0.756745	0.882854	0.887364	1.59426	3.31703	0.639416	0.478921	0.591873	0.44359	0.575608	0.57457	CDC42BPG	Serine/threonine-protein kinase MRCK gamma	GO:0000287,GO:0004674,GO:0005524,GO:0005815,GO:0005829,GO:0006468,GO:0031252,GO:0031532,GO:0035556	magnesium ion binding|protein serine/threonine kinase activity|ATP binding|microtubule organizing center|cytosol|protein phosphorylation|cell leading edge|actin cytoskeleton reorganization|intracellular signal transduction
CDCA4	51.5529	30.8912	72.2146	2.33771	1.22509	0.000176147	0.00281549	Up	1.02593	0.980869	0.870804	0.721802	0.880941	1.46168	2.24621	2.61079	2.34308	1.66828	1.88179	1.64518	CDCA4	Cell division cycle-associated protein 4	GO:0005654,GO:0005829,GO:0005886	nucleoplasm|cytosol|plasma membrane
CDCA7	223.035	23.4854	422.584	17.9934	4.1694	1.54452e-33	5.47502e-30	Up	0.213642	0.247611	0.323401	0.332726	0.386011	0.367486	3.81813	7.94027	4.05094	7.25216	6.5956	6.53102	CDCA7	Cell division cycle-associated protein 7	GO:0005634,GO:0005654,GO:0005829,GO:0006355,GO:0006915,GO:0042127	nucleus|nucleoplasm|cytosol|regulation of transcription, DNA-templated|apoptotic process|regulation of cell proliferation
CDH13	110.14	173.906	46.3746	0.266664	-1.9069	0.000392093	0.00520558	Down	2.87873	1.02418	1.16783	0.927583	2.65172	4.85304	0.484287	0.817462	0.311279	0.379615	0.440238	0.590534	CDH13	Cadherin-13	GO:0002040,GO:0005509,GO:0005886,GO:0005913,GO:0007043,GO:0007156,GO:0008092,GO:0009986,GO:0016339,GO:0016342,GO:0031225,GO:0034332,GO:0042803,GO:0044331,GO:0045296,GO:0098609	sprouting angiogenesis|calcium ion binding|plasma membrane|cell-cell adherens junction|cell-cell junction assembly|homophilic cell adhesion via plasma membrane adhesion molecules|cytoskeletal protein binding|cell surface|calcium-dependent cell-cell adhesion via plasma membrane cell adhesion molecules|catenin complex|anchored component of membrane|adherens junction organization|protein homodimeriz…
CDH24	20.9963	31.8506	10.142	0.318424	-1.65098	0.00234806	0.0189168	Down	0.362067	0.294281	0.102188	0.200758	0.723799	1.11297	0.0792316	0.180932	0.16997	0.101724	0.113623	0.0673164	Cdh24	Cadherin-24	GO:0005509,GO:0005886,GO:0005911,GO:0005913,GO:0007043,GO:0007156,GO:0008013,GO:0008092,GO:0009986,GO:0016021,GO:0016339,GO:0016342,GO:0034332,GO:0042803,GO:0044331,GO:0045294,GO:0045296,GO:0070097,GO:0098609	calcium ion binding|plasma membrane|cell-cell junction|cell-cell adherens junction|cell-cell junction assembly|homophilic cell adhesion via plasma membrane adhesion molecules|beta-catenin binding|cytoskeletal protein binding|cell surface|integral component of membrane|calcium-dependent cell-cell adhesion via plasma membrane cell adhesion molecules|catenin complex|adherens junction organization|pr…
CDH3	25.0594	35.7257	14.3931	0.402879	-1.31158	0.000547459	0.00671566	Down	0.199934	0.324389	0.231618	0.405654	0.394571	0.735399	0.113364	0.18618	0.107016	0.135495	0.121618	0.13995	CDH3	Cadherin-3			path:bom04514	Cell adhesion molecules (CAMs)
CDK1	25.26	36.4365	14.0835	0.38652	-1.37138	0.00200286	0.016895	Down	0.316736	0.744367	0.406443	0.499001	1.38569	0.501139	0.245549	0.294593	0.119249	0.213857	0.382787	0.234719	CDK1	Cyclin-dependent kinase 1	GO:0003682,GO:0004693,GO:0005524,GO:0005634,GO:0005737,GO:0005759,GO:0005813,GO:0005829,GO:0005876,GO:0006468,GO:0006915,GO:0007095,GO:0008283,GO:0008353,GO:0010971,GO:0018105,GO:0018107,GO:0030332,GO:0030496,GO:0030544,GO:0030855,GO:0034501,GO:0035173,GO:0043066,GO:0044772,GO:0051301,GO:0072686,GO:0090166,GO:0097125,GO:1900182,GO:1905448	chromatin binding|cyclin-dependent protein serine/threonine kinase activity|ATP binding|nucleus|cytoplasm|mitochondrial matrix|centrosome|cytosol|spindle microtubule|protein phosphorylation|apoptotic process|mitotic G2 DNA damage checkpoint|cell proliferation|RNA polymerase II CTD heptapeptide repeat kinase activity|positive regulation of G2/M transition of mitotic cell cycle|peptidyl-serine phos…	path:bom04110,path:bom04114,path:bom04115,path:bom04218,path:bom04540,path:bom04914,path:bom05170,path:bom05203	Cell cycle|Oocyte meiosis|p53 signaling pathway|Cellular senescence|Gap junction|Progesterone-mediated oocyte maturation|Human immunodeficiency virus 1 infection|Viral carcinogenesis
CDKL4	10.2217	15.3052	5.1382	0.335717	-1.57468	0.00623723	0.0379241	Down	0.59826	0.120436	0.426106	0.179251	0.421951	0.200007	0.130368	0.0320994	0.0980545	0.0689016	0.0345278	0.169378	CDKL4	Cyclin-dependent kinase-like 4	GO:0004693,GO:0005524,GO:0005634,GO:0005737,GO:0006468	cyclin-dependent protein serine/threonine kinase activity|ATP binding|nucleus|cytoplasm|protein phosphorylation
CDKN1A	2483.59	706.31	4260.86	6.03256	2.59277	1.22811e-23	2.72089e-20	Up	10.1751	10.4185	10.0349	13.363	16.4975	39.7938	98.8723	106.09	83.9757	84.0651	61.0929	80.6008	CDKN1A	Cyclin-dependent kinase inhibitor 1	GO:0000082,GO:0000086,GO:0000307,GO:0004861,GO:0005730,GO:0005737,GO:0006977,GO:0007050,GO:0007265,GO:0016604,GO:0019901,GO:0019912,GO:0030308,GO:0031625,GO:0034198,GO:0044877,GO:0046872,GO:0048146,GO:0070557,GO:0071479,GO:0090398,GO:0090399,GO:1904706,GO:2000379	G1/S transition of mitotic cell cycle|G2/M transition of mitotic cell cycle|cyclin-dependent protein kinase holoenzyme complex|cyclin-dependent protein serine/threonine kinase inhibitor activity|nucleolus|cytoplasm|DNA damage response, signal transduction by p53 class mediator resulting in cell cycle arrest|cell cycle arrest|Ras protein signal transduction|nuclear body|protein kinase binding|cycl…	path:bom01522,path:bom01524,path:bom04012,path:bom04066,path:bom04068,path:bom04110,path:bom04115,path:bom04151,path:bom04218,path:bom04630,path:bom04921,path:bom04928,path:bom04934,path:bom05160,path:bom05161,path:bom05163,path:bom05165,path:bom05166,path:bom05167,path:bom05169,path:bom05200,path:bom05202,path:bom05203,path:bom05205,path:bom05206,path:bom05210,path:bom05211,path:bom05212,path:bo…	Endocrine resistance|Platinum drug resistance|ErbB signaling pathway|HIF-1 signaling pathway|FoxO signaling pathway|Cell cycle|p53 signaling pathway|PI3K-Akt signaling pathway|Cellular senescence|Jak-STAT signaling pathway|Oxytocin signaling pathway|Parathyroid hormone synthesis, secretion and action|Cushing syndrome|Hepatitis C|Hepatitis B|Human cytomegalovirus infection|Human papillomavirus inf…
CDKN2C	20.4084	27.4133	13.4035	0.488941	-1.03227	0.00671308	0.0398403	Down	1.23301	0.605298	0.841452	0.407431	1.32135	2.44466	0.548466	0.494864	0.8748	0.437269	0.431294	0.28038	CDKN2C	Cyclin-dependent kinase 4 inhibitor C			path:bom01522,path:bom04110,path:bom04934,path:bom05166,path:bom05202	Endocrine resistance|Cell cycle|Cushing syndrome|Human T-cell leukemia virus 1 infection|Transcriptional misregulation in cancer
CEACAM19	19.0019	11.9179	26.0858	2.1888	1.13014	0.00405414	0.0277542	Up	0	0	0	0.0797944	0	0	0	0	0.074093	0	0	0	CEACAM19	Carcinoembryonic antigen-related cell adhesion molecule 19	GO:0016021	integral component of membrane
CENPE	10.3721	16.6628	4.08152	0.244949	-2.02945	0.000597899	0.00719428	Down	0.0495698	0.0409407	0.0630384	0.0497239	0.0790632	0.0431767	0.0322632	0.0177298	0	0.00482436	0.00487679	0.00964723	CENPE	Centromere-associated protein E	GO:0000278,GO:0000775,GO:0000776,GO:0000777,GO:0000779,GO:0003777,GO:0005524,GO:0005634,GO:0005654,GO:0005694,GO:0005828,GO:0005829,GO:0005871,GO:0005874,GO:0006890,GO:0007018,GO:0007052,GO:0007059,GO:0007079,GO:0007080,GO:0007275,GO:0008017,GO:0015630,GO:0016020,GO:0016887,GO:0019886,GO:0030071,GO:0030496,GO:0043515,GO:0045860,GO:0051233,GO:0051301,GO:0051310,GO:0051315,GO:0051382,GO:0099606,GO:…	mitotic cell cycle|chromosome, centromeric region|kinetochore|condensed chromosome kinetochore|condensed chromosome, centromeric region|microtubule motor activity|ATP binding|nucleus|nucleoplasm|chromosome|kinetochore microtubule|cytosol|kinesin complex|microtubule|retrograde vesicle-mediated transport, Golgi to ER|microtubule-based movement|mitotic spindle organization|chromosome segregation|mit…
CENPT	7.33129	11.5813	3.0813	0.266059	-1.91018	0.0041823	0.0283469	Down	0.0247654	0.0913403	0.0968142	0.0260484	0.376789	0.169667	0.0225709	0	0	0	0.120173	0.0693909	CENPT	Centromere protein T	GO:0000278,GO:0000775,GO:0000777,GO:0003677,GO:0005634,GO:0007059,GO:0046982,GO:0051276,GO:0051301,GO:0051382	mitotic cell cycle|chromosome, centromeric region|condensed chromosome kinetochore|DNA binding|nucleus|chromosome segregation|protein heterodimerization activity|chromosome organization|cell division|kinetochore assembly
CENPU	229.86	64.213	395.508	6.15931	2.62277	2.72755e-12	8.85056e-10	Up	1.0741	1.52788	1.41448	0.693477	1.06909	0.865651	8.83139	6.71415	2.71475	8.12383	7.56079	5.041	CENPU	Centromere protein U (Fragment)	GO:0000777,GO:0005634,GO:0005737,GO:0005815	condensed chromosome kinetochore|nucleus|cytoplasm|microtubule organizing center
CERCAM	30.9202	48.9924	12.8479	0.262243	-1.93103	0.00132302	0.0126139	Down	0.780773	0.353058	0.451622	0.542476	1.50516	2.59724	0.259903	0.29138	0.198536	0.183238	0.218967	0.151002	CERCAM	Probable inactive glycosyltransferase 25 family member 3	GO:0005788,GO:0007155	endoplasmic reticulum lumen|cell adhesion
CERS4	21.0245	35.2343	6.81468	0.19341	-2.37026	0.00156277	0.0141076	Down	0.448062	0.685329	0.327628	0.852411	0.797549	3.07904	0.0672995	0.34904	0.250247	0.147028	0.179449	0.171801	CERS4	Ceramide synthase 4	GO:0003677,GO:0005783,GO:0005789,GO:0016021,GO:0031965,GO:0046513,GO:0050291	DNA binding|endoplasmic reticulum|endoplasmic reticulum membrane|integral component of membrane|nuclear membrane|ceramide biosynthetic process|sphingosine N-acyltransferase activity	path:bom00600,path:bom04071	Sphingolipid metabolism|Sphingolipid signaling pathway
CFAP43	30.5923	42.5691	18.6154	0.437299	-1.19331	0.00173583	0.015276	Down	0.337653	0.149548	0.393345	0.232969	0.254621	0.311245	0.163524	0.0478937	0.0980367	0.163244	0.0518271	0.118991	CFAP43	Cilia- and flagella-associated protein 43	GO:0005930,GO:0007288,GO:0031514	axoneme|sperm axoneme assembly|motile cilium
CFAP46	34.03	50.0321	18.0279	0.360328	-1.47262	5.94026e-05	0.00123917	Down	0.125302	0.0887695	0.129425	0.154703	0.218644	0.309977	0.036889	0.103663	0.044928	0.0459065	0.056304	0.0160345	CFAP46	Cilia- and flagella-associated protein 46	GO:0005930,GO:0035082,GO:0060294	axoneme|axoneme assembly|cilium movement involved in cell motility
CFAP70	10.6979	15.5322	5.86366	0.377517	-1.40539	0.0091026	0.0492023	Down	0.104646	0.106164	0.141317	0.154768	0.152868	0.324156	0.0636497	0.0999293	0.0385994	0.0134867	0.0267755	0.118287	CFAP70	Cilia- and flagella-associated protein 70	GO:0005929,GO:0070062	cilium|extracellular exosome
CFTR	91.4869	140.188	42.7864	0.305208	-1.71213	0.000835665	0.00914279	Down	1.18887	0.659439	1.04037	1.17288	3.22256	4.00395	0.635433	0.360546	0.355085	0.81374	0.593763	0.416987	CFTR	Cystic fibrosis transmembrane conductance regulator	GO:0005254,GO:0005260,GO:0005524,GO:0005634,GO:0005769,GO:0005789,GO:0005829,GO:0005886,GO:0005887,GO:0015106,GO:0015108,GO:0015701,GO:0016020,GO:0016021,GO:0016324,GO:0016887,GO:0019869,GO:0031901,GO:0034707,GO:0035377,GO:0042626,GO:0048240,GO:0050891,GO:0051454,GO:0055038,GO:0055085,GO:0060081,GO:0071320,GO:1902476,GO:1904322	chloride channel activity|intracellularly ATP-gated chloride channel activity|ATP binding|nucleus|early endosome|endoplasmic reticulum membrane|cytosol|plasma membrane|integral component of plasma membrane|bicarbonate transmembrane transporter activity|chloride transmembrane transporter activity|bicarbonate transport|membrane|integral component of membrane|apical plasma membrane|ATPase activity|c…	path:bom02010,path:bom04024,path:bom04152,path:bom04530,path:bom04971,path:bom04972,path:bom04976	ABC transporters|cAMP signaling pathway|AMPK signaling pathway|Tight junction|Gastric acid secretion|Pancreatic secretion|Bile secretion
CH25H	48.3052	79.5843	17.0261	0.213938	-2.22473	8.58089e-06	0.000274032	Down	2.11174	1.75993	2.75124	1.43457	2.93435	6.63513	0.294934	1.54659	0.503385	0.387821	0.0694377	0.3354	CH25H	Cholesterol 25-hydroxylase	GO:0000254,GO:0001567,GO:0005506,GO:0005789,GO:0008203,GO:0008395,GO:0016021,GO:0016126,GO:0035754	C-4 methylsterol oxidase activity|cholesterol 25-hydroxylase activity|iron ion binding|endoplasmic reticulum membrane|cholesterol metabolic process|steroid hydroxylase activity|integral component of membrane|sterol biosynthetic process|B cell chemotaxis	path:bom00120	Primary bile acid biosynthesis
CHAC2	83.9497	54.4621	113.437	2.08287	1.05857	8.40229e-05	0.00163376	Up	1.98445	1.4202	1.7607	1.27619	1.56791	1.01306	3.34878	2.85382	2.04341	2.65761	3.96745	3.40661	CHAC2	Putative glutathione-specific gamma-glutamylcyclotransferase 2	GO:0003839,GO:0005737,GO:0005829,GO:0006751,GO:0061928	gamma-glutamylcyclotransferase activity|cytoplasm|cytosol|glutathione catabolic process|glutathione specific gamma-glutamylcyclotransferase activity	path:bom00480	Glutathione metabolism
CHCHD6	20.7855	30.5736	10.9974	0.359701	-1.47513	0.000433718	0.00562544	Down	2.32433	2.04332	1.82745	1.33394	1.77527	3.05781	1.12337	0.947213	0.898266	0.454939	0.591712	0.348957	CHCHD6	MICOS complex subunit MIC25	GO:0005739,GO:0005743,GO:0005829,GO:0006974,GO:0042407,GO:0061617	mitochondrion|mitochondrial inner membrane|cytosol|cellular response to DNA damage stimulus|cristae formation|MICOS complex
CHI3L1	18.2944	27.96	8.62878	0.308611	-1.69614	0.000123825	0.00217943	Down	0.655935	0.270219	0.669264	0.444588	0.408049	1.12182	0.148515	0.241582	0.062188	0.224323	0.252773	0.0913243	CHI3L1	Chitinase-3-like protein 1	GO:0005576,GO:0005615,GO:0005737,GO:0005783,GO:0005975,GO:0006915,GO:0006954,GO:0007250,GO:0008061,GO:0009612,GO:0010800,GO:0030246,GO:0030324,GO:0034612,GO:0045766,GO:0048471,GO:0051897,GO:0070374,GO:0070555,GO:0070741,GO:0071356,GO:0072606	extracellular region|extracellular space|cytoplasm|endoplasmic reticulum|carbohydrate metabolic process|apoptotic process|inflammatory response|activation of NF-kappaB-inducing kinase activity|chitin binding|response to mechanical stimulus|positive regulation of peptidyl-threonine phosphorylation|carbohydrate binding|lung development|response to tumor necrosis factor|positive regulation of angiog…
CHMP4C	13.9411	22.4935	5.38882	0.239573	-2.06147	0.00573327	0.0356299	Down	0.361571	0.451335	0.291466	0.28209	0.796864	1.99991	0.189539	0.407285	0.0641438	0.100332	0.0334042	0.0975315	Chmp4c	Charged multivesicular body protein 4c	GO:0005829,GO:0007034,GO:0009838,GO:0015031,GO:0031902,GO:0032466,GO:0044878,GO:0090543	cytosol|vacuolar transport|abscission|protein transport|late endosome membrane|negative regulation of cytokinesis|mitotic cytokinesis checkpoint|Flemming body	path:bom04144,path:bom04217	Endocytosis|Necroptosis
CHRM1	64.9018	3.05751	126.746	41.4539	5.37344	0.000326926	0.00452339	Up	0.0617179	0.0286817	0	0.0942758	0.218788	0.0804889	0.859645	4.46883	3.19351	0.802724	0.637127	0.354509	CHRM1	Muscarinic acetylcholine receptor M1	GO:0004935,GO:0005622,GO:0005887,GO:0007188,GO:0016907,GO:0030054,GO:0040012,GO:0045211,GO:0046541,GO:0050890,GO:0071880	adrenergic receptor activity|intracellular|integral component of plasma membrane|adenylate cyclase-modulating G protein-coupled receptor signaling pathway|G protein-coupled acetylcholine receptor activity|cell junction|regulation of locomotion|postsynaptic membrane|saliva secretion|cognition|adenylate cyclase-activating adrenergic receptor signaling pathway	path:bom04020,path:bom04024,path:bom04080,path:bom04151,path:bom04725,path:bom04810	Calcium signaling pathway|cAMP signaling pathway|Neuroactive ligand-receptor interaction|PI3K-Akt signaling pathway|Cholinergic synapse|Regulation of actin cytoskeleton
CHRNA3	7.83173	13.7741	1.88931	0.137164	-2.86603	0.00284742	0.0216527	Down	0.278959	0.135506	0.269413	0.045245	0.0958386	0.802194	0.0203221	0.0809175	0	0.0655396	0.0215636	0.0210393	CHRNA3	Neuronal acetylcholine receptor subunit alpha-3	GO:0005887,GO:0005892,GO:0007165,GO:0007268,GO:0007271,GO:0007274,GO:0007399,GO:0015464,GO:0022848,GO:0030054,GO:0034220,GO:0035094,GO:0035095,GO:0042391,GO:0043005,GO:0045202,GO:0045211,GO:0050877,GO:0060084	integral component of plasma membrane|acetylcholine-gated channel complex|signal transduction|chemical synaptic transmission|synaptic transmission, cholinergic|neuromuscular synaptic transmission|nervous system development|acetylcholine receptor activity|acetylcholine-gated cation-selective channel activity|cell junction|ion transmembrane transport|response to nicotine|behavioral response to nico…	path:bom04080,path:bom04725	Neuroactive ligand-receptor interaction|Cholinergic synapse
CHRNB4	12.5731	24.7949	0.351317	0.0141689	-6.14113	2.07618e-09	2.8975e-07	Down	1.25756	0.310428	0.696252	0.706708	0.235826	0.488068	0	0.0698678	0	0	0	0	CHRNB4	Neuronal acetylcholine receptor subunit beta-4	GO:0004888,GO:0005887,GO:0005892,GO:0007165,GO:0007268,GO:0007271,GO:0007274,GO:0022848,GO:0030054,GO:0034220,GO:0035094,GO:0042391,GO:0043005,GO:0045202,GO:0045211,GO:0050877	transmembrane signaling receptor activity|integral component of plasma membrane|acetylcholine-gated channel complex|signal transduction|chemical synaptic transmission|synaptic transmission, cholinergic|neuromuscular synaptic transmission|acetylcholine-gated cation-selective channel activity|cell junction|ion transmembrane transport|response to nicotine|regulation of membrane potential|neuron proj…	path:bom04080,path:bom04725	Neuroactive ligand-receptor interaction|Cholinergic synapse
CHST2	124.426	167.938	80.9144	0.481813	-1.05346	0.00147436	0.0135748	Down	1.52333	2.619	1.38439	2.55994	4.19507	5.3783	1.42843	1.92995	0.640454	1.6235	0.869959	1.20687	Chst2	Carbohydrate sulfotransferase 2	GO:0000139,GO:0001517,GO:0005794,GO:0005802,GO:0005975,GO:0006044,GO:0006790,GO:0006954,GO:0008146,GO:0016021	Golgi membrane|N-acetylglucosamine 6-O-sulfotransferase activity|Golgi apparatus|trans-Golgi network|carbohydrate metabolic process|N-acetylglucosamine metabolic process|sulfur compound metabolic process|inflammatory response|sulfotransferase activity|integral component of membrane	path:bom00533	Glycosaminoglycan biosynthesis - keratan sulfate
CIART	29.3741	50.3398	8.40838	0.167032	-2.5818	7.39688e-07	3.81111e-05	Down	1.31417	0.827575	2.16183	1.61506	1.59419	0.773021	0.0638838	0.128085	0.391169	0.306683	0.13574	0.397611	CIART	Circadian-associated transcriptional repressor	GO:0000980,GO:0005634,GO:0016605,GO:0032922,GO:0045475,GO:0045892,GO:0070888	RNA polymerase II distal enhancer sequence-specific DNA binding|nucleus|PML body|circadian regulation of gene expression|locomotor rhythm|negative regulation of transcription, DNA-templated|E-box binding
CIB2	34.6599	46.8123	22.5076	0.480804	-1.05648	0.0026446	0.0205493	Down	1.50877	1.6534	0.945162	1.82074	2.64862	2.65546	0.44689	0.846112	0.805775	1.38073	0.796721	0.575648	CIB2	Calcium and integrin-binding family member 2 (Fragment)	GO:0000287,GO:0001750,GO:0001917,GO:0005509,GO:0005737,GO:0007204,GO:0032420,GO:0032437,GO:0042383,GO:0042803,GO:0071318	magnesium ion binding|photoreceptor outer segment|photoreceptor inner segment|calcium ion binding|cytoplasm|positive regulation of cytosolic calcium ion concentration|stereocilium|cuticular plate|sarcolemma|protein homodimerization activity|cellular response to ATP
CISD2	321.494	199.535	443.452	2.22243	1.15214	1.31924e-06	6.07329e-05	Up	9.38143	7.42647	5.83838	6.67694	8.1478	9.10322	16.8326	12.9954	15.6648	15.106	20.9769	19.3772	CISD2	CDGSH iron-sulfur domain-containing protein 2	GO:0000422,GO:0003723,GO:0005741,GO:0005783,GO:0005789,GO:0010259,GO:0010506,GO:0016020,GO:0016021,GO:0032991,GO:0042803,GO:0046872,GO:0051537	autophagy of mitochondrion|RNA binding|mitochondrial outer membrane|endoplasmic reticulum|endoplasmic reticulum membrane|multicellular organism aging|regulation of autophagy|membrane|integral component of membrane|protein-containing complex|protein homodimerization activity|metal ion binding|2 iron, 2 sulfur cluster binding
CKAP4	1139.05	611.136	1666.97	2.72765	1.44766	2.05249e-07	1.39916e-05	Up	8.2178	14.515	15.9682	7.75224	7.69811	10.8098	26.5577	36.83	15.8965	24.0841	37.5515	23.5676	CKAP4	Cytoskeleton-associated protein 4	GO:0003723,GO:0005783,GO:0005788,GO:0005789,GO:0005791,GO:0005811,GO:0005829,GO:0005856,GO:0005886,GO:0016020,GO:0016021,GO:0016607,GO:0035577,GO:0035579,GO:0036464,GO:0042599,GO:0043312,GO:0043687,GO:0044267,GO:0048471,GO:0070062	RNA binding|endoplasmic reticulum|endoplasmic reticulum lumen|endoplasmic reticulum membrane|rough endoplasmic reticulum|lipid droplet|cytosol|cytoskeleton|plasma membrane|membrane|integral component of membrane|nuclear speck|azurophil granule membrane|specific granule membrane|cytoplasmic ribonucleoprotein granule|lamellar body|neutrophil degranulation|post-translational protein modification|cel…	path:bom04141	Protein processing in endoplasmic reticulum
CLDN11	79.9513	131.867	28.0355	0.212604	-2.23376	0.000131066	0.00225633	Down	5.1321	3.066	1.64479	1.84665	9.19073	9.8959	1.0022	1.27447	0.648168	0.534459	1.20839	1.29901	CLDN11	Claudin-11	GO:0005198,GO:0005886,GO:0005923,GO:0016021	structural molecule activity|plasma membrane|bicellular tight junction|integral component of membrane	path:bom04514,path:bom04530,path:bom04670,path:bom05160	Cell adhesion molecules (CAMs)|Tight junction|Leukocyte transendothelial migration|Hepatitis C
CLDN15	938.822	1509.43	368.209	0.243938	-2.03541	0.000262311	0.00384223	Down	34.3955	93.8095	62.7991	57.9718	64.8612	18.9897	18.2133	7.66866	8.22468	18.4892	12.33	9.34176	CLDN15	Claudin-15	GO:0005198,GO:0005886,GO:0005923,GO:0006811,GO:0016021	structural molecule activity|plasma membrane|bicellular tight junction|ion transport|integral component of membrane	path:bom04514,path:bom04530,path:bom04670,path:bom05160	Cell adhesion molecules (CAMs)|Tight junction|Leukocyte transendothelial migration|Hepatitis C
CLDN3	22.4807	36.228	8.73343	0.241068	-2.05249	0.00327066	0.0238262	Down	1.84196	2.80765	1.1003	1.29512	2.13333	8.24412	0.262809	0.829964	1.19795	0.435116	0.425019	0.198733	CLDN3	Claudin-3	GO:0001666,GO:0003382,GO:0005198,GO:0005923,GO:0016021,GO:0016327,GO:0016328,GO:0016338,GO:0042802,GO:0051260,GO:0051291,GO:0070830	response to hypoxia|epithelial cell morphogenesis|structural molecule activity|bicellular tight junction|integral component of membrane|apicolateral plasma membrane|lateral plasma membrane|calcium-independent cell-cell adhesion via plasma membrane cell-adhesion molecules|identical protein binding|protein homooligomerization|protein heterooligomerization|bicellular tight junction assembly	path:bom04514,path:bom04530,path:bom04670,path:bom05160	Cell adhesion molecules (CAMs)|Tight junction|Leukocyte transendothelial migration|Hepatitis C
CLDN9	8.84484	15.2288	2.46092	0.161597	-2.62953	0.0024004	0.0192162	Down	0.497729	0.360065	0	0.285236	1.1161	1.91899	0.0963207	0.298551	0.10219	0	0	0.0481218	CLDN9	Claudin-9			path:bom04514,path:bom04530,path:bom04670,path:bom05160	Cell adhesion molecules (CAMs)|Tight junction|Leukocyte transendothelial migration|Hepatitis C
CLEC11A	25.0492	35.4563	14.6421	0.412961	-1.27592	0.000710682	0.00805379	Down	0.85986	1.55414	0.702615	1.11102	1.91219	1.96299	0.497663	0.711508	0.864182	0.270538	0.0664054	0.187894	CLEC11A	C-type lectin domain family 11 member A
CLEC4A	11.2827	16.7987	5.76669	0.343283	-1.54253	0.00354116	0.0251759	Down	0.357739	0.34716	0.252849	0.284157	1.0231	0.714627	0.0667416	0.191333	0.0324924	0.244291	0.209635	0.245711	CLEC4A	C-type lectin domain family 4 member A
CLEC4D	9.17186	15.1156	3.2281	0.213561	-2.22728	0.000278537	0.00400618	Down	0.264179	0.0601784	0.324602	0.286187	0.658947	1.08377	0	0.189947	0.0648369	0.205494	0.134838	0	CLEC4D	C-type lectin domain family 4 member D			path:bom04625	C-type lectin receptor signaling pathway
CLIP2	65.7993	88.8345	42.7641	0.48139	-1.05472	0.00102471	0.0104998	Down	0.828394	0.535597	0.490657	0.442881	0.887667	1.64933	0.233285	0.504946	0.327438	0.403117	0.232835	0.2701	Clip2	CAP-Gly domain-containing linker protein 2	GO:0005881,GO:0007026,GO:0008017,GO:0030425,GO:0035371,GO:0042599,GO:0051010,GO:1901588	cytoplasmic microtubule|negative regulation of microtubule depolymerization|microtubule binding|dendrite|microtubule plus-end|lamellar body|microtubule plus-end binding|dendritic microtubule
CLIP3	81.4176	115.734	47.1013	0.40698	-1.29697	0.000852146	0.00928674	Down	0.864051	0.430184	0.575793	1.04298	1.82224	2.51149	0.484242	0.457701	0.332351	0.527358	0.339838	0.447029	CLIP3	CAP-Gly domain-containing linker protein 3	GO:0001934,GO:0005795,GO:0005802,GO:0005829,GO:0005886,GO:0008017,GO:0010803,GO:0010828,GO:0018230,GO:0031115,GO:0031901,GO:0032588,GO:0035594,GO:0043065,GO:0044091,GO:0045121,GO:0045444,GO:0045807,GO:0055038,GO:0072321,GO:1903078	positive regulation of protein phosphorylation|Golgi stack|trans-Golgi network|cytosol|plasma membrane|microtubule binding|regulation of tumor necrosis factor-mediated signaling pathway|positive regulation of glucose transmembrane transport|peptidyl-L-cysteine S-palmitoylation|negative regulation of microtubule polymerization|early endosome membrane|trans-Golgi network membrane|ganglioside bindin…
CLMP	19.7071	28.8989	10.5152	0.363862	-1.45854	0.000461481	0.00589286	Down	0.610349	0.59875	0.129007	0.825694	0.700164	1.42122	0.321731	0.28589	0.0419701	0.128794	0.511236	0.245925	CLMP	CXADR-like membrane protein	GO:0005881,GO:0005886,GO:0005923,GO:0009986,GO:0016021,GO:0048565	cytoplasmic microtubule|plasma membrane|bicellular tight junction|cell surface|integral component of membrane|digestive tract development
CLOCK	174.458	100.24	248.676	2.4808	1.31081	2.0359e-05	0.000533002	Up	0.646069	0.386813	0.823517	0.594935	1.01294	1.16353	2.30728	1.08193	0.897321	2.39963	2.53658	1.89125	CLOCK	Circadian locomoter output cycles protein kaput	GO:0000077,GO:0000978,GO:0000980,GO:0000981,GO:0001228,GO:0003677,GO:0003700,GO:0004402,GO:0005634,GO:0005654,GO:0005667,GO:0005694,GO:0005829,GO:0006355,GO:0006357,GO:0006473,GO:0007165,GO:0007283,GO:0007623,GO:0009648,GO:0031490,GO:0032922,GO:0033391,GO:0042634,GO:0043161,GO:0043231,GO:0043565,GO:0045892,GO:0045893,GO:0045944,GO:0046983,GO:0050729,GO:0050796,GO:0051092,GO:0051775,GO:0070888,GO:…	DNA damage checkpoint|RNA polymerase II proximal promoter sequence-specific DNA binding|RNA polymerase II distal enhancer sequence-specific DNA binding|DNA-binding transcription factor activity, RNA polymerase II-specific|DNA-binding transcription activator activity, RNA polymerase II-specific|DNA binding|DNA-binding transcription factor activity|histone acetyltransferase activity|nucleus|nucleop…	path:bom04710,path:bom04728	Circadian rhythm|Dopaminergic synapse
CMTM2	4.94231	8.6931	1.19153	0.137066	-2.86706	0.0068901	0.0404505	Down	0.386059	0.667759	0.522809	0.0510757	0	0.584389	0	0	0.0467538	0	0	0.277808	CMTM2	CKLF-like MARVEL transmembrane domain-containing protein 2	GO:0005125,GO:0005615,GO:0006935,GO:0016021	cytokine activity|extracellular space|chemotaxis|integral component of membrane
CMYA5	1330.13	680.306	1979.96	2.91039	1.54121	2.51498e-11	6.27824e-09	Up	2.17166	0.589825	1.40764	2.17042	3.36464	2.30544	6.64671	3.96551	4.00867	7.83887	6.42363	5.1045	CMYA5	Cardiomyopathy-associated protein 5	GO:0005634,GO:0016529,GO:0031430,GO:0048471	nucleus|sarcoplasmic reticulum|M band|perinuclear region of cytoplasm
CNN1	225.435	355.081	95.7881	0.269764	-1.89023	0.0017529	0.0153956	Down	7.2843	10.8557	3.98122	4.96593	3.97777	21.7633	1.27389	3.14901	3.61627	1.55502	0.894442	1.75476	CNN1	Calponin-1	GO:0003779,GO:0005516,GO:0005856,GO:0031032,GO:1904706	actin binding|calmodulin binding|cytoskeleton|actomyosin structure organization|negative regulation of vascular smooth muscle cell proliferation
CNN2	312.993	419.785	206.2	0.491203	-1.02561	1.16412e-05	0.000347356	Down	8.4823	9.73228	7.89155	7.44965	7.85148	14.8844	4.379	5.76667	4.21426	3.49072	3.73086	3.82484	CNN2	Calponin-2	GO:0003779,GO:0005516,GO:0005856,GO:0031032	actin binding|calmodulin binding|cytoskeleton|actomyosin structure organization
CNNM1	9.69649	15.4277	3.96529	0.257024	-1.96002	0.000595178	0.00717615	Down	0.125179	0.135629	0.0815745	0.107718	0.149355	0.453549	0	0.0190867	0.0391796	0.0201966	0.0594787	0.0187616	CNNM1	Metal transporter CNNM1	GO:0005886,GO:0006811,GO:0016021,GO:0030425,GO:0043025	plasma membrane|ion transport|integral component of membrane|dendrite|neuronal cell body
CNTNAP1	63.6719	85.2589	42.0849	0.493613	-1.01855	0.000340308	0.00465044	Down	0.729221	0.407861	0.496665	0.51647	1.21614	1.19478	0.279116	0.384975	0.404512	0.406919	0.309003	0.263103	CNTNAP1	Contactin-associated protein 1	GO:0002175,GO:0005070,GO:0005887,GO:0007010,GO:0007155,GO:0007165,GO:0008076,GO:0016021,GO:0017124,GO:0019227,GO:0022010,GO:0022011,GO:0030913,GO:0033010,GO:0033270,GO:0038023,GO:0043209,GO:0048787,GO:0048812,GO:0050884,GO:0050885,GO:0071205	protein localization to paranode region of axon|SH3/SH2 adaptor activity|integral component of plasma membrane|cytoskeleton organization|cell adhesion|signal transduction|voltage-gated potassium channel complex|integral component of membrane|SH3 domain binding|neuronal action potential propagation|central nervous system myelination|myelination in peripheral nervous system|paranodal junction assem…	path:bom04514	Cell adhesion molecules (CAMs)
CNTNAP2	9.13327	14.5086	3.75794	0.259015	-1.94889	0.00150693	0.0137674	Down	0.0505785	0.032946	0.056565	0.0931072	0.208948	0.198442	0.0558491	0.0208356	0.00706087	0.0224098	0	0.0436433	Cntnap2	Contactin-associated protein-like 2	GO:0002020,GO:0005769,GO:0005794,GO:0005886,GO:0007155,GO:0007612,GO:0008038,GO:0008076,GO:0009986,GO:0016020,GO:0016021,GO:0019899,GO:0021761,GO:0030425,GO:0030534,GO:0030673,GO:0031175,GO:0033010,GO:0033270,GO:0035176,GO:0042297,GO:0043025,GO:0044224,GO:0044325,GO:0045163,GO:0048812,GO:0071205,GO:0071625,GO:0097060	protease binding|early endosome|Golgi apparatus|plasma membrane|cell adhesion|learning|neuron recognition|voltage-gated potassium channel complex|cell surface|membrane|integral component of membrane|enzyme binding|limbic system development|dendrite|adult behavior|axolemma|neuron projection development|paranodal junction|paranode region of axon|social behavior|vocal learning|neuronal cell body|jux…	path:bom04514	Cell adhesion molecules (CAMs)
COL12A1	668.938	933.693	404.183	0.432887	-1.20794	0.00615793	0.0375579	Down	1.66822	1.49905	2.16558	1.54918	4.67	7.04829	1.61728	1.40276	0.448227	1.06789	1.14156	1.34728	COL12A1	Collagen alpha-1(XII) chain	GO:0001501,GO:0003429,GO:0005576,GO:0005595,GO:0005615,GO:0005788,GO:0007155,GO:0030020,GO:0030199,GO:0031012,GO:0035987,GO:0062023,GO:0070062,GO:1903561	skeletal system development|growth plate cartilage chondrocyte morphogenesis|extracellular region|collagen type XII trimer|extracellular space|endoplasmic reticulum lumen|cell adhesion|extracellular matrix structural constituent conferring tensile strength|collagen fibril organization|extracellular matrix|endodermal cell differentiation|collagen-containing extracellular matrix|extracellular exoso…	path:bom04974	Protein digestion and absorption
COL14A1	586.146	839.035	333.257	0.397191	-1.3321	2.91165e-05	0.000708199	Down	8.1544	4.95439	5.42034	4.36783	12.933	10.6697	3.09788	2.28571	0.764085	3.85625	2.57017	3.85939	COL14A1	Collagen alpha-1(XIV) chain	GO:0003429,GO:0003723,GO:0005201,GO:0005518,GO:0005576,GO:0005581,GO:0005596,GO:0005615,GO:0005788,GO:0030020,GO:0030198,GO:0030199,GO:0030674,GO:0031012,GO:0062023,GO:0098609	growth plate cartilage chondrocyte morphogenesis|RNA binding|extracellular matrix structural constituent|collagen binding|extracellular region|collagen trimer|collagen type XIV trimer|extracellular space|endoplasmic reticulum lumen|extracellular matrix structural constituent conferring tensile strength|extracellular matrix organization|collagen fibril organization|protein binding, bridging|extrac…	path:bom04974	Protein digestion and absorption
COL15A1	196.282	307.673	84.8923	0.275918	-1.85769	1.48639e-05	0.000414306	Down	3.42394	1.37553	1.24903	1.56332	4.0376	5.19749	0.61113	0.933158	0.44031	0.888678	0.523275	0.515844	COL15A1	Collagen alpha-1(XV) chain	GO:0001525,GO:0005201,GO:0005576,GO:0005582,GO:0005615,GO:0005788,GO:0007155,GO:0007165,GO:0016021,GO:0030020,GO:0030154,GO:0030198,GO:0030574,GO:0031012,GO:0062023,GO:0070062	angiogenesis|extracellular matrix structural constituent|extracellular region|collagen type XV trimer|extracellular space|endoplasmic reticulum lumen|cell adhesion|signal transduction|integral component of membrane|extracellular matrix structural constituent conferring tensile strength|cell differentiation|extracellular matrix organization|collagen catabolic process|extracellular matrix|collagen-…	path:bom04974	Protein digestion and absorption
COL16A1	313.123	483.604	142.642	0.294956	-1.76143	0.000816232	0.0089745	Down	2.13977	1.77689	0.768891	1.34911	3.58394	5.76999	0.532879	1.13464	0.530884	0.307364	0.412348	0.663937	COL16A1	Collagen alpha-1(XVI) chain
COL1A1	2150.1	3332.76	967.434	0.29028	-1.78449	0.00131198	0.0125394	Down	26.7769	20.4981	11.0111	11.3456	58.3572	24.7663	7.29677	8.95339	3.20935	4.7904	4.16136	9.69565	COL1A1	Collagen alpha-1(I) chain	GO:0001501,GO:0001503,GO:0001568,GO:0001649,GO:0001957,GO:0001958,GO:0002020,GO:0005201,GO:0005584,GO:0005615,GO:0005737,GO:0007601,GO:0007605,GO:0009612,GO:0010718,GO:0010812,GO:0015031,GO:0030198,GO:0030199,GO:0030335,GO:0031012,GO:0032964,GO:0034504,GO:0034505,GO:0038063,GO:0042802,GO:0043588,GO:0043589,GO:0045893,GO:0046872,GO:0048407,GO:0048706,GO:0060325,GO:0060346,GO:0060351,GO:0070208,GO:…	skeletal system development|ossification|blood vessel development|osteoblast differentiation|intramembranous ossification|endochondral ossification|protease binding|extracellular matrix structural constituent|collagen type I trimer|extracellular space|cytoplasm|visual perception|sensory perception of sound|response to mechanical stimulus|positive regulation of epithelial to mesenchymal transition…	path:bom04151,path:bom04510,path:bom04512,path:bom04611,path:bom04926,path:bom04933,path:bom04974,path:bom05146,path:bom05165	PI3K-Akt signaling pathway|Focal adhesion|ECM-receptor interaction|Platelet activation|Relaxin signaling pathway|AGE-RAGE signaling pathway in diabetic complications|Protein digestion and absorption|Amoebiasis|Human papillomavirus infection
COL1A2	2079.93	3078.23	1081.62	0.351376	-1.50891	0.00053536	0.00661696	Down	37.1507	24.0795	12.834	14.7507	57.5862	32.1924	11.6977	11.4937	5.64094	6.533	7.75011	12.3295	COL1A2	Collagen alpha-2(I) chain	GO:0001501,GO:0001568,GO:0002020,GO:0005201,GO:0005584,GO:0005615,GO:0005783,GO:0007179,GO:0007266,GO:0008217,GO:0030198,GO:0030199,GO:0030674,GO:0031012,GO:0042802,GO:0043589,GO:0046332,GO:0046872,GO:0048407,GO:0070208,GO:0071230	skeletal system development|blood vessel development|protease binding|extracellular matrix structural constituent|collagen type I trimer|extracellular space|endoplasmic reticulum|transforming growth factor beta receptor signaling pathway|Rho protein signal transduction|regulation of blood pressure|extracellular matrix organization|collagen fibril organization|protein binding, bridging|extracellul…	path:bom04151,path:bom04510,path:bom04512,path:bom04611,path:bom04926,path:bom04933,path:bom04974,path:bom05146,path:bom05165	PI3K-Akt signaling pathway|Focal adhesion|ECM-receptor interaction|Platelet activation|Relaxin signaling pathway|AGE-RAGE signaling pathway in diabetic complications|Protein digestion and absorption|Amoebiasis|Human papillomavirus infection
COL21A1	114.213	184.235	44.1902	0.239857	-2.05975	1.77219e-09	2.57462e-07	Down	1.40198	1.33601	1.1767	1.41202	2.77974	3.66198	0.341179	0.539087	0.149231	0.462035	0.436499	0.467922	COL21A1	Collagen alpha-1(XXI) chain	GO:0003429,GO:0005576,GO:0005581,GO:0005615,GO:0005788,GO:0005829,GO:0030020,GO:0031012,GO:0062023	growth plate cartilage chondrocyte morphogenesis|extracellular region|collagen trimer|extracellular space|endoplasmic reticulum lumen|cytosol|extracellular matrix structural constituent conferring tensile strength|extracellular matrix|collagen-containing extracellular matrix	path:bom04974	Protein digestion and absorption
COL22A1	34.72	54.5181	14.9219	0.273706	-1.8693	0.0010141	0.0104239	Down	0.245091	0.106356	0.191829	0.165591	0.339664	0.767464	0.0276917	0.0892575	0.061117	0.0991463	0.0298342	0.0281685	COL22A1	Collagen alpha-1(XXII) chain	GO:0005201,GO:0005576,GO:0005581,GO:0005615,GO:0005788,GO:0030198,GO:0031012	extracellular matrix structural constituent|extracellular region|collagen trimer|extracellular space|endoplasmic reticulum lumen|extracellular matrix organization|extracellular matrix	path:bom04974	Protein digestion and absorption
COL3A1	5260.53	7485.18	3035.87	0.405584	-1.30193	0.000614459	0.00734368	Down	61.1647	44.7494	33.3636	32.2119	115.286	60.3519	18.8122	26.957	12.2335	21.8214	19.5696	26.3113	COL3A1	Collagen alpha-1(III) chain			path:bom04611,path:bom04926,path:bom04933,path:bom04974,path:bom05146	Platelet activation|Relaxin signaling pathway|AGE-RAGE signaling pathway in diabetic complications|Protein digestion and absorption|Amoebiasis
COL4A3	56.8708	86.4355	27.3062	0.315914	-1.6624	0.00153168	0.0139218	Down	0.331993	0.146477	0.300068	0.338483	0.861191	1.16254	0.203562	0.115782	0.0264435	0.200395	0.112246	0.132804	COL4A3	Collagen alpha-3(IV) chain (Fragment)	GO:0005201,GO:0005581,GO:0005604,GO:0007155	extracellular matrix structural constituent|collagen trimer|basement membrane|cell adhesion	path:bom04151,path:bom04510,path:bom04512,path:bom04926,path:bom04933,path:bom04974,path:bom05146,path:bom05165,path:bom05200,path:bom05222	PI3K-Akt signaling pathway|Focal adhesion|ECM-receptor interaction|Relaxin signaling pathway|AGE-RAGE signaling pathway in diabetic complications|Protein digestion and absorption|Amoebiasis|Human papillomavirus infection|Pathways in cancer|Small cell lung cancer
COL4A4	86.792	131.374	42.21	0.321296	-1.63803	1.79422e-05	0.000479649	Down	0.561273	0.35623	0.386773	0.596799	1.02227	1.38942	0.283471	0.193315	0.112632	0.240688	0.151173	0.131734	COL4A4	Collagen alpha-4(IV) chain (Fragment)	GO:0005201,GO:0005587,GO:0005604,GO:0007155	extracellular matrix structural constituent|collagen type IV trimer|basement membrane|cell adhesion	path:bom04151,path:bom04510,path:bom04512,path:bom04926,path:bom04933,path:bom04974,path:bom05146,path:bom05165,path:bom05200,path:bom05222	PI3K-Akt signaling pathway|Focal adhesion|ECM-receptor interaction|Relaxin signaling pathway|AGE-RAGE signaling pathway in diabetic complications|Protein digestion and absorption|Amoebiasis|Human papillomavirus infection|Pathways in cancer|Small cell lung cancer
COL4A6	157.535	239.895	75.1758	0.31337	-1.67406	1.28166e-07	9.62551e-06	Down	1.14912	1.11342	0.629216	1.34692	2.13164	2.53969	0.393419	0.388006	0.359099	0.374354	0.324643	0.60642	COL4A6	Collagen alpha-6(IV) chain	GO:0005201,GO:0005576,GO:0005587,GO:0005615,GO:0005788,GO:0007155,GO:0030020,GO:0030198,GO:0031012,GO:0038063,GO:0062023	extracellular matrix structural constituent|extracellular region|collagen type IV trimer|extracellular space|endoplasmic reticulum lumen|cell adhesion|extracellular matrix structural constituent conferring tensile strength|extracellular matrix organization|extracellular matrix|collagen-activated tyrosine kinase receptor signaling pathway|collagen-containing extracellular matrix	path:bom04151,path:bom04510,path:bom04512,path:bom04926,path:bom04933,path:bom04974,path:bom05146,path:bom05165,path:bom05200,path:bom05222	PI3K-Akt signaling pathway|Focal adhesion|ECM-receptor interaction|Relaxin signaling pathway|AGE-RAGE signaling pathway in diabetic complications|Protein digestion and absorption|Amoebiasis|Human papillomavirus infection|Pathways in cancer|Small cell lung cancer
COL5A1	338.081	496.319	179.843	0.362354	-1.46453	0.000672274	0.00776752	Down	3.20982	1.59619	1.49106	1.60264	6.04635	4.12751	0.941925	0.71556	0.477975	1.34902	0.766459	0.935619	COL5A1	Collagen alpha-1(V) chain	GO:0001568,GO:0003007,GO:0005178,GO:0005201,GO:0005576,GO:0005588,GO:0005604,GO:0005615,GO:0005788,GO:0007155,GO:0008201,GO:0016477,GO:0030020,GO:0030198,GO:0030199,GO:0031012,GO:0032964,GO:0035313,GO:0035989,GO:0043394,GO:0043588,GO:0045112,GO:0046872,GO:0048407,GO:0048592,GO:0051128,GO:0062023,GO:0097435,GO:1903225	blood vessel development|heart morphogenesis|integrin binding|extracellular matrix structural constituent|extracellular region|collagen type V trimer|basement membrane|extracellular space|endoplasmic reticulum lumen|cell adhesion|heparin binding|cell migration|extracellular matrix structural constituent conferring tensile strength|extracellular matrix organization|collagen fibril organization|ext…	path:bom04974	Protein digestion and absorption
COL5A3	79.1285	105.952	52.3045	0.49366	-1.01841	0.000278773	0.00400618	Down	0.592508	0.483105	0.488165	0.343844	0.588816	1.29791	0.197954	0.362832	0.151308	0.348598	0.309739	0.212879	COL5A3	Collagen alpha-3(V) chain	GO:0005201,GO:0005518,GO:0005576,GO:0005588,GO:0005615,GO:0005788,GO:0007155,GO:0007160,GO:0008201,GO:0030020,GO:0030198,GO:0030199,GO:0031012,GO:0043394,GO:0043588,GO:0062023	extracellular matrix structural constituent|collagen binding|extracellular region|collagen type V trimer|extracellular space|endoplasmic reticulum lumen|cell adhesion|cell-matrix adhesion|heparin binding|extracellular matrix structural constituent conferring tensile strength|extracellular matrix organization|collagen fibril organization|extracellular matrix|proteoglycan binding|skin development|c…	path:bom04974	Protein digestion and absorption
COL6A1	1801.21	2581.68	1020.74	0.395377	-1.3387	6.99979e-05	0.0014195	Down	23.1158	15.6328	11.2597	13.9894	32.6277	45.4173	7.87678	10.779	6.50669	7.25685	6.21198	6.85701	COL6A1	Collagen alpha-1(VI) chain	GO:0001649,GO:0003429,GO:0005576,GO:0005589,GO:0005615,GO:0005765,GO:0005788,GO:0007155,GO:0016020,GO:0030020,GO:0030198,GO:0031012,GO:0032991,GO:0035987,GO:0042383,GO:0048407,GO:0062023,GO:0070062,GO:0070208,GO:0071230	osteoblast differentiation|growth plate cartilage chondrocyte morphogenesis|extracellular region|collagen type VI trimer|extracellular space|lysosomal membrane|endoplasmic reticulum lumen|cell adhesion|membrane|extracellular matrix structural constituent conferring tensile strength|extracellular matrix organization|extracellular matrix|protein-containing complex|endodermal cell differentiation|sa…	path:bom04151,path:bom04510,path:bom04512,path:bom04974,path:bom05165	PI3K-Akt signaling pathway|Focal adhesion|ECM-receptor interaction|Protein digestion and absorption|Human papillomavirus infection
COL6A2	2134.12	2985.75	1282.48	0.429533	-1.21916	3.60536e-06	0.000135306	Down	31.5603	26.3052	15.9098	22.326	43.6974	56.2575	12.0413	16.2246	12.5323	9.48534	8.97566	10.0579	Col6a2	Collagen alpha-2(VI) chain	GO:0003429,GO:0005576,GO:0005581,GO:0005615,GO:0007155,GO:0009749,GO:0030020,GO:0031012,GO:0032991,GO:0042383,GO:0062023,GO:0070208	growth plate cartilage chondrocyte morphogenesis|extracellular region|collagen trimer|extracellular space|cell adhesion|response to glucose|extracellular matrix structural constituent conferring tensile strength|extracellular matrix|protein-containing complex|sarcolemma|collagen-containing extracellular matrix|protein heterotrimerization	path:bom04151,path:bom04510,path:bom04512,path:bom04974,path:bom05165	PI3K-Akt signaling pathway|Focal adhesion|ECM-receptor interaction|Protein digestion and absorption|Human papillomavirus infection
COL6A5	843.657	1175.07	512.248	0.435931	-1.19783	0.000290291	0.00412922	Down	5.02651	3.90455	3.54472	3.73835	11.327	7.47803	2.44748	2.07151	1.60166	2.47963	2.70287	2.50847	COL6A5	Collagen alpha-5(VI) chain	GO:0005576,GO:0005581,GO:0007155,GO:0030020,GO:0062023	extracellular region|collagen trimer|cell adhesion|extracellular matrix structural constituent conferring tensile strength|collagen-containing extracellular matrix	path:bom04151,path:bom04510,path:bom04512,path:bom04974,path:bom05165	PI3K-Akt signaling pathway|Focal adhesion|ECM-receptor interaction|Protein digestion and absorption|Human papillomavirus infection
COL7A1	92.6743	153.663	31.6854	0.2062	-2.27788	0.00901161	0.0489068	Down	0.309487	0.217193	0.321594	0.241257	0.467885	1.9633	0.0400073	0.136887	0.0749654	0.0966664	0.0641774	0.0565702	COL7A1	Collagen alpha-1(VII) chain	GO:0000139,GO:0003429,GO:0004867,GO:0005576,GO:0005590,GO:0005604,GO:0005615,GO:0005788,GO:0006888,GO:0007155,GO:0008544,GO:0030020,GO:0030134,GO:0030198,GO:0031012,GO:0033116,GO:0035987,GO:0048208,GO:0062023	Golgi membrane|growth plate cartilage chondrocyte morphogenesis|serine-type endopeptidase inhibitor activity|extracellular region|collagen type VII trimer|basement membrane|extracellular space|endoplasmic reticulum lumen|ER to Golgi vesicle-mediated transport|cell adhesion|epidermis development|extracellular matrix structural constituent conferring tensile strength|COPII-coated ER to Golgi transp…	path:bom04974	Protein digestion and absorption
COL8A1	357.411	507.29	207.533	0.4091	-1.28947	0.00829293	0.0462068	Down	3.25007	2.75995	3.82979	7.50384	5.02871	2.89724	1.51773	1.80927	1.29233	2.24453	1.24193	1.98287	COL8A1	Collagen alpha-1(VIII) chain	GO:0001525,GO:0005201,GO:0005576,GO:0005591,GO:0005615,GO:0005788,GO:0007155,GO:0010811,GO:0030020,GO:0030198,GO:0031012,GO:0035987,GO:0048593,GO:0050673,GO:0062023	angiogenesis|extracellular matrix structural constituent|extracellular region|collagen type VIII trimer|extracellular space|endoplasmic reticulum lumen|cell adhesion|positive regulation of cell-substrate adhesion|extracellular matrix structural constituent conferring tensile strength|extracellular matrix organization|extracellular matrix|endodermal cell differentiation|camera-type eye morphogenes…
COL8A2	5.53724	9.01798	2.0565	0.228045	-2.13261	0.00728955	0.0421258	Down	0.099781	0.0578832	0.0199989	0.0629345	0.361327	0.317768	0.0872516	0.0377296	0	0	0	0.0355056	COL8A2	Collagen alpha-2(VIII) chain	GO:0001525,GO:0005201,GO:0005576,GO:0005581,GO:0005604,GO:0005615,GO:0005788,GO:0030020,GO:0030198,GO:0030674,GO:0031012,GO:0048593,GO:0050673,GO:0062023,GO:0098609	angiogenesis|extracellular matrix structural constituent|extracellular region|collagen trimer|basement membrane|extracellular space|endoplasmic reticulum lumen|extracellular matrix structural constituent conferring tensile strength|extracellular matrix organization|protein binding, bridging|extracellular matrix|camera-type eye morphogenesis|epithelial cell proliferation|collagen-containing extrac…
COLEC12	175.358	287.674	63.042	0.219144	-2.19005	0.00164182	0.0146302	Down	3.17634	1.73283	1.15563	1.6827	3.66154	9.82399	0.586437	1.20832	0.513959	0.285554	0.567952	0.698614	COLEC12	Collectin-12	GO:0004888,GO:0005581,GO:0006910,GO:0006955,GO:0008329,GO:0016021,GO:0030169,GO:0030246,GO:0034138,GO:0046872,GO:0060355,GO:0071360	transmembrane signaling receptor activity|collagen trimer|phagocytosis, recognition|immune response|signaling pattern recognition receptor activity|integral component of membrane|low-density lipoprotein particle binding|carbohydrate binding|toll-like receptor 3 signaling pathway|metal ion binding|positive regulation of cell adhesion molecule production|cellular response to exogenous dsRNA	path:bom04145	Phagosome
COLQ	15.8987	23.0073	8.79017	0.38206	-1.38813	0.00421756	0.0285463	Down	0.281613	0.29695	0.375107	0.29532	0.341159	0.442717	0.0278799	0.0588323	0.120177	0.0610145	0.14944	0	COLQ	Acetylcholinesterase collagenic tail peptide	GO:0001507,GO:0005201,GO:0005581,GO:0005604,GO:0005615,GO:0005886,GO:0008201,GO:0008582,GO:0030054,GO:0030198,GO:0031012,GO:0031594,GO:0043083,GO:0071340,GO:0090150	acetylcholine catabolic process in synaptic cleft|extracellular matrix structural constituent|collagen trimer|basement membrane|extracellular space|plasma membrane|heparin binding|regulation of synaptic growth at neuromuscular junction|cell junction|extracellular matrix organization|extracellular matrix|neuromuscular junction|synaptic cleft|skeletal muscle acetylcholine-gated channel clustering|e…
COPA	2593.23	1679.13	3507.32	2.08877	1.06265	1.08463e-06	5.2239e-05	Up	14.3784	17.4612	12.9994	13.9098	14.9102	15.319	30.0907	32.2632	20.3178	28.4448	35.7838	29.6824	COPA	Coatomer subunit alpha	GO:0000139,GO:0005179,GO:0005198,GO:0005576,GO:0006886,GO:0006888,GO:0006890,GO:0006891,GO:0030126	Golgi membrane|hormone activity|structural molecule activity|extracellular region|intracellular protein transport|ER to Golgi vesicle-mediated transport|retrograde vesicle-mediated transport, Golgi to ER|intra-Golgi vesicle-mediated transport|COPI vesicle coat
CORO6	35.6774	55.9533	15.4016	0.275258	-1.86114	0.00286377	0.0217166	Down	0.662227	0.423533	1.77918	0.534267	0.444541	1.06617	0.265366	0.136092	0.312823	0.234815	0.248608	0.101836	Coro6	Coronin-6
CP	48312.9	23470.2	73155.6	3.11695	1.64013	1.51821e-14	9.27888e-12	Up	354.315	265.47	204.874	268.247	190.267	118.447	766.921	890.506	537.945	683.693	726.88	759.409	CP	Ceruloplasmin	GO:0004322,GO:0005507,GO:0005576,GO:0005623,GO:0006825,GO:0006879	ferroxidase activity|copper ion binding|extracellular region|cell|copper ion transport|cellular iron ion homeostasis	path:bom00860,path:bom04216	Porphyrin and chlorophyll metabolism|Ferroptosis
CPE	34.5646	48.0589	21.0704	0.438429	-1.18959	0.000512465	0.00638294	Down	0.658378	0.777881	0.502631	0.528213	0.900878	1.49941	0.586804	0.474754	0.0893735	0.11307	0.282362	0.423493	CPE	Carboxypeptidase E	GO:0003214,GO:0004181,GO:0005615,GO:0005794,GO:0006518,GO:0008270,GO:0016055,GO:0016485,GO:0030070,GO:0030141,GO:0030658,GO:0042043,GO:0043025,GO:0050839,GO:0072657,GO:0097060	cardiac left ventricle morphogenesis|metallocarboxypeptidase activity|extracellular space|Golgi apparatus|peptide metabolic process|zinc ion binding|Wnt signaling pathway|protein processing|insulin processing|secretory granule|transport vesicle membrane|neurexin family protein binding|neuronal cell body|cell adhesion molecule binding|protein localization to membrane|synaptic membrane	path:bom04940	Type I diabetes mellitus
CPEB1	27.3542	43.4343	11.2741	0.259568	-1.94582	1.37359e-06	6.25848e-05	Down	0.403156	0.895961	0.715289	0.462007	0.532515	0.812367	0.131278	0.0825766	0.117458	0.229432	0.278867	0.0675811	CPEB1	Cytoplasmic polyadenylation element-binding protein 1	GO:0000900,GO:0000932,GO:0003730,GO:0005634,GO:0005654,GO:0005737,GO:0005829,GO:0006397,GO:0008135,GO:0014069,GO:0030054,GO:0030425,GO:0032869,GO:0035925,GO:0043005,GO:0043022,GO:0045202,GO:0045211,GO:0046872,GO:0071230,GO:0071456,GO:1900365,GO:1990124,GO:2000766	translation repressor activity, mRNA regulatory element binding|P-body|mRNA 3'-UTR binding|nucleus|nucleoplasm|cytoplasm|cytosol|mRNA processing|translation factor activity, RNA binding|postsynaptic density|cell junction|dendrite|cellular response to insulin stimulus|mRNA 3'-UTR AU-rich region binding|neuron projection|ribosome binding|synapse|postsynaptic membrane|metal ion binding|cellular resp…	path:bom04114,path:bom04914	Oocyte meiosis|Progesterone-mediated oocyte maturation
CPED1	577.794	813.964	341.623	0.419703	-1.25256	9.65304e-05	0.00181494	Down	9.09132	3.78249	10.3066	8.06438	12.8027	7.14126	3.77538	2.28141	1.73028	4.45984	4.71366	3.98999	CPED1	Cadherin-like and PC-esterase domain-containing protein 1	GO:0005783	endoplasmic reticulum
CPM	38.6493	53.8819	23.4168	0.434595	-1.20226	0.0033361	0.0241585	Down	0.500994	0.427321	0.466166	0.201718	1.23971	1.02293	0.480951	0.204475	0.265548	0.234995	0.173177	0.233762	CPM	Carboxypeptidase M	GO:0004180,GO:0004181,GO:0005576,GO:0005615,GO:0005886,GO:0006518,GO:0008270,GO:0009653,GO:0009986,GO:0016485,GO:0031225,GO:0070062	carboxypeptidase activity|metallocarboxypeptidase activity|extracellular region|extracellular space|plasma membrane|peptide metabolic process|zinc ion binding|anatomical structure morphogenesis|cell surface|protein processing|anchored component of membrane|extracellular exosome
CPNE5	3.63658	6.76764	0.505524	0.0746972	-3.7428	0.000803256	0.00887035	Down	0.0386215	0.0713788	0	0.09361	0.103319	0.144147	0.0232759	0	0	0	0.0124293	0	CPNE5	Copine-5	GO:0005544,GO:0005886,GO:0043005,GO:0043204,GO:0070062,GO:0071277,GO:1903861	calcium-dependent phospholipid binding|plasma membrane|neuron projection|perikaryon|extracellular exosome|cellular response to calcium ion|positive regulation of dendrite extension
CPPED1	230.747	313.817	147.677	0.470583	-1.08748	9.06491e-05	0.00173319	Down	8.40822	13.6199	12.1153	9.74039	10.2257	7.83122	2.62083	4.52284	6.21047	3.1667	4.36247	4.98914	CPPED1	Serine/threonine-protein phosphatase CPPED1	GO:0004721,GO:0005737,GO:0046872	phosphoprotein phosphatase activity|cytoplasm|metal ion binding
CPT1C	56.1932	94.1005	18.2858	0.194322	-2.36348	9.72955e-05	0.0018229	Down	1.40467	1.26058	0.633935	0.451584	2.66234	3.66121	0.24887	0.310507	0.392274	0.116203	0.283355	0.126609	CPT1C	Carnitine O-palmitoyltransferase 1, brain isoform	GO:0004095,GO:0005739,GO:0005741,GO:0005783,GO:0006635,GO:0009437,GO:0015909,GO:0030054,GO:0030176,GO:0030424,GO:0030425,GO:0032281,GO:0098794,GO:0098978,GO:0099072	carnitine O-palmitoyltransferase activity|mitochondrion|mitochondrial outer membrane|endoplasmic reticulum|fatty acid beta-oxidation|carnitine metabolic process|long-chain fatty acid transport|cell junction|integral component of endoplasmic reticulum membrane|axon|dendrite|AMPA glutamate receptor complex|postsynapse|glutamatergic synapse|regulation of postsynaptic membrane neurotransmitter recept…	path:bom00071,path:bom03320,path:bom04152,path:bom04714,path:bom04920,path:bom04922	Fatty acid degradation|PPAR signaling pathway|AMPK signaling pathway|Thermogenesis|Adipocytokine signaling pathway|Glucagon signaling pathway
CPXM2	10.5621	16.9762	4.14797	0.24434	-2.03304	0.00131782	0.012571	Down	0.469827	0.0597351	0.190551	0.102017	0.393115	0.447242	0.0591271	0.0299934	0.0615297	0.0637217	0.0314354	0.0904883	CPXM2	Inactive carboxypeptidase-like protein X2	GO:0004181,GO:0005615,GO:0006518,GO:0008270,GO:0016485	metallocarboxypeptidase activity|extracellular space|peptide metabolic process|zinc ion binding|protein processing
CPZ	40.4794	63.6385	17.3203	0.272166	-1.87744	0.000368686	0.00495045	Down	1.04634	1.24062	0.652747	1.35992	3.0225	1.29875	0.266866	0.325771	0.572652	0.17132	0.334524	0.224604	CPZ	Carboxypeptidase Z	GO:0004181,GO:0005615,GO:0006508,GO:0006518,GO:0008270,GO:0016055,GO:0016485	metallocarboxypeptidase activity|extracellular space|proteolysis|peptide metabolic process|zinc ion binding|Wnt signaling pathway|protein processing
CRB2	7.71897	15.0866	0.351317	0.0232866	-5.42435	1.17618e-05	0.000350362	Down	0.0578916	0.232605	0.0936796	0.0989359	0.287393	0.611053	0	0.0351013	0	0	0	0	CRB2	Protein crumbs homolog 2	GO:0001707,GO:0001756,GO:0005509,GO:0005886,GO:0010470,GO:0010718,GO:0010951,GO:0014028,GO:0016021,GO:0016324,GO:0019899,GO:0030513,GO:0032991,GO:0045121,GO:0045199,GO:0055111,GO:0070062,GO:0072358	mesoderm formation|somitogenesis|calcium ion binding|plasma membrane|regulation of gastrulation|positive regulation of epithelial to mesenchymal transition|negative regulation of endopeptidase activity|notochord formation|integral component of membrane|apical plasma membrane|enzyme binding|positive regulation of BMP signaling pathway|protein-containing complex|membrane raft|maintenance of epithel…	path:bom04390	Hippo signaling pathway
CRELD2	1259.03	518.26	1999.81	3.85869	1.94811	1.99184e-08	2.09511e-06	Up	26.8431	19.9874	9.7513	12.1466	11.4052	18.0645	46.9976	86.3669	65.0702	35.1969	51.2472	53.999	CRELD2	Cysteine-rich with EGF-like domain protein 2	GO:0005509,GO:0005615,GO:0005783,GO:0005794	calcium ion binding|extracellular space|endoplasmic reticulum|Golgi apparatus
CREM	560.921	352.585	769.257	2.18176	1.12549	3.1177e-06	0.000123069	Up	2.56806	5.00397	4.96202	2.92594	2.68131	6.18093	6.23745	11.528	8.20095	7.80219	6.96528	8.46234	CREM	cAMP-responsive element modulator	GO:0000122,GO:0000977,GO:0003700,GO:0005634,GO:0005667,GO:0006687,GO:0007283,GO:0045944	negative regulation of transcription by RNA polymerase II|RNA polymerase II regulatory region sequence-specific DNA binding|DNA-binding transcription factor activity|nucleus|transcription factor complex|glycosphingolipid metabolic process|spermatogenesis|positive regulation of transcription by RNA polymerase II	path:bom04261	Adrenergic signaling in cardiomyocytes
CRISP2	12.9494	22.2667	3.63219	0.163122	-2.61597	0.00100796	0.0103752	Down	0.273437	1.04878	0.834024	0.18351	0.123617	0.99652	0.100711	0	0.133372	0.142171	0	0.0349476	CRISP2	Cysteine-rich secretory protein 2	GO:0005615	extracellular space
CROT	9498.97	3776.03	15221.9	4.03119	2.01121	3.36358e-06	0.000129204	Up	56.9729	73.074	49.9609	52.7749	62.9582	33.4009	318.9	133.55	81.2459	188.946	284.156	346.785	CROT	Peroxisomal carnitine O-octanoyltransferase	GO:0005777,GO:0006091,GO:0006631,GO:0006635,GO:0008458,GO:0009437,GO:0015936,GO:0051791	peroxisome|generation of precursor metabolites and energy|fatty acid metabolic process|fatty acid beta-oxidation|carnitine O-octanoyltransferase activity|carnitine metabolic process|coenzyme A metabolic process|medium-chain fatty acid metabolic process	path:bom04146	Peroxisome
CRY1	171.081	95.2063	246.955	2.5939	1.37512	1.80241e-07	1.27275e-05	Up	1.38994	0.773486	0.974493	1.234	1.46025	2.28621	3.92986	2.74268	2.38215	3.41855	4.09887	2.92821	CRY1	Cryptochrome-1			path:bom04710	Circadian rhythm
CRYAB	2197.22	1249.19	3145.24	2.51783	1.33218	0.00150675	0.0137674	Up	47.3442	32.8515	17.0685	38.72	87.5105	109.264	124.593	99.6852	196.386	85.0303	103.431	118.653	CRYAB	Alpha-crystallin B chain	GO:0001540,GO:0001666,GO:0002088,GO:0005212,GO:0005634,GO:0005737,GO:0005739,GO:0005829,GO:0005886,GO:0007021,GO:0007517,GO:0010629,GO:0030018,GO:0032387,GO:0032463,GO:0042542,GO:0042803,GO:0043066,GO:0043154,GO:0043209,GO:0044877,GO:0046872,GO:0050821,GO:0051082,GO:0051260,GO:0060561,GO:0071480,GO:1905907	amyloid-beta binding|response to hypoxia|lens development in camera-type eye|structural constituent of eye lens|nucleus|cytoplasm|mitochondrion|cytosol|plasma membrane|tubulin complex assembly|muscle organ development|negative regulation of gene expression|Z disc|negative regulation of intracellular transport|negative regulation of protein homooligomerization|response to hydrogen peroxide|protein…	path:bom04141,path:bom04213	Protein processing in endoplasmic reticulum|Longevity regulating pathway - multiple species
CSF2RB	98.3019	138.447	58.1566	0.420064	-1.25132	0.000103164	0.00189284	Down	1.29966	0.77275	1.89701	0.835551	2.15379	2.74694	0.62781	0.707042	0.261822	0.726888	0.569021	0.76066	CSF2RB	Cytokine receptor common subunit beta	GO:0000165,GO:0004713,GO:0004896,GO:0005088,GO:0005622,GO:0005886,GO:0005887,GO:0007165,GO:0007585,GO:0019221,GO:0030526,GO:0032496,GO:0036016,GO:0038023,GO:0038043,GO:0038156,GO:0044267	MAPK cascade|protein tyrosine kinase activity|cytokine receptor activity|Ras guanyl-nucleotide exchange factor activity|intracellular|plasma membrane|integral component of plasma membrane|signal transduction|respiratory gaseous exchange|cytokine-mediated signaling pathway|granulocyte macrophage colony-stimulating factor receptor complex|response to lipopolysaccharide|cellular response to interleu…	path:bom04060,path:bom04210,path:bom04630,path:bom05200	Cytokine-cytokine receptor interaction|Apoptosis|Jak-STAT signaling pathway|Pathways in cancer
CTHRC1	3.11841	5.87541	0.361404	0.0615113	-4.023	0.000889505	0.00950324	Down	0.391966	0.150256	0.216912	0.0596962	0.787791	0.372726	0	0	0.0546646	0.0575776	0	0	Cthrc1	Collagen triple helix repeat-containing protein 1	GO:0005109,GO:0005581,GO:0005615,GO:0005737,GO:0016477,GO:0017147,GO:0031012,GO:0032092,GO:0033690,GO:0043932,GO:0045669,GO:0060071,GO:0060122,GO:0090090,GO:0090103,GO:0090177	frizzled binding|collagen trimer|extracellular space|cytoplasm|cell migration|Wnt-protein binding|extracellular matrix|positive regulation of protein binding|positive regulation of osteoblast proliferation|ossification involved in bone remodeling|positive regulation of osteoblast differentiation|Wnt signaling pathway, planar cell polarity pathway|inner ear receptor cell stereocilium organization|…
CTNND2	34.6302	59.0774	10.183	0.172367	-2.53644	0.00131237	0.0125394	Down	0.197011	0.266636	0.32436	0.371715	0.652566	1.64063	0.0773517	0.136809	0.049907	0.0834183	0.0619483	0.0598721	CTNND2	Catenin delta-2			path:bom04310	Wnt signaling pathway
CTPS1	269.575	154.318	384.832	2.49375	1.31832	0.00129557	0.0124257	Up	1.53619	3.72412	1.30092	2.20571	3.33707	2.32513	5.82888	10.0291	3.3788	3.8461	4.48333	6.31559	Ctps1	CTP synthase 1	GO:0003883,GO:0005524,GO:0006241,GO:0006541,GO:0042098,GO:0042100,GO:0042802,GO:0044210	CTP synthase activity|ATP binding|CTP biosynthetic process|glutamine metabolic process|T cell proliferation|B cell proliferation|identical protein binding|'de novo' CTP biosynthetic process	path:bom00240	Pyrimidine metabolism
CUEDC1	111.782	161.759	61.8045	0.382078	-1.38806	1.03442e-07	8.07671e-06	Down	2.60355	2.68523	1.76801	1.38307	3.43134	4.82303	0.938573	1.30034	0.885375	0.891367	0.645277	0.8449	Cuedc1	CUE domain-containing protein 1
CUX2	825.15	399.384	1250.92	3.13211	1.64714	1.60394e-05	0.000438948	Up	3.95512	1.29917	0.253505	1.45191	5.20187	1.5035	6.73793	4.64407	8.53666	5.34399	7.91944	4.3903	CUX2	Homeobox protein cut-like 2	GO:0000122,GO:0000139,GO:0000977,GO:0000978,GO:0000981,GO:0001078,GO:0005634,GO:0007614,GO:0010628,GO:0043565,GO:0048193,GO:0050775,GO:0050890,GO:0051965,GO:0061003,GO:0070062,GO:0071310,GO:2000463	negative regulation of transcription by RNA polymerase II|Golgi membrane|RNA polymerase II regulatory region sequence-specific DNA binding|RNA polymerase II proximal promoter sequence-specific DNA binding|DNA-binding transcription factor activity, RNA polymerase II-specific|proximal promoter DNA-binding transcription repressor activity, RNA polymerase II-specific|nucleus|short-term memory|positiv…
CXCL12	2189.11	3274.31	1103.91	0.337143	-1.56857	2.62996e-11	6.47408e-09	Down	26.9337	20.4068	23.3198	34.4544	42.5235	56.0221	12.2909	10.9269	9.60455	10.868	11.7898	7.80997	CXCL12	Stromal cell-derived factor 1	GO:0005178,GO:0005615,GO:0006952,GO:0006955,GO:0008009,GO:0008083,GO:0009897,GO:0030335,GO:0033622,GO:0042379,GO:0045236,GO:0050930,GO:0060326,GO:0070098	integrin binding|extracellular space|defense response|immune response|chemokine activity|growth factor activity|external side of plasma membrane|positive regulation of cell migration|integrin activation|chemokine receptor binding|CXCR chemokine receptor binding|induction of positive chemotaxis|cell chemotaxis|chemokine-mediated signaling pathway	path:bom04060,path:bom04061,path:bom04062,path:bom04064,path:bom04360,path:bom04670,path:bom04672,path:bom04810,path:bom05163,path:bom05200,path:bom05323	Cytokine-cytokine receptor interaction|Viral protein interaction with cytokine and cytokine receptor|Chemokine signaling pathway|NF-kappa B signaling pathway|Axon guidance|Leukocyte transendothelial migration|Intestinal immune network for IgA production|Regulation of actin cytoskeleton|Human cytomegalovirus infection|Pathways in cancer|Rheumatoid arthritis
CXCL8	11.4583	17.7135	5.2031	0.293736	-1.76741	0.00122279	0.0119015	Down	0.504461	0.519841	0.900396	0.505406	0.531003	0.965017	0.0436831	0.0836767	0.253092	0.411887	0.184506	0.185293	CXCL8	Interleukin-8	GO:0005153,GO:0005576,GO:0005615,GO:0005622,GO:0006954,GO:0006955,GO:0007050,GO:0008009,GO:0030155,GO:0030593,GO:0030595,GO:0031623,GO:0034976,GO:0035556,GO:0042119,GO:0044344,GO:0045091,GO:0045744,GO:0045766,GO:0048566,GO:0050930,GO:0061844,GO:0070098,GO:0071222,GO:0071347,GO:0071356,GO:2000535	interleukin-8 receptor binding|extracellular region|extracellular space|intracellular|inflammatory response|immune response|cell cycle arrest|chemokine activity|regulation of cell adhesion|neutrophil chemotaxis|leukocyte chemotaxis|receptor internalization|response to endoplasmic reticulum stress|intracellular signal transduction|neutrophil activation|cellular response to fibroblast growth factor…	path:bom04060,path:bom04061,path:bom04062,path:bom04064,path:bom04072,path:bom04218,path:bom04620,path:bom04621,path:bom04622,path:bom04657,path:bom04932,path:bom04933,path:bom05132,path:bom05133,path:bom05134,path:bom05135,path:bom05142,path:bom05144,path:bom05146,path:bom05161,path:bom05163,path:bom05164,path:bom05167,path:bom05200,path:bom05202,path:bom05219,path:bom05323	Cytokine-cytokine receptor interaction|Viral protein interaction with cytokine and cytokine receptor|Chemokine signaling pathway|NF-kappa B signaling pathway|Phospholipase D signaling pathway|Cellular senescence|Toll-like receptor signaling pathway|NOD-like receptor signaling pathway|RIG-I-like receptor signaling pathway|IL-17 signaling pathway|Non-alcoholic fatty liver disease (NAFLD)|AGE-RAGE s…
CXCR4	72.1093	105.175	39.0436	0.371225	-1.42963	0.00254776	0.0200304	Down	1.47836	2.97591	5.69479	2.30401	3.18059	9.07513	1.45845	1.71614	1.35123	0.968781	0.994786	1.69238	CXCR4	C-X-C chemokine receptor type 4	GO:0001666,GO:0003779,GO:0005764,GO:0005769,GO:0005770,GO:0005886,GO:0006935,GO:0006955,GO:0007204,GO:0007420,GO:0009897,GO:0016021,GO:0016493,GO:0019722,GO:0019956,GO:0019957,GO:0022008,GO:0030054,GO:0031252,GO:0031625,GO:0032027,GO:0032991,GO:0038147,GO:0038160,GO:0043130,GO:0050920,GO:0060326,GO:0071345	response to hypoxia|actin binding|lysosome|early endosome|late endosome|plasma membrane|chemotaxis|immune response|positive regulation of cytosolic calcium ion concentration|brain development|external side of plasma membrane|integral component of membrane|C-C chemokine receptor activity|calcium-mediated signaling|chemokine binding|C-C chemokine binding|neurogenesis|cell junction|cell leading edge…	path:bom04020,path:bom04060,path:bom04061,path:bom04062,path:bom04144,path:bom04360,path:bom04670,path:bom04672,path:bom04810,path:bom05163,path:bom05170,path:bom05200	Calcium signaling pathway|Cytokine-cytokine receptor interaction|Viral protein interaction with cytokine and cytokine receptor|Chemokine signaling pathway|Endocytosis|Axon guidance|Leukocyte transendothelial migration|Intestinal immune network for IgA production|Regulation of actin cytoskeleton|Human cytomegalovirus infection|Human immunodeficiency virus 1 infection|Pathways in cancer
CXXC5	666.792	429.634	903.949	2.104	1.07313	1.98079e-06	8.45964e-05	Up	15.87	13.734	11.4023	13.9756	10.5902	17.6368	26.7802	29.433	21.9049	24.2332	26.6496	27.4473	CXXC5	CXXC-type zinc finger protein 5	GO:0000122,GO:0005654,GO:0005829,GO:0008134,GO:0008270,GO:0043565	negative regulation of transcription by RNA polymerase II|nucleoplasm|cytosol|transcription factor binding|zinc ion binding|sequence-specific DNA binding
CYGB	85.5723	122.113	49.0312	0.401522	-1.31645	0.000131109	0.00225633	Down	3.53165	2.4602	1.2451	1.72154	3.70348	6.24994	0.675912	1.24986	1.28338	1.13032	1.02825	1.08283	CYGB	Cytoglobin	GO:0001666,GO:0004096,GO:0004601,GO:0005344,GO:0005506,GO:0005829,GO:0006979,GO:0008941,GO:0010764,GO:0015671,GO:0016607,GO:0019395,GO:0019825,GO:0020037,GO:0032966,GO:0043005,GO:0043025,GO:0047888,GO:0050999,GO:2000490	response to hypoxia|catalase activity|peroxidase activity|oxygen carrier activity|iron ion binding|cytosol|response to oxidative stress|nitric oxide dioxygenase activity|negative regulation of fibroblast migration|oxygen transport|nuclear speck|fatty acid oxidation|oxygen binding|heme binding|negative regulation of collagen biosynthetic process|neuron projection|neuronal cell body|fatty acid pero…
DACT1	30.8066	45.6135	15.9997	0.350767	-1.51142	4.45476e-05	0.000996922	Down	0.880884	0.486159	0.427244	0.675106	0.917087	1.65755	0.393782	0.224073	0.0876316	0.202003	0.274409	0.477716	DACT1	Dapper homolog 1
DBP	497.046	754.064	240.027	0.318311	-1.65149	2.0758e-08	2.15154e-06	Down	22.7646	20.4381	34.8342	36.78	31.5348	27.2779	5.5578	7.18585	10.2207	8.83631	6.28785	9.12864	DBP	D site-binding protein	GO:0000977,GO:0001077,GO:0005634,GO:0007623	RNA polymerase II regulatory region sequence-specific DNA binding|proximal promoter DNA-binding transcription activator activity, RNA polymerase II-specific|nucleus|circadian rhythm
DCDC2B	2.88645	5.24618	0.526725	0.100401	-3.31615	0.00623663	0.0379241	Down	0.0390696	0.0360221	0	0.040735	0.0344959	0.26565	0	0	0	0.0380043	0.0375688	0	DCDC2B	Doublecortin domain-containing protein 2B	GO:0005815,GO:0005874,GO:0035556	microtubule organizing center|microtubule|intracellular signal transduction
DCLK1	78.0996	126.288	29.9111	0.236848	-2.07796	0.00206603	0.0172403	Down	0.383828	0.373224	0.331352	0.437155	1.59052	2.12654	0.297541	0.173257	0.077544	0.164492	0.22319	0.1471	Dclk1	Serine/threonine-protein kinase DCLK1	GO:0004672,GO:0004674,GO:0005524,GO:0006468,GO:0007399,GO:0009615,GO:0030154,GO:0030424,GO:0030426	protein kinase activity|protein serine/threonine kinase activity|ATP binding|protein phosphorylation|nervous system development|response to virus|cell differentiation|axon|growth cone
DCN	3063.24	4373.6	1752.88	0.400786	-1.3191	1.684e-06	7.44085e-05	Down	89.1499	51.8647	61.713	78.069	109.671	183.967	41.1487	34.4678	29.7011	31.3142	38.3535	38.8558	DCN	Decorin	GO:0005518,GO:0005539,GO:0010596,GO:0014068,GO:0016239,GO:0016525,GO:0019800,GO:0042803,GO:0045944,GO:0050840,GO:0051901,GO:0062023,GO:0090141,GO:0098633,GO:1900747,GO:1904027	collagen binding|glycosaminoglycan binding|negative regulation of endothelial cell migration|positive regulation of phosphatidylinositol 3-kinase signaling|positive regulation of macroautophagy|negative regulation of angiogenesis|peptide cross-linking via chondroitin 4-sulfate glycosaminoglycan|protein homodimerization activity|positive regulation of transcription by RNA polymerase II|extracellul…	path:bom04350,path:bom05205	TGF-beta signaling pathway|Proteoglycans in cancer
DDAH2	124.601	197.66	51.5426	0.260764	-1.93919	2.99133e-05	0.000722321	Down	5.27083	3.80306	2.3323	3.97677	5.88048	12.3867	1.22758	1.89498	1.33674	0.863216	0.670362	1.17295	DDAH2	N(G),N(G)-dimethylarginine dimethylaminohydrolase 2	GO:0000052,GO:0005739,GO:0005815,GO:0005829,GO:0006525,GO:0006527,GO:0016403,GO:0016597,GO:0045429	citrulline metabolic process|mitochondrion|microtubule organizing center|cytosol|arginine metabolic process|arginine catabolic process|dimethylargininase activity|amino acid binding|positive regulation of nitric oxide biosynthetic process
DDO	103.756	175.734	31.7789	0.180835	-2.46725	2.83792e-06	0.000113287	Down	2.1365	2.56114	3.5871	3.96614	1.5601	1.92787	0.411366	0.373662	0.480871	0.487777	0.466753	0.560398	DDO	D-aspartate oxidase	GO:0005777,GO:0008445,GO:0046416,GO:0071949	peroxisome|D-aspartate oxidase activity|D-amino acid metabolic process|FAD binding	path:bom00250,path:bom04146	Alanine, aspartate and glutamate metabolism|Peroxisome
DDR1	254.246	399.224	109.267	0.273699	-1.86934	0.0013803	0.0130061	Down	3.14199	2.6706	2.52224	2.75182	6.69654	13.6808	1.28623	2.04336	1.31982	0.825907	0.692657	0.887197	DDR1	Epithelial discoidin domain-containing receptor 1
DDR2	46.9226	69.8604	23.9849	0.343326	-1.54235	0.00147129	0.0135607	Down	0.865189	0.219487	1.11264	0.542018	1.94519	1.47937	0.373698	0.150577	0.123427	0.304295	0.410868	0.49024	DDR2	Discoidin domain-containing receptor 2	GO:0001503,GO:0003416,GO:0004714,GO:0004888,GO:0005518,GO:0005524,GO:0005737,GO:0005886,GO:0005887,GO:0005925,GO:0007155,GO:0007165,GO:0009968,GO:0010715,GO:0010763,GO:0015629,GO:0016324,GO:0018108,GO:0030154,GO:0030198,GO:0030199,GO:0030500,GO:0031214,GO:0035988,GO:0038062,GO:0038063,GO:0043066,GO:0043235,GO:0045669,GO:0045860,GO:0046777,GO:0048146,GO:0051091,GO:0070374,GO:0090091	ossification|endochondral bone growth|transmembrane receptor protein tyrosine kinase activity|transmembrane signaling receptor activity|collagen binding|ATP binding|cytoplasm|plasma membrane|integral component of plasma membrane|focal adhesion|cell adhesion|signal transduction|negative regulation of signal transduction|regulation of extracellular matrix disassembly|positive regulation of fibrobla…
DDX26B	32.8001	45.0328	20.5674	0.456721	-1.13062	0.000948038	0.0099544	Down	0.190711	0.210528	0.433609	0.262727	0.430465	0.837059	0.16741	0.0716242	0.0938311	0.266188	0.210325	0.131513	INTS6L	Integrator complex subunit 6-like	GO:0032039,GO:0034472	integrator complex|snRNA 3'-end processing
DEGS2	17.9344	28.2005	7.66819	0.271917	-1.87876	0.00028834	0.00410485	Down	0.541479	1.05004	0.906784	1.09076	1.83287	3.17878	0.238869	0.308851	0.379025	0.72386	0.189484	0.356598	DEGS2	Sphingolipid delta(4)-desaturase/C4-monooxygenase DES2	GO:0000170,GO:0005789,GO:0006667,GO:0016021,GO:0042284,GO:0046513	sphingosine hydroxylase activity|endoplasmic reticulum membrane|sphinganine metabolic process|integral component of membrane|sphingolipid delta-4 desaturase activity|ceramide biosynthetic process	path:bom00600,path:bom04071	Sphingolipid metabolism|Sphingolipid signaling pathway
DENND1B	118.465	69.236	167.694	2.42207	1.27624	0.00627506	0.0380497	Up	0.773928	0.697725	1.03733	0.574112	1.2052	0.959041	2.17589	0.964851	0.770931	1.95636	2.06162	4.15008	DENND1B	DENN domain-containing protein 1B	GO:0005829,GO:0006897,GO:0015031,GO:0016607,GO:0017112,GO:0017137,GO:0030136,GO:0032456,GO:0035745,GO:0043231,GO:0043547,GO:0050776,GO:0050852,GO:1901981	cytosol|endocytosis|protein transport|nuclear speck|Rab guanyl-nucleotide exchange factor activity|Rab GTPase binding|clathrin-coated vesicle|endocytic recycling|T-helper 2 cell cytokine production|intracellular membrane-bounded organelle|positive regulation of GTPase activity|regulation of immune response|T cell receptor signaling pathway|phosphatidylinositol phosphate binding
DENND2A	911.006	1240.09	581.924	0.46926	-1.09154	2.80971e-05	0.00068594	Down	17.7092	13.7241	13.0976	12.2293	17.5799	11.2622	6.17056	4.96689	10.6188	5.26439	4.3668	4.30343	DENND2A	DENN domain-containing protein 2A	GO:0005829,GO:0015031,GO:0015629,GO:0017112,GO:0042147	cytosol|protein transport|actin cytoskeleton|Rab guanyl-nucleotide exchange factor activity|retrograde transport, endosome to Golgi
DES	550.272	757.064	343.481	0.453701	-1.14019	0.000856616	0.0092974	Down	21.3046	10.283	9.18319	11.2045	15.0863	28.6087	5.75555	11.2474	6.05857	3.90733	4.39442	5.8798	DES	Desmin	GO:0005198,GO:0005634,GO:0005737,GO:0005882,GO:0005916,GO:0008092,GO:0014704,GO:0030018,GO:0031594,GO:0042383,GO:0042802,GO:0045109,GO:0097512	structural molecule activity|nucleus|cytoplasm|intermediate filament|fascia adherens|cytoskeletal protein binding|intercalated disc|Z disc|neuromuscular junction|sarcolemma|identical protein binding|intermediate filament organization|cardiac myofibril	path:bom05410,path:bom05412,path:bom05414	Hypertrophic cardiomyopathy (HCM)|Arrhythmogenic right ventricular cardiomyopathy (ARVC)|Dilated cardiomyopathy (DCM)
DGKA	99.8524	136.174	63.5307	0.466541	-1.09993	1.64776e-05	0.000447929	Down	1.14074	1.21555	1.32549	1.07274	2.50564	3.15744	0.615436	0.736276	0.789604	0.905047	0.509644	0.734297	DGKA	Diacylglycerol kinase alpha	GO:0003951,GO:0004143,GO:0005509,GO:0005524,GO:0005543,GO:0005829,GO:0005886,GO:0006654,GO:0007205,GO:0035556,GO:0046339,GO:0046834	NAD+ kinase activity|diacylglycerol kinase activity|calcium ion binding|ATP binding|phospholipid binding|cytosol|plasma membrane|phosphatidic acid biosynthetic process|protein kinase C-activating G protein-coupled receptor signaling pathway|intracellular signal transduction|diacylglycerol metabolic process|lipid phosphorylation	path:bom00561,path:bom00564,path:bom04070,path:bom04072,path:bom05231	Glycerolipid metabolism|Glycerophospholipid metabolism|Phosphatidylinositol signaling system|Phospholipase D signaling pathway|Choline metabolism in cancer
DHCR24	2299.41	3751.7	847.132	0.2258	-2.14688	3.78806e-12	1.17789e-09	Down	73.7754	85.2633	79.1627	85.9503	90.3376	46.4522	23.0455	8.30999	11.5385	17.1116	18.1079	18.7941	DHCR24	Delta(24)-sterol reductase	GO:0000139,GO:0000246,GO:0005634,GO:0005737,GO:0005783,GO:0005789,GO:0006695,GO:0006915,GO:0006979,GO:0007050,GO:0008202,GO:0009888,GO:0016020,GO:0016021,GO:0016628,GO:0019899,GO:0033489,GO:0033490,GO:0042605,GO:0043066,GO:0043154,GO:0043588,GO:0050614,GO:0055114,GO:0071949,GO:1901214	Golgi membrane|delta24(24-1) sterol reductase activity|nucleus|cytoplasm|endoplasmic reticulum|endoplasmic reticulum membrane|cholesterol biosynthetic process|apoptotic process|response to oxidative stress|cell cycle arrest|steroid metabolic process|tissue development|membrane|integral component of membrane|oxidoreductase activity, acting on the CH-CH group of donors, NAD or NADP as acceptor|enzy…	path:bom00100	Steroid biosynthesis
DHCR7	1157.98	1755.9	560.06	0.318959	-1.64856	2.6762e-06	0.000108294	Down	28.7113	47.4353	37.7705	23.2025	47.6767	21.4081	11.9447	5.6294	10.7954	9.32172	13.961	9.93948	DHCR7	7-dehydrocholesterol reductase	GO:0006695,GO:0009918,GO:0016126,GO:0016132,GO:0030176,GO:0047598,GO:0050661	cholesterol biosynthetic process|sterol delta7 reductase activity|sterol biosynthetic process|brassinosteroid biosynthetic process|integral component of endoplasmic reticulum membrane|7-dehydrocholesterol reductase activity|NADP binding	path:bom00100	Steroid biosynthesis
DHDDS	412.991	243.978	582.004	2.38548	1.25428	8.48454e-08	6.97533e-06	Up	3.53721	4.5091	3.12325	2.96057	3.89144	3.81138	7.02418	11.2323	6.80289	6.33151	9.19689	7.69938	DHDDS	Dehydrodolichyl diphosphate synthase complex subunit DHDDS	GO:0002094,GO:0005783,GO:0005789,GO:0006489,GO:0016094,GO:0045547,GO:1904423	polyprenyltransferase activity|endoplasmic reticulum|endoplasmic reticulum membrane|dolichyl diphosphate biosynthetic process|polyprenol biosynthetic process|dehydrodolichyl diphosphate synthase activity|dehydrodolichyl diphosphate synthase complex	path:bom00900	Terpenoid backbone biosynthesis
DHODH	211.026	284.298	137.753	0.484539	-1.04532	6.64589e-05	0.00135705	Down	7.80772	10.8013	9.18273	7.55028	9.07317	5.7135	3.22171	2.78029	1.43794	4.74759	3.66573	2.11915	DHODH	Dihydroorotate dehydrogenase (quinone), mitochondrial	GO:0004152,GO:0005739,GO:0005743,GO:0005886,GO:0006207,GO:0009220,GO:0016021,GO:0044205	dihydroorotate dehydrogenase activity|mitochondrion|mitochondrial inner membrane|plasma membrane|'de novo' pyrimidine nucleobase biosynthetic process|pyrimidine ribonucleotide biosynthetic process|integral component of membrane|'de novo' UMP biosynthetic process	path:bom00240	Pyrimidine metabolism
DHRS7C	5.23311	9.01762	1.44859	0.16064	-2.6381	0.00179616	0.0156438	Down	0.389627	0.268269	0.0952873	0.611782	0.258737	0.499097	0	0.0452398	0.139578	0.0958191	0	0.0452997	DHRS7C	Dehydrogenase/reductase SDR family member 7C	GO:0004745,GO:0005576,GO:0010880,GO:0014801,GO:0033017	retinol dehydrogenase activity|extracellular region|regulation of release of sequestered calcium ion into cytosol by sarcoplasmic reticulum|longitudinal sarcoplasmic reticulum|sarcoplasmic reticulum membrane
DHX58	138.474	192.665	84.2837	0.437462	-1.19277	7.75346e-06	0.000253547	Down	3.42141	3.20722	3.01074	2.76261	3.94484	3.15776	0.306647	0.701117	1.57993	2.46231	1.62045	1.01848	DHX58	Probable ATP-dependent RNA helicase DHX58	GO:0003677,GO:0003725,GO:0003727,GO:0004386,GO:0005524,GO:0005737,GO:0008270,GO:0009615,GO:0009617,GO:0016032,GO:0032480,GO:0032481,GO:0039534,GO:0039536,GO:0045087,GO:0045088,GO:0045824,GO:0051607,GO:1900245,GO:1900246	DNA binding|double-stranded RNA binding|single-stranded RNA binding|helicase activity|ATP binding|cytoplasm|zinc ion binding|response to virus|response to bacterium|viral process|negative regulation of type I interferon production|positive regulation of type I interferon production|negative regulation of MDA-5 signaling pathway|negative regulation of RIG-I signaling pathway|innate immune response…	path:bom04622	RIG-I-like receptor signaling pathway
DIO1	6190.86	2159.04	10222.7	4.73484	2.24331	3.82707e-16	2.71324e-13	Up	66.4388	120.908	50.1645	53.2618	32.7309	12.9535	332.032	238.578	304.193	298.898	273.426	178.397	DIO1	Type I iodothyronine deiodinase	GO:0004800,GO:0005789,GO:0016021,GO:0042403,GO:0042446	thyroxine 5'-deiodinase activity|endoplasmic reticulum membrane|integral component of membrane|thyroid hormone metabolic process|hormone biosynthetic process	path:bom04919	Thyroid hormone signaling pathway
DIRAS3	73.8772	127.115	20.6396	0.16237	-2.62265	0.00209821	0.0173942	Down	6.21319	1.60865	6.64136	7.3457	3.39485	0.710457	2.05479	0.422709	0.613476	0.336706	0.18597	0.250126	DIRAS3	GTP-binding protein Di-Ras3
DKK1	12.0661	18.6008	5.53136	0.297372	-1.74966	0.000921489	0.00973329	Down	1.04079	0.470255	0.622074	0.363869	0.617169	1.93125	0.107869	0.490327	0.111453	0.289325	0	0.2204	DKK1	Dickkopf-related protein 1			path:bom04310	Wnt signaling pathway
DKK3	128.797	182.32	75.2738	0.412867	-1.27625	0.000358643	0.00483391	Down	2.7781	2.53098	1.28444	2.58463	4.46995	6.78818	1.28258	1.1544	2.02754	0.736668	0.781548	1.1952	DKK3	Dickkopf-related protein 3	GO:0005615,GO:0009653,GO:0016055,GO:0017015,GO:0030325,GO:0032348,GO:0039706,GO:0045892,GO:0048019,GO:0090090,GO:1902613,GO:2000065	extracellular space|anatomical structure morphogenesis|Wnt signaling pathway|regulation of transforming growth factor beta receptor signaling pathway|adrenal gland development|negative regulation of aldosterone biosynthetic process|co-receptor binding|negative regulation of transcription, DNA-templated|receptor antagonist activity|negative regulation of canonical Wnt signaling pathway|negative re…
DKKL1	98.5617	137.275	59.8484	0.435974	-1.19768	4.52375e-05	0.00101108	Down	5.54483	5.61887	5.32641	5.61257	3.40756	4.94025	2.4612	1.9718	1.89375	1.92571	1.55079	2.0566	DKKL1	Dickkopf-like protein 1	GO:0001669,GO:0005615,GO:0007341,GO:0009653,GO:0039706,GO:0043065,GO:0045600,GO:0048019,GO:0090090,GO:2000225	acrosomal vesicle|extracellular space|penetration of zona pellucida|anatomical structure morphogenesis|co-receptor binding|positive regulation of apoptotic process|positive regulation of fat cell differentiation|receptor antagonist activity|negative regulation of canonical Wnt signaling pathway|negative regulation of testosterone biosynthetic process
DLEC1	18.3591	26.7376	9.98063	0.373281	-1.42167	0.000789915	0.00875028	Down	0.0492125	0.0637612	0.0768294	0.0306044	0.105349	0.271324	0.0439526	0.0272478	0.027919	0.0191222	0.0376594	0.0449696	DLEC1	Deleted in lung and esophageal cancer protein 1	GO:0005737,GO:0005829,GO:0008285	cytoplasm|cytosol|negative regulation of cell proliferation
DLGAP3	4.25835	7.31218	1.20452	0.164729	-2.60184	0.00308444	0.02297	Down	0.122011	0.0651733	0.0170405	0.0177998	0.0774918	0.379605	0.0302767	0	0.0164692	0.0334917	0	0.0307894	Dlgap3	Disks large-associated protein 3	GO:0001540,GO:0005886,GO:0014069,GO:0019904,GO:0023052,GO:0030054,GO:0030165,GO:0031594,GO:0032947,GO:0043025,GO:0043197,GO:0045202,GO:0045211,GO:0065003,GO:0097110,GO:0098978,GO:0098981,GO:0099563,GO:0099572	amyloid-beta binding|plasma membrane|postsynaptic density|protein domain specific binding|signaling|cell junction|PDZ domain binding|neuromuscular junction|protein-containing complex scaffold activity|neuronal cell body|dendritic spine|synapse|postsynaptic membrane|protein-containing complex assembly|scaffold protein binding|glutamatergic synapse|cholinergic synapse|modification of synaptic struc…
DMBT1	7578.02	11825	3331	0.28169	-1.82782	7.27367e-06	0.000241838	Down	61.8744	47.3401	42.7706	67.2964	156.88	155.797	22.4082	26.6249	16.1023	21.5259	15.592	19.3439	DMBT1	Deleted in malignant brain tumors 1 protein			path:bom04970	Salivary secretion
DMTN	124.741	171.603	77.8789	0.453831	-1.13977	0.000441137	0.00567808	Down	1.65318	1.32008	2.97391	3.01781	2.08499	4.04474	0.925755	0.92577	1.4903	0.885037	0.427219	0.866573	DMTN	Dematin	GO:0003779,GO:0005102,GO:0005829,GO:0005884,GO:0005886,GO:0008360,GO:0010591,GO:0010763,GO:0010801,GO:0010812,GO:0012505,GO:0014069,GO:0014731,GO:0015629,GO:0030032,GO:0030036,GO:0030194,GO:0030507,GO:0030863,GO:0031095,GO:0031253,GO:0031410,GO:0032956,GO:0033137,GO:0035584,GO:0035585,GO:0043621,GO:0048471,GO:0048821,GO:0050732,GO:0051015,GO:0051017,GO:0051489,GO:0051693,GO:0051895,GO:0065003,GO:…	actin binding|signaling receptor binding|cytosol|actin filament|plasma membrane|regulation of cell shape|regulation of lamellipodium assembly|positive regulation of fibroblast migration|negative regulation of peptidyl-threonine phosphorylation|negative regulation of cell-substrate adhesion|endomembrane system|postsynaptic density|spectrin-associated cytoskeleton|actin cytoskeleton|lamellipodium a…
DMXL2	33.4291	48.8124	18.0458	0.369696	-1.43559	0.00687288	0.0403956	Down	0.131801	0.105586	0.133696	0.0531378	0.431183	0.521912	0.0683239	0.0993385	0.0386304	0.087449	0.102587	0.0764695	DMXL2	DmX-like protein 2	GO:0005615,GO:0007035,GO:0008021,GO:0017137,GO:0030054,GO:0030672,GO:0043291	extracellular space|vacuolar acidification|synaptic vesicle|Rab GTPase binding|cell junction|synaptic vesicle membrane|RAVE complex
DNA2	12.5557	18.8783	6.23316	0.330177	-1.59869	0.00675203	0.0399443	Down	0.121509	0.232145	0.387718	0.165368	0.246659	0.219412	0.167444	0.0147765	0	0.111781	0.112256	0.0159127	DNA2	DNA replication ATP-dependent helicase/nuclease DNA2	GO:0000076,GO:0000729,GO:0000784,GO:0003677,GO:0003678,GO:0004518,GO:0005524,GO:0005634,GO:0005737,GO:0005739,GO:0006260,GO:0017108,GO:0033567,GO:0043139,GO:0043142,GO:0046872,GO:0051539,GO:0071932	DNA replication checkpoint|DNA double-strand break processing|nuclear chromosome, telomeric region|DNA binding|DNA helicase activity|nuclease activity|ATP binding|nucleus|cytoplasm|mitochondrion|DNA replication|5'-flap endonuclease activity|DNA replication, Okazaki fragment processing|5'-3' DNA helicase activity|single-stranded DNA-dependent ATPase activity|metal ion binding|4 iron, 4 sulfur clus…	path:bom03030	DNA replication
DNAAF1	11.0855	20.2984	1.87252	0.0922494	-3.43832	0.000431257	0.00560382	Down	0.290872	0.391984	0.614689	0.0571878	0.016461	0.33411	0.0162647	0	0	0	0	0.0495814	DNAAF1	Dynein assembly factor 1, axonemal	GO:0005930,GO:0044458,GO:0060271,GO:0070840	axoneme|motile cilium assembly|cilium assembly|dynein complex binding
DNAAF3	16.7032	24.4273	8.97914	0.367586	-1.44385	0.00122267	0.0119015	Down	0.272969	0.190286	0.375209	0.187008	0.525921	0.894777	0.161525	0.191925	0.130513	0.200528	0.152393	0.0414263	DNAAF3	Dynein assembly factor 3, axonemal	GO:0005737,GO:0007368,GO:0007507,GO:0044458,GO:0070286	cytoplasm|determination of left/right symmetry|heart development|motile cilium assembly|axonemal dynein complex assembly
DNAJB11	1138.62	583.729	1693.51	2.9012	1.53665	5.23744e-07	2.96576e-05	Up	16.8216	18.8375	9.31155	12.1933	13.4942	10.5715	30.7762	56.8897	35.4988	24.2281	35.4004	39.6919	DNAJB11	DnaJ homolog subfamily B member 11	GO:0005102,GO:0005615,GO:0005634,GO:0005788,GO:0006457,GO:0016556,GO:0050768,GO:0051082	signaling receptor binding|extracellular space|nucleus|endoplasmic reticulum lumen|protein folding|mRNA modification|negative regulation of neurogenesis|unfolded protein binding	path:bom04141	Protein processing in endoplasmic reticulum
DNAJB9	2507.8	1203.63	3811.96	3.16704	1.66314	9.18748e-14	4.65254e-11	Up	54.8812	33.1972	27.4468	31.2423	37.1109	32.5394	118.231	113.899	95.7195	99.0552	155.336	119.544	Dnajb9	DnaJ homolog subfamily B member 9	GO:0002377,GO:0005730,GO:0005737,GO:0005783,GO:0005788,GO:0006986,GO:0030183,GO:0030433,GO:0030544,GO:0034976,GO:0051087,GO:0051787,GO:1903895	immunoglobulin production|nucleolus|cytoplasm|endoplasmic reticulum|endoplasmic reticulum lumen|response to unfolded protein|B cell differentiation|ubiquitin-dependent ERAD pathway|Hsp70 protein binding|response to endoplasmic reticulum stress|chaperone binding|misfolded protein binding|negative regulation of IRE1-mediated unfolded protein response
DNAJC1	889.609	522.632	1256.59	2.40434	1.26564	1.65224e-06	7.32109e-05	Up	9.74375	11.8819	9.37336	11.1625	9.73964	10.6845	19.2825	30.5425	25.4684	13.28	21.0163	29.2888	DNAJC1	DnaJ homolog subfamily C member 1	GO:0000981,GO:0001671,GO:0003677,GO:0005783,GO:0005789,GO:0005886,GO:0006417,GO:0006457,GO:0016020,GO:0016021,GO:0031965,GO:0045861,GO:0050708,GO:0051087	DNA-binding transcription factor activity, RNA polymerase II-specific|ATPase activator activity|DNA binding|endoplasmic reticulum|endoplasmic reticulum membrane|plasma membrane|regulation of translation|protein folding|membrane|integral component of membrane|nuclear membrane|negative regulation of proteolysis|regulation of protein secretion|chaperone binding	path:bom04141	Protein processing in endoplasmic reticulum
DNAJC3	1692.78	1097.72	2287.84	2.08416	1.05947	1.44073e-06	6.49757e-05	Up	33.0441	28.5447	23.0648	27.7404	30.9269	30.315	58.1749	60.7622	46.3149	50.1332	62.8851	72.0287	DNAJC3	DnaJ homolog subfamily C member 3	GO:0004860,GO:0005783,GO:0005829,GO:0006469,GO:0006986,GO:0019901,GO:0034975,GO:0036494,GO:0051082,GO:0051087,GO:0051787,GO:0070417,GO:1903912	protein kinase inhibitor activity|endoplasmic reticulum|cytosol|negative regulation of protein kinase activity|response to unfolded protein|protein kinase binding|protein folding in endoplasmic reticulum|positive regulation of translation initiation in response to endoplasmic reticulum stress|unfolded protein binding|chaperone binding|misfolded protein binding|cellular response to cold|negative r…	path:bom04141,path:bom05164	Protein processing in endoplasmic reticulum|Influenza A
DNM1	37.3078	58.5391	16.0765	0.274629	-1.86444	1.75604e-05	0.000471575	Down	0.367615	0.326157	0.305566	0.310867	0.99794	1.08122	0.122834	0.164117	0.103755	0.0266986	0.0789215	0.239135	DNM1	Dynamin-1	GO:0001917,GO:0002031,GO:0003723,GO:0003924,GO:0005525,GO:0005634,GO:0005654,GO:0005737,GO:0005794,GO:0005874,GO:0005886,GO:0006897,GO:0006898,GO:0007032,GO:0008017,GO:0008021,GO:0008022,GO:0014069,GO:0016020,GO:0016185,GO:0017124,GO:0019901,GO:0030117,GO:0030424,GO:0031410,GO:0031623,GO:0031749,GO:0042802,GO:0043196,GO:0043197,GO:0043209,GO:0044327,GO:0044877,GO:0045202,GO:0045211,GO:0048013,GO:…	photoreceptor inner segment|G protein-coupled receptor internalization|RNA binding|GTPase activity|GTP binding|nucleus|nucleoplasm|cytoplasm|Golgi apparatus|microtubule|plasma membrane|endocytosis|receptor-mediated endocytosis|endosome organization|microtubule binding|synaptic vesicle|protein C-terminus binding|postsynaptic density|membrane|synaptic vesicle budding from presynaptic endocytic zone…	path:bom04072,path:bom04144,path:bom04721,path:bom04961,path:bom05100	Phospholipase D signaling pathway|Endocytosis|Synaptic vesicle cycle|Endocrine and other factor-regulated calcium reabsorption|Bacterial invasion of epithelial cells
DOCK5	83.8266	130.536	37.1167	0.28434	-1.81431	0.00551532	0.034726	Down	0.457621	0.268744	0.379393	0.425547	1.0792	2.22358	0.14786	0.319159	0.182164	0.138974	0.14425	0.177094	DOCK5	Dedicator of cytokinesis protein 5	GO:0005085,GO:0005737,GO:0005829,GO:0005886,GO:0007264,GO:0010634,GO:1900026,GO:1904694,GO:1904754	guanyl-nucleotide exchange factor activity|cytoplasm|cytosol|plasma membrane|small GTPase mediated signal transduction|positive regulation of epithelial cell migration|positive regulation of substrate adhesion-dependent cell spreading|negative regulation of vascular smooth muscle contraction|positive regulation of vascular associated smooth muscle cell migration
DPM2	796.501	486.103	1106.9	2.27709	1.18719	1.02136e-07	8.04562e-06	Up	28.5348	45.3437	25.4735	21.5017	24.0081	24.6161	55.5998	78.8411	62.2536	46.6696	65.1982	60.7489	DPM2	Dolichol phosphate-mannose biosynthesis regulatory protein	GO:0006486,GO:0006506,GO:0019348,GO:0030176,GO:0030234,GO:0033185,GO:0097502	protein glycosylation|GPI anchor biosynthetic process|dolichol metabolic process|integral component of endoplasmic reticulum membrane|enzyme regulator activity|dolichol-phosphate-mannose synthase complex|mannosylation	path:bom00510,path:bom00563	N-Glycan biosynthesis|Glycosylphosphatidylinositol (GPI)-anchor biosynthesis
DPP9	823.231	495.22	1151.24	2.32471	1.21705	8.95674e-08	7.21588e-06	Up	5.00935	5.13756	4.74938	5.13699	6.07731	5.76189	11.1741	10.8361	9.61365	11.2836	13.0736	9.99452	DPP9	Dipeptidyl peptidase 9	GO:0004177,GO:0005634,GO:0005829,GO:0008236,GO:0042802	aminopeptidase activity|nucleus|cytosol|serine-type peptidase activity|identical protein binding
DPT	977.486	1434.5	520.477	0.362829	-1.46264	0.00293885	0.0221394	Down	32.4206	23.7452	11.8108	25.6528	29.8317	83.5599	13.0305	20.8713	7.62026	7.00871	8.229	9.08522	DPT	Dermatopontin	GO:0005576,GO:0007155,GO:0008285,GO:0030199	extracellular region|cell adhesion|negative regulation of cell proliferation|collagen fibril organization
DPYSL3	278.147	394.05	162.243	0.411731	-1.28023	0.000608278	0.00727963	Down	4.532	1.76873	1.63169	3.14314	4.80818	7.27596	1.61323	1.83284	0.836423	1.03032	1.46142	1.71974	DPYSL3	Dihydropyrimidinase-related protein 3	GO:0005615,GO:0005829,GO:0010976,GO:0010977,GO:0016810,GO:0017124,GO:0030027,GO:0030336,GO:0030426,GO:0031005,GO:0031941,GO:0035374,GO:0044297,GO:0045202,GO:0048666,GO:0048678,GO:0051017,GO:0051260,GO:0051491,GO:0051764,GO:0070382,GO:0071345	extracellular space|cytosol|positive regulation of neuron projection development|negative regulation of neuron projection development|hydrolase activity, acting on carbon-nitrogen (but not peptide) bonds|SH3 domain binding|lamellipodium|negative regulation of cell migration|growth cone|filamin binding|filamentous actin|chondroitin sulfate binding|cell body|synapse|neuron development|response to a…
DSE	130.257	177.799	82.7147	0.465215	-1.10403	1.59013e-05	0.000437633	Down	2.20162	1.46212	1.68312	1.88996	3.37277	3.51097	1.2108	0.916316	0.644658	1.30076	1.04609	0.94298	DSE	Dermatan-sulfate epimerase	GO:0005783,GO:0005794,GO:0015012,GO:0016021,GO:0030206,GO:0047757	endoplasmic reticulum|Golgi apparatus|heparan sulfate proteoglycan biosynthetic process|integral component of membrane|chondroitin sulfate biosynthetic process|chondroitin-glucuronate 5-epimerase activity	path:bom00532	Glycosaminoglycan biosynthesis - chondroitin sulfate / dermatan sulfate
DTNA	15.0019	21.1696	8.83416	0.417304	-1.26083	0.00746239	0.0429288	Down	0.0930648	0.0957154	0.0543536	0.140432	0.117617	0.190664	0.036409	0.0655474	0.0484923	0.038714	0.0641715	0.0379108	DTNA	Dystrobrevin alpha	GO:0005737,GO:0006941,GO:0007165,GO:0007268,GO:0007274,GO:0008270,GO:0030054,GO:0030165,GO:0030424,GO:0031234,GO:0032991,GO:0042383,GO:0045202	cytoplasm|striated muscle contraction|signal transduction|chemical synaptic transmission|neuromuscular synaptic transmission|zinc ion binding|cell junction|PDZ domain binding|axon|extrinsic component of cytoplasmic side of plasma membrane|protein-containing complex|sarcolemma|synapse
DTNB	721.939	1169.12	274.754	0.235008	-2.08922	2.17778e-18	2.57326e-15	Down	15.0347	14.6799	15.4351	16.9888	19.4412	14.5086	3.73765	3.49186	4.34442	2.78415	2.42876	3.63649	DTNB	Dystrobrevin beta	GO:0005737,GO:0008270	cytoplasm|zinc ion binding
DTX3	77.9883	104.51	51.467	0.492462	-1.02192	0.000912583	0.00965073	Down	2.4273	1.60145	1.59173	1.88066	2.93614	5.32067	1.0526	0.89047	1.40034	1.19083	0.877199	0.997267	Dtx3	Probable E3 ubiquitin-protein ligase DTX3	GO:0005737,GO:0007219,GO:0016567,GO:0016740,GO:0046872	cytoplasm|Notch signaling pathway|protein ubiquitination|transferase activity|metal ion binding	path:bom04330	Notch signaling pathway
DTX4	72.7609	111.2	34.3215	0.308646	-1.69598	0.00433741	0.0291418	Down	0.720501	0.610056	0.577761	0.672034	1.46693	3.10716	0.278641	0.626278	0.294581	0.277512	0.297569	0.142863	DTX4	E3 ubiquitin-protein ligase DTX4	GO:0004842,GO:0005829,GO:0007219,GO:0008270,GO:0032479	ubiquitin-protein transferase activity|cytosol|Notch signaling pathway|zinc ion binding|regulation of type I interferon production	path:bom04330	Notch signaling pathway
DUSP1	2012.3	2691.75	1332.84	0.495159	-1.01404	0.000638273	0.00751678	Down	35.7258	59.8902	68.2478	63.94	45.0667	109.182	32.0168	26.554	44.9178	15.5537	17.0342	29.7478	DUSP1	Dual specificity protein phosphatase 1			path:bom04010,path:bom04726,path:bom05418	MAPK signaling pathway|Serotonergic synapse|Fluid shear stress and atherosclerosis
DUSP10	54.7689	80.2268	29.311	0.365352	-1.45264	1.07952e-05	0.000327628	Down	0.710019	1.98315	1.25255	0.910376	2.06574	1.93174	0.178568	0.497045	0.686826	0.687684	0.66619	0.353853	DUSP10	Dual specificity protein phosphatase 10	GO:0000188,GO:0002819,GO:0004725,GO:0005737,GO:0005794,GO:0005829,GO:0006470,GO:0008138,GO:0008330,GO:0008432,GO:0010633,GO:0016607,GO:0017017,GO:0032496,GO:0033549,GO:0035970,GO:0043508,GO:0044387,GO:0045591,GO:0046329,GO:0048273,GO:0048709,GO:0050680,GO:0060266,GO:0070373,GO:0090335,GO:1903753,GO:1905042,GO:1990264	inactivation of MAPK activity|regulation of adaptive immune response|protein tyrosine phosphatase activity|cytoplasm|Golgi apparatus|cytosol|protein dephosphorylation|protein tyrosine/serine/threonine phosphatase activity|protein tyrosine/threonine phosphatase activity|JUN kinase binding|negative regulation of epithelial cell migration|nuclear speck|MAP kinase tyrosine/serine/threonine phosphatas…	path:bom04010	MAPK signaling pathway
DUSP26	25.3853	47.5732	3.19735	0.067209	-3.8952	3.7596e-06	0.00013999	Down	1.24101	0.207228	1.59085	1.40991	0.226104	2.49351	0	0.0587417	0	0.21466	0.119522	0.11326	DUSP26	Dual specificity protein phosphatase 26	GO:0000122,GO:0001102,GO:0002039,GO:0004647,GO:0004725,GO:0005634,GO:0005794,GO:0008138,GO:0044387,GO:0045785,GO:0070373,GO:1902310	negative regulation of transcription by RNA polymerase II|RNA polymerase II activating transcription factor binding|p53 binding|phosphoserine phosphatase activity|protein tyrosine phosphatase activity|nucleus|Golgi apparatus|protein tyrosine/serine/threonine phosphatase activity|negative regulation of protein kinase activity by regulation of protein phosphorylation|positive regulation of cell adh…
DYDC1	5.51912	8.96813	2.07011	0.23083	-2.1151	0.00579976	0.0359297	Down	0.142881	0.132569	0.0952567	0.0518829	0.215632	0.3664	0	0	0.0927185	0.142707	0.0474473	0.046345	DYDC1	DPY30 domain-containing protein 1	GO:0048188,GO:0051568	Set1C/COMPASS complex|histone H3-K4 methylation
DYNC1I1	6.27404	0.923952	11.6241	12.5809	3.65316	0.00111812	0.0111585	Up	0	0	0.02717	0.0292949	0	0	0.128811	0.156064	0.34681	0	0.13635	0.184859	DYNC1I1	Cytoplasmic dynein 1 intermediate chain 1	GO:0000776,GO:0000777,GO:0000922,GO:0003774,GO:0003777,GO:0005634,GO:0005737,GO:0005829,GO:0005868,GO:0005874,GO:0006888,GO:0007018,GO:0008017,GO:0019886,GO:0030286,GO:0030507,GO:0031982,GO:0036464,GO:0045503,GO:0045504,GO:0047496,GO:0048471,GO:0055037	kinetochore|condensed chromosome kinetochore|spindle pole|motor activity|microtubule motor activity|nucleus|cytoplasm|cytosol|cytoplasmic dynein complex|microtubule|ER to Golgi vesicle-mediated transport|microtubule-based movement|microtubule binding|antigen processing and presentation of exogenous peptide antigen via MHC class II|dynein complex|spectrin binding|vesicle|cytoplasmic ribonucleoprot…	path:bom04145,path:bom04962,path:bom05132	Phagosome|Vasopressin-regulated water reabsorption|Salmonella infection
DYNC2LI1	87.0897	128.283	45.8967	0.357777	-1.48287	2.1901e-07	1.46945e-05	Down	1.05514	0.762268	1.08683	1.10194	1.30657	2.91525	0.42192	0.462782	0.385291	0.612083	0.296097	0.382379	DYNC2LI1	Cytoplasmic dynein 2 light intermediate chain 1	GO:0005737,GO:0005813,GO:0005868,GO:0005874,GO:0005930,GO:0007368,GO:0008569,GO:0030990,GO:0031514,GO:0035721,GO:0035735,GO:0035869,GO:0036064,GO:0045177,GO:0045504,GO:1902017	cytoplasm|centrosome|cytoplasmic dynein complex|microtubule|axoneme|determination of left/right symmetry|ATP-dependent microtubule motor activity, minus-end-directed|intraciliary transport particle|motile cilium|intraciliary retrograde transport|intraciliary transport involved in cilium assembly|ciliary transition zone|ciliary basal body|apical part of cell|dynein heavy chain binding|regulation o…	path:bom04962	Vasopressin-regulated water reabsorption
DYNLRB2	53.6809	80.9796	26.3822	0.325788	-1.61799	2.0685e-07	1.40468e-05	Down	6.27131	3.30329	4.87647	6.40613	6.30632	12.6948	1.69667	3.47033	2.08157	1.90326	1.21134	1.63667	DYNLRB2	Dynein light chain roadblock-type 2	GO:0003774,GO:0005868,GO:0005874,GO:0007018,GO:0036157,GO:0045505	motor activity|cytoplasmic dynein complex|microtubule|microtubule-based movement|outer dynein arm|dynein intermediate chain binding
DYX1C1	7.72098	12.0016	3.44037	0.286659	-1.80259	0.00548497	0.034584	Down	0.478522	0.15229	0.139783	0.215304	0.153388	0.506316	0.0852103	0	0	0.206902	0.119856	0.0294978	DNAAF4	Dynein assembly factor 4, axonemal	GO:0001764,GO:0003341,GO:0005634,GO:0005737,GO:0007368,GO:0030331,GO:0033146,GO:0036158,GO:0036159,GO:0061136	neuron migration|cilium movement|nucleus|cytoplasm|determination of left/right symmetry|estrogen receptor binding|regulation of intracellular estrogen receptor signaling pathway|outer dynein arm assembly|inner dynein arm assembly|regulation of proteasomal protein catabolic process
DZIP1	145.945	216.439	75.4513	0.348603	-1.52034	0.00512322	0.0329803	Down	2.36399	1.52102	1.29909	0.728821	4.00706	6.94304	0.760146	1.00022	0.747365	0.87297	0.693947	1.03943	DZIP1	Zinc finger protein DZIP1	GO:0003676,GO:0005634,GO:0005654,GO:0005737,GO:0005814,GO:0005815,GO:0005829,GO:0007224,GO:0007275,GO:0007281,GO:0007283,GO:0036064,GO:0043393,GO:0045184,GO:0045724,GO:0046872,GO:0051220,GO:0060271,GO:0061512,GO:0097539	nucleic acid binding|nucleus|nucleoplasm|cytoplasm|centriole|microtubule organizing center|cytosol|smoothened signaling pathway|multicellular organism development|germ cell development|spermatogenesis|ciliary basal body|regulation of protein binding|establishment of protein localization|positive regulation of cilium assembly|metal ion binding|cytoplasmic sequestering of protein|cilium assembly|pr…
DZIP1L	56.947	77.5324	36.3616	0.468986	-1.09238	0.00410739	0.027989	Down	0.740875	0.608801	0.604254	0.336941	1.49942	1.92483	0.222543	0.458637	0.291299	0.521452	0.348934	0.334315	DZIP1L	Zinc finger protein DZIP1L	GO:0003676,GO:0005737,GO:0005814,GO:0032880,GO:0036064,GO:0046872,GO:0060271	nucleic acid binding|cytoplasm|centriole|regulation of protein localization|ciliary basal body|metal ion binding|cilium assembly
EARS2	24.3676	12.9151	35.82	2.7735	1.47171	0.000158516	0.00260142	Up	0.194251	0.500702	0.376438	0.240378	0.373252	0.131691	1.09719	0.706882	0.725318	0.890363	1.45439	0.727646	EARS2	Probable glutamate--tRNA ligase, mitochondrial	GO:0000049,GO:0004818,GO:0005524,GO:0005739,GO:0005759,GO:0006424,GO:0008270,GO:0050561,GO:0070127	tRNA binding|glutamate-tRNA ligase activity|ATP binding|mitochondrion|mitochondrial matrix|glutamyl-tRNA aminoacylation|zinc ion binding|glutamate-tRNA(Gln) ligase activity|tRNA aminoacylation for mitochondrial protein translation	path:bom00860,path:bom00970	Porphyrin and chlorophyll metabolism|Aminoacyl-tRNA biosynthesis
EBP	1743.22	2474.19	1012.26	0.409126	-1.28938	4.93966e-05	0.00107821	Down	106.342	148.057	140.561	76.5678	105.472	78.741	43.8137	40.2365	50.5557	32.9254	47.5769	38.3082	EBP	3-beta-hydroxysteroid-Delta(8),Delta(7)-isomerase	GO:0000247,GO:0001501,GO:0004769,GO:0004888,GO:0005635,GO:0005783,GO:0005789,GO:0005887,GO:0006695,GO:0008203,GO:0015238,GO:0016126,GO:0030097,GO:0031410,GO:0033489,GO:0033490,GO:0047750	C-8 sterol isomerase activity|skeletal system development|steroid delta-isomerase activity|transmembrane signaling receptor activity|nuclear envelope|endoplasmic reticulum|endoplasmic reticulum membrane|integral component of plasma membrane|cholesterol biosynthetic process|cholesterol metabolic process|drug transmembrane transporter activity|sterol biosynthetic process|hemopoiesis|cytoplasmic ves…	path:bom00100	Steroid biosynthesis
ECSCR	65.9592	93.6116	38.3068	0.40921	-1.28909	0.00200497	0.016895	Down	3.68513	2.80036	1.81991	0.897794	4.17515	6.12864	0.502737	2.29263	0.867538	1.16967	0.35774	1.39403	ECSCR	Endothelial cell-specific chemotaxis regulator	GO:0001525,GO:0005829,GO:0005886,GO:0006915,GO:0006935,GO:0016021,GO:0016525,GO:0030154,GO:1901800,GO:2000353	angiogenesis|cytosol|plasma membrane|apoptotic process|chemotaxis|integral component of membrane|negative regulation of angiogenesis|cell differentiation|positive regulation of proteasomal protein catabolic process|positive regulation of endothelial cell apoptotic process
EDAR	5.41831	10.1463	0.690329	0.0680376	-3.87752	0.00610733	0.0372878	Down	0.0360491	0.0668626	0.106028	0.0739042	0.322503	0.633674	0	0	0.0343875	0	0	0.0323333	EDAR	Tumor necrosis factor receptor superfamily member EDAR	GO:0001942,GO:0004888,GO:0005886,GO:0006915,GO:0008544,GO:0010628,GO:0016021,GO:0030154,GO:0033209,GO:0038023,GO:0042475,GO:0043123,GO:0043473,GO:0045177,GO:0046330,GO:0060662,GO:1901224	hair follicle development|transmembrane signaling receptor activity|plasma membrane|apoptotic process|epidermis development|positive regulation of gene expression|integral component of membrane|cell differentiation|tumor necrosis factor-mediated signaling pathway|signaling receptor activity|odontogenesis of dentin-containing tooth|positive regulation of I-kappaB kinase/NF-kappaB signaling|pigment…	path:bom04060,path:bom04064	Cytokine-cytokine receptor interaction|NF-kappa B signaling pathway
EDN1	49.6991	69.5495	29.8486	0.429171	-1.22037	0.00835429	0.0463455	Down	1.52195	1.16918	1.14122	1.04694	1.87235	4.47517	0.518151	1.05331	1.18257	0.329238	0.49277	0.400602	EDN1	Endothelin-1	GO:0000122,GO:0001516,GO:0001569,GO:0001666,GO:0001701,GO:0003100,GO:0005125,GO:0005179,GO:0005615,GO:0005737,GO:0006885,GO:0007166,GO:0007193,GO:0007205,GO:0007507,GO:0007585,GO:0007589,GO:0008217,GO:0009953,GO:0010460,GO:0010827,GO:0010870,GO:0014032,GO:0014065,GO:0014824,GO:0014826,GO:0019229,GO:0019722,GO:0030072,GO:0030185,GO:0030335,GO:0031583,GO:0031707,GO:0031708,GO:0032269,GO:0035810,GO:…	negative regulation of transcription by RNA polymerase II|prostaglandin biosynthetic process|branching involved in blood vessel morphogenesis|response to hypoxia|in utero embryonic development|regulation of systemic arterial blood pressure by endothelin|cytokine activity|hormone activity|extracellular space|cytoplasm|regulation of pH|cell surface receptor signaling pathway|adenylate cyclase-inhib…	path:bom04024,path:bom04066,path:bom04080,path:bom04270,path:bom04668,path:bom04916,path:bom04924,path:bom04926,path:bom04933,path:bom05200,path:bom05410,path:bom05418	cAMP signaling pathway|HIF-1 signaling pathway|Neuroactive ligand-receptor interaction|Vascular smooth muscle contraction|TNF signaling pathway|Melanogenesis|Renin secretion|Relaxin signaling pathway|AGE-RAGE signaling pathway in diabetic complications|Pathways in cancer|Hypertrophic cardiomyopathy (HCM)|Fluid shear stress and atherosclerosis
EFCC1	18.7062	28.2771	9.13542	0.323068	-1.63009	0.00928948	0.0498326	Down	0.88958	1.70759	0.377352	0.283998	0.586416	0.90335	0.191561	0.350498	0.612982	0.261349	0.409568	0.192843	EFCC1	EF-hand and coiled-coil domain-containing protein 1	GO:0005509	calcium ion binding
EFEMP1	131.311	200.931	61.6915	0.307028	-1.70356	0.00203719	0.0170881	Down	6.52911	1.83567	2.22889	2.71676	4.42973	10.76	2.30727	2.59424	0.63553	0.448648	0.645072	1.47093	EFEMP1	EGF-containing fibulin-like extracellular matrix protein 1
EFEMP2	104.292	145.866	62.7174	0.429967	-1.2177	3.19856e-06	0.000124508	Down	3.17343	2.47667	1.44982	2.46945	4.2369	5.37139	1.33847	1.47519	1.31446	0.725567	0.855849	1.09248	EFEMP2	EGF-containing fibulin-like extracellular matrix protein 2	GO:0005201,GO:0005509,GO:0005576,GO:0005604,GO:0048251,GO:0070062,GO:1903561	extracellular matrix structural constituent|calcium ion binding|extracellular region|basement membrane|elastic fiber assembly|extracellular exosome|extracellular vesicle
EFS	8.79022	13.5479	4.03251	0.297648	-1.74832	0.00294175	0.0221394	Down	0.294366	0.0683442	0.141497	0.112935	0.327746	0.479472	0.0485216	0.119965	0.0866904	0.0356316	0.0523138	0.0330871	EFS	Embryonal Fyn-associated substrate	GO:0005737,GO:0007155,GO:0016477,GO:0017124,GO:0019904,GO:0035556,GO:0090527	cytoplasm|cell adhesion|cell migration|SH3 domain binding|protein domain specific binding|intracellular signal transduction|actin filament reorganization
EGFL8	19.6919	32.1284	7.25527	0.225821	-2.14675	9.83788e-05	0.00183123	Down	1.76826	0.555536	0.317216	1.25048	0.936629	1.80563	0.372268	0.469323	0.175173	0.133579	0.131619	0.125857	EGFL8	Epidermal growth factor-like protein 8	GO:0005102,GO:0005509,GO:0005576,GO:0009986,GO:0048856	signaling receptor binding|calcium ion binding|extracellular region|cell surface|anatomical structure development
EGFLAM	29.2985	39.4649	19.1321	0.484788	-1.04457	0.00546181	0.0344747	Down	2.02414	1.9012	1.65876	0.896165	2.09186	2.0777	0.428651	0.617944	0.189521	0.784175	0.771065	0.684672	EGFLAM	Pikachurin	GO:0005509,GO:0005539,GO:0005604,GO:0005614,GO:0010811,GO:0019800,GO:0030054,GO:0030198,GO:0045202	calcium ion binding|glycosaminoglycan binding|basement membrane|interstitial matrix|positive regulation of cell-substrate adhesion|peptide cross-linking via chondroitin 4-sulfate glycosaminoglycan|cell junction|extracellular matrix organization|synapse
EGR1	1012.42	1665.06	359.785	0.216079	-2.21037	0.000127607	0.00221752	Down	8.17324	19.6435	33.7291	20.0449	27.5552	73.653	5.00931	7.9378	2.4292	4.07983	6.4821	8.2669	EGR1	Early growth response protein 1	GO:0000981,GO:0001666,GO:0002931,GO:0005634,GO:0005737,GO:0006357,GO:0008270,GO:0010385,GO:0043565,GO:0044729,GO:0044849,GO:0045080,GO:0045944,GO:0046886,GO:0050725,GO:0071504,GO:0071506,GO:0072110,GO:0072303,GO:0098759,GO:1990841,GO:2000182	DNA-binding transcription factor activity, RNA polymerase II-specific|response to hypoxia|response to ischemia|nucleus|cytoplasm|regulation of transcription by RNA polymerase II|zinc ion binding|double-stranded methylated DNA binding|sequence-specific DNA binding|hemi-methylated DNA-binding|estrous cycle|positive regulation of chemokine biosynthetic process|positive regulation of transcription by…	path:bom04371,path:bom04912,path:bom04928,path:bom04933,path:bom05020,path:bom05166	Apelin signaling pathway|GnRH signaling pathway|Parathyroid hormone synthesis, secretion and action|AGE-RAGE signaling pathway in diabetic complications|Prion diseases|Human T-cell leukemia virus 1 infection
EGR3	9.54953	15.2271	3.87196	0.25428	-1.97551	0.00309445	0.0230349	Down	0.0729066	0.369117	0.266757	0.0456811	0.233284	0.372407	0	0	0.111868	0.0443742	0.0439254	0.113684	EGR3	Early growth response protein 3	GO:0000977,GO:0000981,GO:0001938,GO:0002042,GO:0003700,GO:0005634,GO:0006357,GO:0007274,GO:0007422,GO:0007517,GO:0007623,GO:0033089,GO:0035767,GO:0035924,GO:0043066,GO:0044344,GO:0045586,GO:0045944,GO:0046872,GO:0071363	RNA polymerase II regulatory region sequence-specific DNA binding|DNA-binding transcription factor activity, RNA polymerase II-specific|positive regulation of endothelial cell proliferation|cell migration involved in sprouting angiogenesis|DNA-binding transcription factor activity|nucleus|regulation of transcription by RNA polymerase II|neuromuscular synaptic transmission|peripheral nervous syste…	path:bom04625,path:bom05161,path:bom05203	C-type lectin receptor signaling pathway|Hepatitis B|Viral carcinogenesis
EIF2AK2	331.51	203.625	459.396	2.25608	1.17382	6.27212e-05	0.00129565	Up	3.86087	2.2004	4.09686	2.79291	5.22917	2.83836	8.32721	4.44422	4.35593	10.4286	11.3932	7.88039	EIF2AK2	Interferon-induced, double-stranded RNA-activated protein kinase			path:bom04141,path:bom04217,path:bom05160,path:bom05162,path:bom05164,path:bom05165,path:bom05167,path:bom05168,path:bom05169,path:bom05203	Protein processing in endoplasmic reticulum|Necroptosis|Hepatitis C|Measles|Influenza A|Human papillomavirus infection|Kaposi sarcoma-associated herpesvirus infection|Herpes simplex virus 1 infection|Epstein-Barr virus infection|Viral carcinogenesis
EIF3J	1404.88	912.677	1897.08	2.07859	1.05561	1.69606e-06	7.44085e-05	Up	19.5934	20.8898	17.3927	18.0783	16.7481	20.8311	42.0929	42.6863	30.5994	32.1748	41.3507	42.8789	EIF3J	Eukaryotic translation initiation factor 3 subunit J	GO:0001732,GO:0003743,GO:0005852,GO:0016282,GO:0033290	formation of cytoplasmic translation initiation complex|translation initiation factor activity|eukaryotic translation initiation factor 3 complex|eukaryotic 43S preinitiation complex|eukaryotic 48S preinitiation complex	path:bom03013	RNA transport
ELF5	43.2974	26.043	60.5519	2.32507	1.21728	0.00329405	0.0239552	Up	0.411705	0.99527	0.200242	0.392726	0.595011	0.602813	1.02358	0.481388	1.50542	1.34602	1.76068	0.946343	ELF5	ETS-related transcription factor Elf-5	GO:0000977,GO:0000981,GO:0001228,GO:0001712,GO:0005634,GO:0005737,GO:0006357,GO:0030154,GO:0035019,GO:0045596,GO:0060644	RNA polymerase II regulatory region sequence-specific DNA binding|DNA-binding transcription factor activity, RNA polymerase II-specific|DNA-binding transcription activator activity, RNA polymerase II-specific|ectodermal cell fate commitment|nucleus|cytoplasm|regulation of transcription by RNA polymerase II|cell differentiation|somatic stem cell population maintenance|negative regulation of cell d…	path:bom04917	Prolactin signaling pathway
ELMO1	541.797	764.506	319.088	0.417378	-1.26057	6.99286e-08	6.04344e-06	Down	6.03147	5.88664	7.06024	6.33764	7.86299	9.95319	2.79918	2.17863	2.15367	3.94518	2.69463	3.16246	ELMO1	Engulfment and cell motility protein 1	GO:0005737,GO:0005829,GO:0005886,GO:0006911,GO:0006915,GO:0016020,GO:0016477,GO:0016601,GO:0017124,GO:0030036,GO:0032045,GO:0038096,GO:0048010,GO:0048870,GO:0050690	cytoplasm|cytosol|plasma membrane|phagocytosis, engulfment|apoptotic process|membrane|cell migration|Rac protein signal transduction|SH3 domain binding|actin cytoskeleton organization|guanyl-nucleotide exchange factor complex|Fc-gamma receptor signaling pathway involved in phagocytosis|vascular endothelial growth factor receptor signaling pathway|cell motility|regulation of defense response to vi…	path:bom04062,path:bom05100	Chemokine signaling pathway|Bacterial invasion of epithelial cells
ELOVL5	6847.02	2802.58	10891.5	3.88623	1.95837	1.67849e-05	0.000454886	Up	28.9271	134.579	63.384	39.3832	50.9614	15.1816	350.119	196.77	62.0678	210.816	237.283	325.918	ELOVL5	Elongation of very long chain fatty acids protein 5	GO:0006636,GO:0009922,GO:0019367,GO:0030148,GO:0030176,GO:0030425,GO:0034625,GO:0034626,GO:0035338,GO:0042759,GO:0042761,GO:0043025,GO:0045723,GO:0097447,GO:0102336,GO:0102337,GO:0102338,GO:0102756	unsaturated fatty acid biosynthetic process|fatty acid elongase activity|fatty acid elongation, saturated fatty acid|sphingolipid biosynthetic process|integral component of endoplasmic reticulum membrane|dendrite|fatty acid elongation, monounsaturated fatty acid|fatty acid elongation, polyunsaturated fatty acid|long-chain fatty-acyl-CoA biosynthetic process|long-chain fatty acid biosynthetic proc…	path:bom00062,path:bom01040	Fatty acid elongation|Biosynthesis of unsaturated fatty acids
EMCN	97.166	139.849	54.4826	0.389581	-1.36001	3.10468e-05	0.00074435	Down	4.83881	3.4531	2.78609	1.4016	4.63814	7.78363	0.954004	1.51369	0.883774	2.34582	1.94351	0.920791	EMCN	Endomucin	GO:0005576,GO:0005886,GO:0016021	extracellular region|plasma membrane|integral component of membrane
EMILIN2	62.7783	100.299	25.2574	0.251821	-1.98953	1.21045e-10	2.52401e-08	Down	0.545238	1.204	0.930164	0.827861	1.08762	1.66181	0.405427	0.27579	0.162238	0.232653	0.0763518	0.216971	EMILIN2	EMILIN-2	GO:0005576,GO:0005581,GO:0007155,GO:0010811,GO:0030023,GO:0031012,GO:0062023	extracellular region|collagen trimer|cell adhesion|positive regulation of cell-substrate adhesion|extracellular matrix constituent conferring elasticity|extracellular matrix|collagen-containing extracellular matrix
ENC1	668.11	371.85	964.37	2.59343	1.37486	0.000487213	0.00614616	Up	2.57303	4.85963	3.56924	3.83306	5.61427	4.71891	12.1648	15.9024	5.78452	11.5677	11.3003	4.15154	ENC1	Ectoderm-neural cortex protein 1
ENHO	17.0801	26.318	7.84215	0.297977	-1.74673	0.000127616	0.00221752	Down	1.26822	1.8968	0.951816	1.67238	1.80361	3.35322	0.632801	0.468332	0.543654	0.55554	0.404956	0.25997	ENHO	Adropin	GO:0005179,GO:0005576,GO:0005886,GO:0008286,GO:0008610,GO:0010604,GO:0030073,GO:0042593,GO:0043170,GO:0045747,GO:0046889,GO:0051353,GO:1905636	hormone activity|extracellular region|plasma membrane|insulin receptor signaling pathway|lipid biosynthetic process|positive regulation of macromolecule metabolic process|insulin secretion|glucose homeostasis|macromolecule metabolic process|positive regulation of Notch signaling pathway|positive regulation of lipid biosynthetic process|positive regulation of oxidoreductase activity|positive regul…
ENKUR	16.8435	25.1019	8.58517	0.342013	-1.54788	0.00662869	0.0395179	Down	0.173134	0.0587219	0.528114	0.389682	0.445653	1.28666	0.125361	0.184872	0.209436	0.154496	0.110927	0.172578	ENKUR	Enkurin	GO:0001669,GO:0005516,GO:0017124,GO:0097228	acrosomal vesicle|calmodulin binding|SH3 domain binding|sperm principal piece
ENO2	14.9627	25.4021	4.52337	0.178071	-2.48948	0.00429056	0.0289038	Down	0.267271	0.281671	0.0924879	0.258336	0.709014	1.43534	0.155387	0.125229	0.0547572	0	0.0367019	0.0528762	ENO2	Gamma-enolase	GO:0000015,GO:0000287,GO:0001917,GO:0004634,GO:0005615,GO:0005829,GO:0005886,GO:0006094,GO:0006096,GO:0016020,GO:0043204,GO:0043209,GO:0061621,GO:0070062	phosphopyruvate hydratase complex|magnesium ion binding|photoreceptor inner segment|phosphopyruvate hydratase activity|extracellular space|cytosol|plasma membrane|gluconeogenesis|glycolytic process|membrane|perikaryon|myelin sheath|canonical glycolysis|extracellular exosome	path:bom00010,path:bom03018,path:bom04066	Glycolysis / Gluconeogenesis|RNA degradation|HIF-1 signaling pathway
ENO4	126.435	183.49	69.38	0.378113	-1.40311	1.65129e-07	1.18492e-05	Down	1.59241	2.21539	2.80359	3.44309	2.74608	3.11676	0.837102	0.730367	1.24913	1.03711	1.12449	0.591865	ENO4	Enolase 4	GO:0000015,GO:0000287,GO:0004634,GO:0006096	phosphopyruvate hydratase complex|magnesium ion binding|phosphopyruvate hydratase activity|glycolytic process	path:bom00010,path:bom03018,path:bom04066	Glycolysis / Gluconeogenesis|RNA degradation|HIF-1 signaling pathway
ENOX1	2.64921	4.77472	0.523699	0.109682	-3.18861	0.00900495	0.0489068	Down	0.0674416	0.107756	0.0331385	0.0178117	0.106699	0.131163	0	0	0.0161626	0	0.0168571	0.0162175	ENOX1	Ecto-NOX disulfide-thiol exchanger 1	GO:0003676,GO:0005615,GO:0005886,GO:0007624,GO:0009897,GO:0016491	nucleic acid binding|extracellular space|plasma membrane|ultradian rhythm|external side of plasma membrane|oxidoreductase activity
ENPP3	234.866	391.374	78.3576	0.200212	-2.3204	1.12864e-07	8.73534e-06	Down	2.60045	4.1903	2.68743	6.31625	9.04086	9.31088	1.30881	1.47739	0.685818	1.03171	0.674381	0.966048	ENPP3	Ectonucleotide pyrophosphatase/phosphodiesterase family member 3	GO:0002276,GO:0003676,GO:0004528,GO:0005044,GO:0005509,GO:0005576,GO:0006220,GO:0008270,GO:0009143,GO:0009897,GO:0016021,GO:0016324,GO:0030247,GO:0033007,GO:0035529,GO:0046034,GO:0047429,GO:0048471,GO:0050728,GO:0070667	basophil activation involved in immune response|nucleic acid binding|phosphodiesterase I activity|scavenger receptor activity|calcium ion binding|extracellular region|pyrimidine nucleotide metabolic process|zinc ion binding|nucleoside triphosphate catabolic process|external side of plasma membrane|integral component of membrane|apical plasma membrane|polysaccharide binding|negative regulation of …	path:bom00230,path:bom00240,path:bom00500,path:bom00740,path:bom00760,path:bom00770	Purine metabolism|Pyrimidine metabolism|Starch and sucrose metabolism|Riboflavin metabolism|Nicotinate and nicotinamide metabolism|Pantothenate and CoA biosynthesis
ENTPD2	15.9627	22.3866	9.53889	0.426098	-1.23074	0.00608336	0.037167	Down	0.698713	0.440256	0.580567	0.484501	0.903112	1.13524	0.0279745	0.499376	0.149355	0.0928508	0.241485	0.200027	ENTPD2	Ectonucleoside triphosphate diphosphohydrolase 2	GO:0005524,GO:0005604,GO:0005789,GO:0005886,GO:0007186,GO:0009181,GO:0016021,GO:0017110,GO:0017111,GO:0030168,GO:0034656,GO:0070062	ATP binding|basement membrane|endoplasmic reticulum membrane|plasma membrane|G protein-coupled receptor signaling pathway|purine ribonucleoside diphosphate catabolic process|integral component of membrane|nucleoside-diphosphatase activity|nucleoside-triphosphatase activity|platelet activation|nucleobase-containing small molecule catabolic process|extracellular exosome	path:bom00230,path:bom04742	Purine metabolism|Taste transduction
ENTPD7	299.189	158.213	440.165	2.78211	1.47618	8.79867e-08	7.15356e-06	Up	2.83572	2.64437	3.15635	1.88256	3.17665	1.80807	7.45912	4.86056	3.0168	7.88336	8.91839	9.02646	ENTPD7	Ectonucleoside triphosphate diphosphohydrolase 7	GO:0016021,GO:0017111,GO:0030666,GO:0034656,GO:0046872	integral component of membrane|nucleoside-triphosphatase activity|endocytic vesicle membrane|nucleobase-containing small molecule catabolic process|metal ion binding
EPCAM	244.895	389.123	100.666	0.2587	-1.95065	1.7767e-05	0.000475683	Down	6.2193	7.81383	11.0805	7.76524	14.1606	28.6563	2.54707	5.09366	3.08067	2.51638	1.98418	2.76734	EPCAM	Epithelial cell adhesion molecule	GO:0005886,GO:0005923,GO:0008284,GO:0016021,GO:0016328,GO:0098641	plasma membrane|bicellular tight junction|positive regulation of cell proliferation|integral component of membrane|lateral plasma membrane|cadherin binding involved in cell-cell adhesion
EPDR1	6.96009	12.3907	1.52953	0.123442	-3.01809	6.31185e-05	0.00130234	Down	0.406775	0.129929	0.139238	0.101921	0.508121	0.582888	0.136446	0.0225055	0	0	0	0.0468457	EPDR1	Mammalian ependymin-related protein 1	GO:0005509,GO:0005576,GO:0005764,GO:0007160	calcium ion binding|extracellular region|lysosome|cell-matrix adhesion
EPHA3	230.17	356.32	104.021	0.291931	-1.7763	9.50671e-06	0.000296787	Down	3.17827	1.36763	1.32684	2.59982	4.37342	5.8453	1.19238	0.956394	0.304047	0.676324	0.848698	0.943044	Epha3	Ephrin type-A receptor 3	GO:0001660,GO:0004714,GO:0004888,GO:0005004,GO:0005005,GO:0005524,GO:0005737,GO:0005769,GO:0005887,GO:0009968,GO:0010717,GO:0016477,GO:0030154,GO:0032496,GO:0032956,GO:0034097,GO:0043005,GO:0043066,GO:0043087,GO:0043235,GO:0048013,GO:0051893,GO:0070374,GO:0070507,GO:0097155,GO:0097156	fever generation|transmembrane receptor protein tyrosine kinase activity|transmembrane signaling receptor activity|GPI-linked ephrin receptor activity|transmembrane-ephrin receptor activity|ATP binding|cytoplasm|early endosome|integral component of plasma membrane|negative regulation of signal transduction|regulation of epithelial to mesenchymal transition|cell migration|cell differentiation|resp…	path:bom04360	Axon guidance
EPHA4	20.3549	31.3239	9.38596	0.299642	-1.73869	9.66503e-05	0.00181494	Down	0.191926	0.118071	0.180274	0.114941	0.377685	0.41156	0.0666675	0.11753	0.0449723	0.0236162	0.0235046	0.023042	Epha4	Ephrin type-A receptor 4	GO:0004672,GO:0004714,GO:0004888,GO:0005004,GO:0005005,GO:0005524,GO:0005737,GO:0005741,GO:0005783,GO:0005794,GO:0005886,GO:0005887,GO:0007155,GO:0007411,GO:0007628,GO:0008045,GO:0008347,GO:0009968,GO:0009986,GO:0010977,GO:0014069,GO:0016301,GO:0018108,GO:0021957,GO:0030054,GO:0030154,GO:0030175,GO:0030424,GO:0030425,GO:0031594,GO:0031901,GO:0042731,GO:0042802,GO:0042995,GO:0043005,GO:0043066,GO:…	protein kinase activity|transmembrane receptor protein tyrosine kinase activity|transmembrane signaling receptor activity|GPI-linked ephrin receptor activity|transmembrane-ephrin receptor activity|ATP binding|cytoplasm|mitochondrial outer membrane|endoplasmic reticulum|Golgi apparatus|plasma membrane|integral component of plasma membrane|cell adhesion|axon guidance|adult walking behavior|motor ne…	path:bom04360	Axon guidance
EPN3	7.24452	11.3571	3.1319	0.275765	-1.85849	0.00606981	0.0371226	Down	0.164488	0.186793	0.03538	0.132641	0.180498	0.190179	0.0488636	0.0846933	0	0.0356018	0	0	EPN3	Epsin-3	GO:0005634,GO:0005654,GO:0005905,GO:0008289,GO:0019897,GO:0030136,GO:0043231,GO:0048471,GO:0070062,GO:1990175	nucleus|nucleoplasm|clathrin-coated pit|lipid binding|extrinsic component of plasma membrane|clathrin-coated vesicle|intracellular membrane-bounded organelle|perinuclear region of cytoplasm|extracellular exosome|EH domain binding	path:bom04144	Endocytosis
EPRS	2205.78	1356.65	3054.91	2.2518	1.17108	1.14774e-07	8.80717e-06	Up	12.1506	14.5268	8.68536	10.309	12.5171	11.216	26.665	29.8157	23.1476	21.1665	25.7539	24.7659	EPRS	Bifunctional glutamate/proline--tRNA ligase	GO:0004818,GO:0004827,GO:0005524,GO:0005737,GO:0005829,GO:0005886,GO:0006418,GO:0006424,GO:0006433,GO:0008270,GO:0016020,GO:0017101,GO:0017148,GO:0032869,GO:0035613,GO:0042802,GO:0042803,GO:0044539,GO:0051020,GO:0065003,GO:0071346,GO:0097452,GO:1990904	glutamate-tRNA ligase activity|proline-tRNA ligase activity|ATP binding|cytoplasm|cytosol|plasma membrane|tRNA aminoacylation for protein translation|glutamyl-tRNA aminoacylation|prolyl-tRNA aminoacylation|zinc ion binding|membrane|aminoacyl-tRNA synthetase multienzyme complex|negative regulation of translation|cellular response to insulin stimulus|RNA stem-loop binding|identical protein binding|…	path:bom00860,path:bom00970	Porphyrin and chlorophyll metabolism|Aminoacyl-tRNA biosynthesis
EPS8L3	6.28645	11.6908	0.882077	0.0754503	-3.72833	0.00151905	0.013842	Down	0.0883815	0.0485903	0.170804	0.128778	0.0631863	0.530748	0	0	0.0337334	0	0	0.0165263	EPS8L3	Epidermal growth factor receptor kinase substrate 8-like protein 3	GO:0003779,GO:0005737,GO:0005886,GO:0007266,GO:0032587,GO:0035023,GO:0042634,GO:1900029	actin binding|cytoplasm|plasma membrane|Rho protein signal transduction|ruffle membrane|regulation of Rho protein signal transduction|regulation of hair cycle|positive regulation of ruffle assembly
EQTN	15.8256	5.87088	25.7802	4.39121	2.13462	0.00015784	0.00259996	Up	0.154488	0.0559992	0.029765	0.0651399	0.0836728	0.13663	0.320408	0.149135	0.672534	0.282778	0.126349	0.577804	EQTN	Equatorin	GO:0002079,GO:0002080,GO:0002081,GO:0005886,GO:0006897,GO:0007342,GO:0016021,GO:0060478	inner acrosomal membrane|acrosomal membrane|outer acrosomal membrane|plasma membrane|endocytosis|fusion of sperm to egg plasma membrane involved in single fertilization|integral component of membrane|acrosomal vesicle exocytosis
EREG	63.2583	89.4571	37.0596	0.414272	-1.27135	7.35732e-05	0.00147513	Down	1.50221	3.44189	2.91749	3.26569	2.63069	2.59405	1.23305	1.38427	0.831269	1.2566	1.29283	1.03987	EREG	Proepiregulin	GO:0000165,GO:0001525,GO:0001550,GO:0001556,GO:0001819,GO:0004713,GO:0005088,GO:0005154,GO:0005576,GO:0005615,GO:0005622,GO:0005887,GO:0007143,GO:0007173,GO:0007267,GO:0008083,GO:0008284,GO:0008285,GO:0009299,GO:0009653,GO:0009887,GO:0019221,GO:0030216,GO:0030728,GO:0038128,GO:0042060,GO:0042108,GO:0042327,GO:0042700,GO:0043434,GO:0043616,GO:0045089,GO:0045410,GO:0045740,GO:0045741,GO:0045840,GO:…	MAPK cascade|angiogenesis|ovarian cumulus expansion|oocyte maturation|positive regulation of cytokine production|protein tyrosine kinase activity|Ras guanyl-nucleotide exchange factor activity|epidermal growth factor receptor binding|extracellular region|extracellular space|intracellular|integral component of plasma membrane|female meiotic nuclear division|epidermal growth factor receptor signali…	path:bom04010,path:bom04012,path:bom04151,path:bom05210	MAPK signaling pathway|ErbB signaling pathway|PI3K-Akt signaling pathway|Colorectal cancer
ERICH5	31.6062	49.1486	14.0637	0.286146	-1.80517	0.0049027	0.0318883	Down	0.62595	0.425389	0.916458	0.789623	1.99187	3.27336	0.604914	0.405005	0.139039	0.365277	0.139864	0.375699	ERICH5	Glutamate-rich protein 5
ERN1	360.411	232.293	488.53	2.10308	1.0725	0.0038543	0.0267477	Up	2.49668	0.931607	3.06326	2.33015	5.2285	1.90804	4.82313	4.71092	1.97443	6.93017	8.0169	3.51242	ERN1	Serine/threonine-protein kinase/endoribonuclease IRE1	GO:0000287,GO:0001935,GO:0004521,GO:0004674,GO:0005161,GO:0005524,GO:0005637,GO:0005737,GO:0005739,GO:0005783,GO:0005789,GO:0006379,GO:0006402,GO:0006468,GO:0007050,GO:0007257,GO:0016241,GO:0019899,GO:0030176,GO:0030544,GO:0033120,GO:0034620,GO:0034976,GO:0035924,GO:0036289,GO:0036498,GO:0042802,GO:0042803,GO:0043531,GO:0046777,GO:0051879,GO:0070054,GO:0070059,GO:0071333,GO:0098787,GO:1900103,GO:…	magnesium ion binding|endothelial cell proliferation|endoribonuclease activity|protein serine/threonine kinase activity|platelet-derived growth factor receptor binding|ATP binding|nuclear inner membrane|cytoplasm|mitochondrion|endoplasmic reticulum|endoplasmic reticulum membrane|mRNA cleavage|mRNA catabolic process|protein phosphorylation|cell cycle arrest|activation of JUN kinase activity|regula…	path:bom04140,path:bom04141,path:bom04210,path:bom04932,path:bom05010	Autophagy - animal|Protein processing in endoplasmic reticulum|Apoptosis|Non-alcoholic fatty liver disease (NAFLD)|Alzheimer disease
ERN2	29.9695	54.3166	5.62245	0.103513	-3.27212	1.12649e-05	0.00033898	Down	0.255995	0.189451	0.396762	0.492034	0.680973	1.66094	0.0601426	0.124674	0.0319962	0.0164279	0.0643694	0.0305357	ERN2	Serine/threonine-protein kinase/endoribonuclease IRE2	GO:0000287,GO:0004519,GO:0004540,GO:0004674,GO:0005524,GO:0006397,GO:0006468,GO:0007050,GO:0007257,GO:0016021,GO:0016075,GO:0030263,GO:0034976,GO:0045892,GO:0070059,GO:1990604	magnesium ion binding|endonuclease activity|ribonuclease activity|protein serine/threonine kinase activity|ATP binding|mRNA processing|protein phosphorylation|cell cycle arrest|activation of JUN kinase activity|integral component of membrane|rRNA catabolic process|apoptotic chromosome condensation|response to endoplasmic reticulum stress|negative regulation of transcription, DNA-templated|intrins…
ERO1B	1216.49	488.303	1944.68	3.98252	1.99368	2.84427e-05	0.000693424	Up	13.0976	10.3951	8.2421	8.95923	12.1838	5.16692	59.5049	63.7188	15.2296	25.1525	33.5432	41.2443	ERO1B	ERO1-like protein beta	GO:0003756,GO:0005783,GO:0005789,GO:0006457,GO:0015035,GO:0016491,GO:0016671,GO:0019471,GO:0022417,GO:0030070,GO:0030198,GO:0034975,GO:0042593,GO:0045454,GO:0051082	protein disulfide isomerase activity|endoplasmic reticulum|endoplasmic reticulum membrane|protein folding|protein disulfide oxidoreductase activity|oxidoreductase activity|oxidoreductase activity, acting on a sulfur group of donors, disulfide as acceptor|4-hydroxyproline metabolic process|protein maturation by protein folding|insulin processing|extracellular matrix organization|protein folding in…	path:bom04141	Protein processing in endoplasmic reticulum
ETV1	63.3197	96.5024	30.1369	0.312292	-1.67903	5.76474e-07	3.22316e-05	Down	0.634796	0.336515	0.637528	0.843251	1.25521	1.29109	0.288848	0.220959	0.142807	0.294172	0.239407	0.333951	ETV1	ETS translocation variant 1	GO:0000978,GO:0000981,GO:0001077,GO:0005634,GO:0006357,GO:0006366,GO:0007411,GO:0007517,GO:0007638,GO:0030154,GO:0048935	RNA polymerase II proximal promoter sequence-specific DNA binding|DNA-binding transcription factor activity, RNA polymerase II-specific|proximal promoter DNA-binding transcription activator activity, RNA polymerase II-specific|nucleus|regulation of transcription by RNA polymerase II|transcription by RNA polymerase II|axon guidance|muscle organ development|mechanosensory behavior|cell differentiat…	path:bom05202	Transcriptional misregulation in cancer
ETV4	29.3505	41.6964	17.0047	0.407821	-1.29399	0.00031897	0.00444103	Down	0.41741	0.59989	0.424226	0.531835	0.768765	1.10955	0.377953	0.196604	0.255055	0.150452	0.09234	0.230374	ETV4	ETS translocation variant 4			path:bom05202	Transcriptional misregulation in cancer
ETV5	95.3536	127.827	62.8798	0.491912	-1.02353	0.00139882	0.0131178	Down	1.49646	1.3944	1.04958	2.26507	1.12211	1.68012	0.75695	0.986694	0.445115	0.562123	0.584468	1.01456	Etv5	ETS translocation variant 5	GO:0000977,GO:0000981,GO:0001228,GO:0003700,GO:0005634,GO:0005654,GO:0005886,GO:0006357,GO:0007274,GO:0007626,GO:0030154,GO:0034599,GO:0044212,GO:0045666,GO:0045893,GO:0045944,GO:0048133,GO:0050807,GO:0060252,GO:0060762,GO:0071340	RNA polymerase II regulatory region sequence-specific DNA binding|DNA-binding transcription factor activity, RNA polymerase II-specific|DNA-binding transcription activator activity, RNA polymerase II-specific|DNA-binding transcription factor activity|nucleus|nucleoplasm|plasma membrane|regulation of transcription by RNA polymerase II|neuromuscular synaptic transmission|locomotory behavior|cell di…	path:bom05202,path:bom05215	Transcriptional misregulation in cancer|Prostate cancer
EVC2	42.3543	62.5218	22.1867	0.354863	-1.49467	0.00681687	0.0402341	Down	0.470927	0.321236	0.232378	0.41581	0.778707	1.55908	0.21664	0.198803	0.107429	0.199011	0.197323	0.168642	EVC2	Limbin	GO:0005634,GO:0005737,GO:0005856,GO:0007224,GO:0016021,GO:0060170	nucleus|cytoplasm|cytoskeleton|smoothened signaling pathway|integral component of membrane|ciliary membrane	path:bom04340	Hedgehog signaling pathway
EVPL	8.03348	13.3301	2.73684	0.205313	-2.2841	0.000378845	0.00504925	Down	0.0835318	0.0327252	0.0552338	0.057264	0.143189	0.199059	0.0358798	0.0251651	0	0.0195775	0.00641054	0	EVPL	Envoplakin	GO:0001533,GO:0005198,GO:0005737,GO:0005829,GO:0008544,GO:0016020,GO:0018149,GO:0019215,GO:0030057,GO:0030216,GO:0030674,GO:0042060,GO:0045104,GO:0045111,GO:0045296,GO:0070062,GO:0070268	cornified envelope|structural molecule activity|cytoplasm|cytosol|epidermis development|membrane|peptide cross-linking|intermediate filament binding|desmosome|keratinocyte differentiation|protein binding, bridging|wound healing|intermediate filament cytoskeleton organization|intermediate filament cytoskeleton|cadherin binding|extracellular exosome|cornification
EXD1	15.6869	24.9096	6.46421	0.259507	-1.94615	8.48594e-05	0.00164377	Down	0.374897	0.406183	0.41799	0.430918	0.498269	0.493704	0.0990428	0.0485304	0.0741985	0.104256	0.182879	0.205747	Exd1	piRNA biogenesis protein EXD1	GO:0003723,GO:0031047,GO:0034587,GO:0042803,GO:0043186,GO:0051321,GO:0090305,GO:1990923	RNA binding|gene silencing by RNA|piRNA metabolic process|protein homodimerization activity|P granule|meiotic cell cycle|nucleic acid phosphodiester bond hydrolysis|PET complex
F13A1	48.6399	71.9175	25.3623	0.352658	-1.50366	3.15762e-06	0.000124092	Down	0.59701	0.848838	0.804249	0.684047	0.695125	1.29014	0.197424	0.387069	0.259615	0.235477	0.221122	0.259113	F13A1	Coagulation factor XIII A chain			path:bom04610	Complement and coagulation cascades
F2RL2	122.165	183.281	61.0491	0.33309	-1.58602	1.61081e-06	7.19146e-05	Down	1.52598	3.45518	3.59557	5.02057	5.83112	4.91247	1.38458	1.32408	1.03149	1.83555	0.746607	1.3027	F2RL2	Proteinase-activated receptor 3	GO:0004930,GO:0005887,GO:0007596,GO:0015057,GO:0035025,GO:0051482	G protein-coupled receptor activity|integral component of plasma membrane|blood coagulation|thrombin-activated receptor activity|positive regulation of Rho protein signal transduction|positive regulation of cytosolic calcium ion concentration involved in phospholipase C-activating G protein-coupled signaling pathway	path:bom04080,path:bom04610	Neuroactive ligand-receptor interaction|Complement and coagulation cascades
F3	250.939	376.726	125.153	0.332211	-1.58983	0.00703577	0.0410609	Down	8.77714	3.79391	5.73277	4.10166	10.4939	27.0089	2.50412	5.72723	2.19434	1.78713	2.00223	2.712	F3	Tissue factor	GO:0001938,GO:0002020,GO:0002541,GO:0004252,GO:0005543,GO:0005615,GO:0005886,GO:0006919,GO:0007596,GO:0009986,GO:0010641,GO:0016021,GO:0019221,GO:0031012,GO:0045766,GO:0051897,GO:0062023,GO:1905286	positive regulation of endothelial cell proliferation|protease binding|activation of plasma proteins involved in acute inflammatory response|serine-type endopeptidase activity|phospholipid binding|extracellular space|plasma membrane|activation of cysteine-type endopeptidase activity involved in apoptotic process|blood coagulation|cell surface|positive regulation of platelet-derived growth factor …	path:bom04610,path:bom04933	Complement and coagulation cascades|AGE-RAGE signaling pathway in diabetic complications
FAAP100	28.5807	41.372	15.7895	0.381646	-1.38969	0.000140228	0.0023761	Down	0.463583	0.463549	0.328852	0.492175	1.02264	1.01279	0.123771	0.179271	0.199453	0.237865	0.232422	0.220116	FAAP100	Fanconi anemia core complex-associated protein 100	GO:0003677,GO:0005654,GO:0005829,GO:0036297,GO:0043240,GO:0045111	DNA binding|nucleoplasm|cytosol|interstrand cross-link repair|Fanconi anaemia nuclear complex|intermediate filament cytoskeleton	path:bom03460	Fanconi anemia pathway
FABP4	40.4569	68.1327	12.7812	0.187592	-2.41433	0.000188863	0.00297547	Down	1.54823	0.617859	3.35562	2.31077	0.622528	4.40104	0.352189	0.765352	0.474428	0.460574	0.0926288	0.556092	FABP4	Fatty acid-binding protein, adipocyte	GO:0001816,GO:0005324,GO:0005634,GO:0005737,GO:0005829,GO:0006469,GO:0006631,GO:0008284,GO:0010628,GO:0010629,GO:0015909,GO:0036041,GO:0042632,GO:0045892,GO:0050729,GO:0050872,GO:0050873,GO:0071285	cytokine production|long-chain fatty acid transporter activity|nucleus|cytoplasm|cytosol|negative regulation of protein kinase activity|fatty acid metabolic process|positive regulation of cell proliferation|positive regulation of gene expression|negative regulation of gene expression|long-chain fatty acid transport|long-chain fatty acid binding|cholesterol homeostasis|negative regulation of trans…	path:bom03320,path:bom04923	PPAR signaling pathway|Regulation of lipolysis in adipocytes
FABP5	35.492	51.7136	19.2704	0.372636	-1.42416	0.00144563	0.0134148	Down	1.1757	0.499075	1.29333	0.816153	1.73643	3.36933	0.543031	1.06972	0.403601	0.234379	0.334106	0.33511	FABP5	Fatty acid-binding protein 5	GO:0005615,GO:0005634,GO:0005737,GO:0008289,GO:0014069,GO:0030054,GO:0045202,GO:0045211,GO:0099178	extracellular space|nucleus|cytoplasm|lipid binding|postsynaptic density|cell junction|synapse|postsynaptic membrane|regulation of retrograde trans-synaptic signaling by endocanabinoid	path:bom03320	PPAR signaling pathway
FADS1	1133.04	1940.21	325.868	0.167955	-2.57385	0.000651839	0.00762587	Down	17.5927	44.3309	65.5853	56.0193	31.479	7.47136	11.6652	5.87247	1.42416	8.36269	7.62071	3.20001	FADS1	Fatty acid desaturase 1	GO:0000248,GO:0005739,GO:0005789,GO:0006355,GO:0006636,GO:0007267,GO:0008654,GO:0009267,GO:0016020,GO:0016021,GO:0016491,GO:0019216,GO:0036109,GO:0043231,GO:0043651,GO:0045485,GO:0045595,GO:0046456	C-5 sterol desaturase activity|mitochondrion|endoplasmic reticulum membrane|regulation of transcription, DNA-templated|unsaturated fatty acid biosynthetic process|cell-cell signaling|phospholipid biosynthetic process|cellular response to starvation|membrane|integral component of membrane|oxidoreductase activity|regulation of lipid metabolic process|alpha-linolenic acid metabolic process|intracell…	path:bom01040	Biosynthesis of unsaturated fatty acids
FADS2	7913.53	14166.6	1660.43	0.117207	-3.09287	4.65075e-05	0.00103425	Down	104.619	332.482	324.437	212.673	164.576	51.9555	20.8025	30.8726	7.56862	33.5036	32.32	8.24734	FADS2	Fatty acid desaturase 2	GO:0004768,GO:0005789,GO:0006636,GO:0016021	stearoyl-CoA 9-desaturase activity|endoplasmic reticulum membrane|unsaturated fatty acid biosynthetic process|integral component of membrane	path:bom00592,path:bom01040,path:bom03320	alpha-Linolenic acid metabolism|Biosynthesis of unsaturated fatty acids|PPAR signaling pathway
FAM102B	14.7634	21.4629	8.06389	0.375712	-1.4123	0.00289514	0.0218821	Down	0.585048	0.117714	0.478387	0.351386	0.817672	1.21901	0.161358	0.0628365	0.193343	0.305183	0.372442	0.100539	FAM102B	Protein FAM102B
FAM107B	1021.66	1507.45	535.873	0.355483	-1.49215	1.15906e-05	0.000346428	Down	18.8779	9.81249	18.8415	19.2215	20.8492	44.3293	5.41772	6.15633	11.7806	7.69472	5.21514	6.19567	FAM107B	Protein FAM107B
FAM109B	40.4838	59.5018	21.4657	0.360758	-1.4709	1.13037e-05	0.000338997	Down	0.793654	1.29276	0.816063	0.883739	1.33683	2.09636	0.334345	0.300937	0.245244	0.593359	0.312482	0.383369	PHETA2	Sesquipedalian-2	GO:0001881,GO:0005769,GO:0005802,GO:0005829,GO:0007032,GO:0030136,GO:0042147,GO:0042803,GO:0055037	receptor recycling|early endosome|trans-Golgi network|cytosol|endosome organization|clathrin-coated vesicle|retrograde transport, endosome to Golgi|protein homodimerization activity|recycling endosome
FAM110C	261.634	171.901	351.367	2.04401	1.0314	1.40629e-05	0.000402016	Up	4.32234	2.73946	3.13693	3.16936	4.03999	3.39136	8.29959	8.22086	5.41603	6.21083	7.41943	5.92452	FAM110C	Protein FAM110C	GO:0000922,GO:0005634,GO:0005815,GO:0005874,GO:0005938,GO:0030335,GO:0043014,GO:0051897,GO:0060491	spindle pole|nucleus|microtubule organizing center|microtubule|cell cortex|positive regulation of cell migration|alpha-tubulin binding|positive regulation of protein kinase B signaling|regulation of cell projection assembly
FAM120C	170.051	110.731	229.371	2.07142	1.05062	0.00223219	0.0182825	Up	1.15746	0.727398	1.91766	1.033	1.75772	1.32195	2.7435	1.44802	1.0242	3.61832	4.14265	2.77006	Fam120c	Constitutive coactivator of PPAR-gamma-like protein 2	GO:0005634	nucleus
FAM129C	9.41234	14.4694	4.35526	0.300997	-1.73218	0.00251468	0.0198885	Down	0.0934821	0.108514	0.182438	0.242052	0.538678	0.341902	0.10326	0.0640435	0.04379	0.0673089	0.0220423	0	FAM129C	Niban-like protein 2
FAM134B	440.817	172.671	708.964	4.10586	2.03768	2.19747e-12	7.48999e-10	Up	2.83324	1.68514	6.96957	7.06074	2.20776	8.88934	16.8829	24.1941	12.1406	14.8027	18.6241	18.6359	RETREG1	Reticulophagy regulator 1	GO:0005730,GO:0005801,GO:0016604,GO:0019233,GO:0030176,GO:0043524,GO:0061709	nucleolus|cis-Golgi network|nuclear body|sensory perception of pain|integral component of endoplasmic reticulum membrane|negative regulation of neuron apoptotic process|reticulophagy
FAM171B	24.4293	34.4304	14.4283	0.419057	-1.25478	0.00231042	0.0187022	Down	0.225058	0.0895562	0.267348	0.153852	0.5274	0.49607	0.101197	0.0818103	0.0915008	0.115757	0.151679	0.124688	FAM171B	Protein FAM171B	GO:0016021	integral component of membrane
FAM173B	193.273	126.504	260.041	2.05559	1.03956	2.56398e-05	0.000643682	Up	2.21013	3.44824	2.23966	3.31168	3.16026	3.36798	6.92207	3.29709	5.97254	6.71195	5.78056	6.35316	FAM173B	Protein N-lysine methyltransferase FAM173B	GO:0016021,GO:0016279,GO:0018022,GO:0030061,GO:1904058	integral component of membrane|protein-lysine N-methyltransferase activity|peptidyl-lysine methylation|mitochondrial crista|positive regulation of sensory perception of pain
FAM189A2	270.149	129.625	410.673	3.16816	1.66365	2.86084e-12	9.05456e-10	Up	2.56885	2.46921	2.16357	4.33542	3.56826	1.28915	8.74371	10.0317	7.01546	6.47122	7.01009	10.2443	FAM189A2	Protein FAM189A2	GO:0016021	integral component of membrane
FAM198A	27.8845	38.1888	17.5802	0.460349	-1.1192	0.00543399	0.0343726	Down	1.03554	0.819193	0.61729	1.16017	0.462537	1.4237	0.191669	0.376866	0.154237	0.575709	0.587496	0.460402	FAM198A	Protein FAM198A	GO:0005576,GO:0043231	extracellular region|intracellular membrane-bounded organelle
FAM20A	4622.59	2681.56	6563.62	2.44769	1.29142	6.29394e-09	8.02546e-07	Up	56.257	56.805	70.2386	55.2452	38.5051	84.423	149.455	148.449	123.673	129.155	122.227	151.144	FAM20A	Pseudokinase FAM20A	GO:0001934,GO:0005615,GO:0005623,GO:0005783,GO:0005794,GO:0006468,GO:0009617,GO:0031214,GO:0043539,GO:0044691,GO:0055074,GO:0070062,GO:0070166	positive regulation of protein phosphorylation|extracellular space|cell|endoplasmic reticulum|Golgi apparatus|protein phosphorylation|response to bacterium|biomineral tissue development|protein serine/threonine kinase activator activity|tooth eruption|calcium ion homeostasis|extracellular exosome|enamel mineralization
FAM210B	5107.41	7663.49	2551.34	0.332921	-1.58675	7.93487e-10	1.3022e-07	Down	159.642	111.89	162.58	188.494	112.916	197.214	47.5097	41.8155	63.553	71.2912	37.4799	41.3721	FAM210B	Protein FAM210B, mitochondrial	GO:0005741,GO:0016021,GO:0031224,GO:0043249,GO:0045648,GO:0071392	mitochondrial outer membrane|integral component of membrane|intrinsic component of membrane|erythrocyte maturation|positive regulation of erythrocyte differentiation|cellular response to estradiol stimulus
FAM212B	9.88025	15.7729	3.98758	0.252812	-1.98386	0.000397167	0.00524936	Down	0.434269	0.515868	0.271562	0.288845	0.49479	1.64493	0.0706622	0.18386	0.150709	0	0.188447	0.143678	INKA2	PAK4-inhibitor INKA2	GO:0005634,GO:0030291	nucleus|protein serine/threonine kinase inhibitor activity
FAM216A	11.7627	17.5163	6.00915	0.34306	-1.54347	0.00308124	0.0229559	Down	0.527517	0.361545	0.431052	0.188314	0.474057	0.861477	0.209529	0.248499	0.042503	0.044426	0.221281	0.129951	FAM216A	Protein FAM216A
FAM217A	34.7872	59.6931	9.88124	0.165534	-2.5948	0.000279375	0.00400618	Down	0.411388	0.35384	0.751934	0.529505	1.17465	2.40811	0.131122	0.331314	0.156158	0.117301	0.0462558	0.0448209	FAM217A	Protein FAM217A
FAM26E	24.3719	34.1246	14.6191	0.428404	-1.22296	0.00450969	0.0299924	Down	1.72815	0.465361	1.49385	1.18987	2.00732	1.26215	1.00356	0.668579	0.343185	0.715241	0.202509	0.441051	CALHM5	Calcium homeostasis modulator protein 5	GO:0005887,GO:0006811	integral component of plasma membrane|ion transport
FAM46B	30.1584	45.8723	14.4445	0.314885	-1.6671	3.56459e-06	0.000134649	Down	1.23733	0.897168	0.757045	0.743264	1.28228	2.65612	0.235624	0.613364	0.501548	0.231911	0.1772	0.263555	TENT5B	Terminal nucleotidyltransferase 5B	GO:1990817	RNA adenylyltransferase activity
FAM47E	67.6077	30.9018	104.314	3.37566	1.75517	2.16711e-05	0.000559664	Up	0.461899	0.346965	0.952756	0.63587	0.415437	1.29876	1.6479	2.07175	1.20052	1.64371	3.4522	4.02268	FAM47E	Protein FAM47E	GO:0005737	cytoplasm
FAM71D	7.5242	12.6061	2.44225	0.193735	-2.36784	0.00624942	0.0379781	Down	0.163182	0.148419	0.642618	0.0499753	0.127433	0.18272	0.045049	0.022503	0.0460241	0.0481354	0	0.0936577	FAM71D	Protein FAM71D
FAM81A	94.754	151.32	38.1884	0.252369	-1.98639	0.00130384	0.012478	Down	1.31953	1.03315	1.09296	1.36377	2.76231	5.99954	0.428845	0.507825	0.546509	0.468977	0.390097	0.537375	FAM81A	Protein FAM81A
FAM83B	13.8647	22.4303	5.29907	0.236246	-2.08164	0.00395965	0.0272502	Down	0.120256	0.164281	0.117811	0.142752	0.416777	0.772762	0.0589496	0.116166	0.0118195	0.0502446	0.0752599	0.0739895	FAM83B	Protein FAM83B	GO:0005154,GO:0005737,GO:0007173,GO:0008283,GO:0016020,GO:0019901,GO:0036312,GO:0036313	epidermal growth factor receptor binding|cytoplasm|epidermal growth factor receptor signaling pathway|cell proliferation|membrane|protein kinase binding|phosphatidylinositol 3-kinase regulatory subunit binding|phosphatidylinositol 3-kinase catalytic subunit binding
FAM98C	69.7066	94.4848	44.9283	0.475509	-1.07246	0.000476874	0.00606416	Down	3.94619	4.10944	3.43733	3.9836	3.49918	4.42759	1.1917	1.84277	1.55898	2.50195	1.72508	1.41188	FAM98C	Protein FAM98C	GO:0072669	tRNA-splicing ligase complex
FANK1	3.42099	5.91541	0.926561	0.156635	-2.67452	0.00552456	0.0347594	Down	0	0.111836	0.201562	0	0.109797	0.389449	0	0	0.117785	0	0	0	FANK1	Fibronectin type 3 and ankyrin repeat domains protein 1	GO:0005634,GO:0005829,GO:0005929,GO:0036064,GO:0045893,GO:0051091	nucleus|cytosol|cilium|ciliary basal body|positive regulation of transcription, DNA-templated|positive regulation of DNA-binding transcription factor activity
FAP	13.9853	23.2412	4.72935	0.20349	-2.29697	6.59485e-06	0.000222642	Down	0.439746	0.318051	0.0824959	0.2011	0.471791	0.532947	0.0678053	0.0984871	0.0668325	0.0356654	0.0178438	0.0353137	FAP	Prolyl endopeptidase FAP	GO:0001525,GO:0002020,GO:0004252,GO:0005178,GO:0005615,GO:0007155,GO:0008239,GO:0009986,GO:0010710,GO:0010716,GO:0016021,GO:0030054,GO:0031258,GO:0032587,GO:0042803,GO:0043542,GO:0045177,GO:0045178,GO:0051603,GO:0060244,GO:0071158,GO:0071438,GO:0071850,GO:0097325,GO:1900119,GO:1902362	angiogenesis|protease binding|serine-type endopeptidase activity|integrin binding|extracellular space|cell adhesion|dipeptidyl-peptidase activity|cell surface|regulation of collagen catabolic process|negative regulation of extracellular matrix disassembly|integral component of membrane|cell junction|lamellipodium membrane|ruffle membrane|protein homodimerization activity|endothelial cell migratio…
FAR1	123.802	166.368	81.2366	0.488296	-1.03417	0.0021287	0.0175894	Down	1.12996	1.01736	1.7482	1.04593	2.11295	3.66627	1.00014	0.645972	0.451497	0.979159	1.23328	0.760978	FAR1	Fatty acyl-CoA reductase 1	GO:0005777,GO:0005778,GO:0005779,GO:0005782,GO:0008611,GO:0010025,GO:0016491,GO:0035336,GO:0046474,GO:0080019,GO:0102965	peroxisome|peroxisomal membrane|integral component of peroxisomal membrane|peroxisomal matrix|ether lipid biosynthetic process|wax biosynthetic process|oxidoreductase activity|long-chain fatty-acyl-CoA metabolic process|glycerophospholipid biosynthetic process|fatty-acyl-CoA reductase (alcohol-forming) activity|alcohol-forming fatty acyl-CoA reductase activity	path:bom04146	Peroxisome
FASN	666.497	1164.14	168.852	0.145044	-2.78544	6.9795e-07	3.6599e-05	Down	3.13708	7.01288	5.22784	3.92288	13.3688	5.46632	0.767467	0.825788	0.777286	0.758953	0.731574	0.90938	FASN	Fatty acid synthase	GO:0004313,GO:0004314,GO:0004315,GO:0004316,GO:0004320,GO:0005737,GO:0006633,GO:0016295,GO:0016296,GO:0031177,GO:0042470,GO:0047117,GO:0047451,GO:0102131,GO:0102132	[acyl-carrier-protein] S-acetyltransferase activity|[acyl-carrier-protein] S-malonyltransferase activity|3-oxoacyl-[acyl-carrier-protein] synthase activity|3-oxoacyl-[acyl-carrier-protein] reductase (NADPH) activity|oleoyl-[acyl-carrier-protein] hydrolase activity|cytoplasm|fatty acid biosynthetic process|myristoyl-[acyl-carrier-protein] hydrolase activity|palmitoyl-[acyl-carrier-protein] hydrola…	path:bom00061,path:bom04152,path:bom04910	Fatty acid biosynthesis|AMPK signaling pathway|Insulin signaling pathway
FASTKD3	172.692	112.85	232.534	2.06055	1.04303	2.16062e-05	0.000559664	Up	2.38376	1.86178	2.36364	1.86937	1.83037	2.19368	5.84187	4.82562	3.14653	3.90389	4.40401	3.76261	FASTKD3	FAST kinase domain-containing protein 3, mitochondrial	GO:0004672,GO:0005634,GO:0005739,GO:0033617,GO:0044528,GO:0045333,GO:0070131	protein kinase activity|nucleus|mitochondrion|mitochondrial respiratory chain complex IV assembly|regulation of mitochondrial mRNA stability|cellular respiration|positive regulation of mitochondrial translation
FAT2	6.83254	12.4797	1.18537	0.0949837	-3.39618	1.03076e-05	0.000315531	Down	0.0203153	0.0159916	0.01981	0.0307191	0.0650386	0.0671089	0.00269573	0.00273106	0	0.00870553	0.00572605	0	FAT2	Protocadherin Fat 2	GO:0005509,GO:0005794,GO:0005886,GO:0005913,GO:0007156,GO:0010631,GO:0016021,GO:0031589,GO:0070062	calcium ion binding|Golgi apparatus|plasma membrane|cell-cell adherens junction|homophilic cell adhesion via plasma membrane adhesion molecules|epithelial cell migration|integral component of membrane|cell-substrate adhesion|extracellular exosome
FBF1	140.765	192.116	89.4138	0.465415	-1.10341	0.000335178	0.00460859	Down	1.13148	0.459283	0.962881	1.10192	1.87669	2.75256	0.334219	0.532408	0.57427	0.497749	0.460813	0.553072	FBF1	Fas-binding factor 1	GO:0000922,GO:0005813,GO:0005814,GO:0005829,GO:0030054,GO:0043297,GO:0060271,GO:0090162,GO:0097539,GO:0097711	spindle pole|centrosome|centriole|cytosol|cell junction|apical junction assembly|cilium assembly|establishment of epithelial cell polarity|ciliary transition fiber|ciliary basal body-plasma membrane docking
FBLIM1	92.8585	139.387	46.3303	0.332386	-1.58907	0.000763382	0.0085149	Down	1.96544	1.28477	1.14553	1.29926	3.06407	5.69689	0.451879	1.26356	0.659711	0.588238	0.444737	0.556889	FBLIM1	Filamin-binding LIM protein 1	GO:0001650,GO:0001725,GO:0005737,GO:0005925,GO:0008360,GO:0031005,GO:0033623,GO:0046872,GO:0098609	fibrillar center|stress fiber|cytoplasm|focal adhesion|regulation of cell shape|filamin binding|regulation of integrin activation|metal ion binding|cell-cell adhesion
FBLN1	751.868	1232.66	271.076	0.219911	-2.18501	0.00131523	0.0125531	Down	12.3048	11.836	7.19331	9.82356	24.2088	52.8809	3.84518	5.34788	2.68213	2.26754	3.72757	3.15683	FBLN1	Fibulin-1 (Fragment)	GO:0005509,GO:0005576,GO:0016504,GO:0030198	calcium ion binding|extracellular region|peptidase activator activity|extracellular matrix organization
FBLN2	171.876	277.505	66.2479	0.238727	-2.06657	0.00137932	0.0130037	Down	6.30452	2.79759	1.98511	2.10139	6.63315	14.1534	1.32137	1.17992	0.96152	0.878329	0.835361	1.293	Fbln2	Fibulin-2	GO:0005201,GO:0005509,GO:0005615,GO:0010811,GO:0030198,GO:0050840,GO:0062023	extracellular matrix structural constituent|calcium ion binding|extracellular space|positive regulation of cell-substrate adhesion|extracellular matrix organization|extracellular matrix binding|collagen-containing extracellular matrix
FBLN5	434.138	615.518	252.758	0.410643	-1.28404	3.52631e-05	0.000824542	Down	8.47534	6.2513	4.64918	7.26021	12.9245	17.2542	6.11023	3.02268	1.95036	2.57692	4.13278	3.03122	FBLN5	Fibulin-5	GO:0005178,GO:0005509,GO:0005615,GO:0007155,GO:0042803,GO:0048251,GO:0062023	integrin binding|calcium ion binding|extracellular space|cell adhesion|protein homodimerization activity|elastic fiber assembly|collagen-containing extracellular matrix
FBLN7	27.931	43.8443	12.0177	0.274099	-1.86723	0.000880332	0.00945636	Down	0.975403	0.593744	0.099626	0.770306	2.04638	1.50339	0.481246	0.26144	0.121074	0.0250348	0.19579	0.303992	FBLN7	Fibulin-7	GO:0005509,GO:0005576,GO:0005925,GO:0007155,GO:0008201	calcium ion binding|extracellular region|focal adhesion|cell adhesion|heparin binding
FBXL22	12.2085	18.1956	6.22136	0.341916	-1.54829	0.00312488	0.0232029	Down	0.636535	0.332874	0.781035	0.969852	0.562473	1.41588	0.200817	0.208351	0.255134	0.132736	0.217571	0.411871	FBXL22	F-box and leucine-rich protein 22	GO:0016567,GO:0019005,GO:0030018,GO:0031146	protein ubiquitination|SCF ubiquitin ligase complex|Z disc|SCF-dependent proteasomal ubiquitin-dependent protein catabolic process
FBXO36	8.11253	13.0521	3.17293	0.243096	-2.0404	0.00201621	0.0169746	Down	0.323025	0.646623	0.378562	0.413372	0.291428	0.392568	0.185793	0	0	0.0665976	0.0652788	0	FBXO36	F-box only protein 36
FBXW9	54.5065	74.4706	34.5424	0.463839	-1.1083	0.000218746	0.00332794	Down	1.35376	1.75902	1.65163	1.43077	2.14107	2.88169	0.692611	0.630747	0.647224	0.980578	0.678161	0.438236	FBXW9	F-box/WD repeat-containing protein 9	GO:0030687,GO:0070545	preribosome, large subunit precursor|PeBoW complex
FCER1A	42.7496	70.5614	14.9378	0.2117	-2.23991	4.20924e-08	3.906e-06	Down	2.86706	3.18452	1.18231	3.15104	2.68339	5.00056	0.812604	1.207	0.137133	0.336124	0.332343	0.605179	FCER1A	High affinity immunoglobulin epsilon receptor subunit alpha	GO:0005886,GO:0005887,GO:0009986,GO:0019863,GO:0038095	plasma membrane|integral component of plasma membrane|cell surface|IgE binding|Fc-epsilon receptor signaling pathway	path:bom04071,path:bom04072,path:bom04664,path:bom05310	Sphingolipid signaling pathway|Phospholipase D signaling pathway|Fc epsilon RI signaling pathway|Asthma
FCER2	25.779	38.7029	12.8551	0.33215	-1.59009	8.29854e-05	0.00161808	Down	0.576855	0.482888	0.428917	0.629487	1.06246	1.57739	0.395852	0.562967	0	0.0537421	0.21216	0.176681	FCER2	Low affinity immunoglobulin epsilon Fc receptor			path:bom04640,path:bom05169	Hematopoietic cell lineage|Epstein-Barr virus infection
FCHSD1	112.624	153.238	72.0114	0.469933	-1.08947	0.00136242	0.0128924	Down	1.24318	1.01059	0.965223	0.847359	1.35647	3.36171	0.639516	0.671504	0.518142	0.610106	0.508585	0.515863	FCHSD1	F-BAR and double SH3 domains protein 1	GO:0007274,GO:0030833,GO:0031594,GO:0055037	neuromuscular synaptic transmission|regulation of actin filament polymerization|neuromuscular junction|recycling endosome
FCMR	36.2093	54.0909	18.3278	0.338834	-1.56135	0.000126805	0.00221105	Down	1.11248	0.247591	1.13366	1.32635	1.26417	1.05958	0.167664	0.403056	0.454212	0.588158	0.245605	0.259936	FCMR	Fas apoptotic inhibitory molecule 3	GO:0002376,GO:0005576,GO:0006968,GO:0016021,GO:0043066	immune system process|extracellular region|cellular defense response|integral component of membrane|negative regulation of apoptotic process
FCRLA	4.23384	7.76505	0.702634	0.0904866	-3.46615	0.000638026	0.00751678	Down	0.259973	0.303715	0.0359523	0.352932	0.364522	0.190729	0	0.141564	0	0	0	0	FCRLA	Fc receptor-like A	GO:0005737,GO:0030154	cytoplasm|cell differentiation
FDFT1	1468.39	2170.84	765.94	0.352831	-1.50295	4.53975e-06	0.000163875	Down	28.141	68.5729	47.0663	33.1608	57.403	45.0857	15.1537	11.3532	13.9078	15.9742	16.753	21.9977	FDFT1	Squalene synthase	GO:0004310,GO:0005789,GO:0006695,GO:0006696,GO:0008299,GO:0016021,GO:0045338,GO:0051996	farnesyl-diphosphate farnesyltransferase activity|endoplasmic reticulum membrane|cholesterol biosynthetic process|ergosterol biosynthetic process|isoprenoid biosynthetic process|integral component of membrane|farnesyl diphosphate metabolic process|squalene synthase activity	path:bom00100	Steroid biosynthesis
FDPS	749.02	1147.55	350.494	0.305429	-1.71109	3.54863e-06	0.000134649	Down	15.7592	31.4405	19.6728	11.5782	32.6853	20.7261	7.05992	5.1609	5.44509	5.14458	9.68016	5.42957	FDPS	Farnesyl pyrophosphate synthase	GO:0003723,GO:0004161,GO:0004337,GO:0005654,GO:0005737,GO:0005829,GO:0006695,GO:0016032,GO:0033384,GO:0045337,GO:0045540,GO:0046872	RNA binding|dimethylallyltranstransferase activity|geranyltranstransferase activity|nucleoplasm|cytoplasm|cytosol|cholesterol biosynthetic process|viral process|geranyl diphosphate biosynthetic process|farnesyl diphosphate biosynthetic process|regulation of cholesterol biosynthetic process|metal ion binding	path:bom00900,path:bom05164,path:bom05166	Terpenoid backbone biosynthesis|Influenza A|Human T-cell leukemia virus 1 infection
FER1L6	133.108	203.72	62.4963	0.306775	-1.70475	0.00246331	0.0195959	Down	0.687819	0.581702	0.483296	0.630304	2.13811	2.93483	0.358263	0.49058	0.198472	0.342152	0.299199	0.224118	FER1L6	Fer-1-like protein 6	GO:0009617,GO:0016021	response to bacterium|integral component of membrane
FEZ1	11.1506	16.3317	5.96955	0.365519	-1.45198	0.00487784	0.0318082	Down	0.325083	0.33864	0.106599	0.136803	0.213932	0.745233	0.119752	0.101286	0.187282	0.0643405	0.0637889	0.0204105	FEZ1	Fasciculation and elongation protein zeta-1	GO:0005737,GO:0005794,GO:0005815,GO:0005874,GO:0005886,GO:0007155,GO:0007399,GO:0007411,GO:0030424,GO:1902902	cytoplasm|Golgi apparatus|microtubule organizing center|microtubule|plasma membrane|cell adhesion|nervous system development|axon guidance|axon|negative regulation of autophagosome assembly
FGA	486126	307183	665068	2.16505	1.1144	2.54578e-07	1.665e-05	Up	6824.77	3722.26	3556.9	4646.59	3802.42	4989.93	8120.4	10202	10212.1	7461.07	8597.92	10433.3	FGA	Fibrinogen alpha chain			path:bom04610,path:bom04611	Complement and coagulation cascades|Platelet activation
FGB	641325	385631	897020	2.32611	1.21792	1.42462e-08	1.56832e-06	Up	11177.4	5729.8	5644.25	7807.69	5532.87	7685.9	14543.2	16648.6	15854.6	14382.2	15227.4	18496.9	FGB	Fibrinogen beta chain	GO:0002250,GO:0005102,GO:0005577,GO:0030168,GO:0045087,GO:0051258	adaptive immune response|signaling receptor binding|fibrinogen complex|platelet activation|innate immune response|protein polymerization	path:bom04610,path:bom04611	Complement and coagulation cascades|Platelet activation
FGF1	144.945	208.505	81.3851	0.390326	-1.35725	2.52211e-07	1.65563e-05	Down	2.55709	2.44667	2.4611	2.00854	3.82562	2.54796	1.29228	0.864014	0.663182	1.12806	0.867487	1.0384	FGF1	Fibroblast growth factor 1	GO:0000187,GO:0001525,GO:0001759,GO:0005104,GO:0005178,GO:0005576,GO:0005615,GO:0005634,GO:0005829,GO:0005938,GO:0008083,GO:0008201,GO:0008284,GO:0008543,GO:0010595,GO:0030154,GO:0030324,GO:0030335,GO:0031012,GO:0032148,GO:0034605,GO:0044548,GO:0045542,GO:0045766,GO:0045944,GO:0050679,GO:0051781,GO:0060681,GO:0072163,GO:1901509,GO:1902533,GO:1903672,GO:2000544	activation of MAPK activity|angiogenesis|organ induction|fibroblast growth factor receptor binding|integrin binding|extracellular region|extracellular space|nucleus|cytosol|cell cortex|growth factor activity|heparin binding|positive regulation of cell proliferation|fibroblast growth factor receptor signaling pathway|positive regulation of endothelial cell migration|cell differentiation|lung devel…	path:bom04010,path:bom04014,path:bom04015,path:bom04151,path:bom04390,path:bom04810,path:bom05200,path:bom05218,path:bom05224,path:bom05226	MAPK signaling pathway|Ras signaling pathway|Rap1 signaling pathway|PI3K-Akt signaling pathway|Hippo signaling pathway|Regulation of actin cytoskeleton|Pathways in cancer|Melanoma|Breast cancer|Gastric cancer
FGF10	13.1931	20.8936	5.49266	0.262887	-1.92748	0.000247145	0.0036758	Down	0.30502	0.157835	0.125518	0.350087	0.347368	0.749736	0.0821716	0.126593	0.0320333	0.0689287	0.0519969	0.138071	FGF10	Fibroblast growth factor 10			path:bom04010,path:bom04014,path:bom04015,path:bom04151,path:bom04810,path:bom05200,path:bom05218,path:bom05224,path:bom05226	MAPK signaling pathway|Ras signaling pathway|Rap1 signaling pathway|PI3K-Akt signaling pathway|Regulation of actin cytoskeleton|Pathways in cancer|Melanoma|Breast cancer|Gastric cancer
FGF12	72.2002	122.466	21.9342	0.179105	-2.48113	6.13484e-08	5.46401e-06	Down	2.07675	1.15869	2.58103	2.27756	4.13876	1.64997	0.24332	0.218662	0.133319	0.304651	1.00648	0.528815	FGF12	Fibroblast growth factor 12	GO:0003254,GO:0005615,GO:0005622,GO:0005634,GO:0007165,GO:0007254,GO:0007267,GO:0007268,GO:0007399,GO:0007507,GO:0008083,GO:0008201,GO:0008344,GO:0008543,GO:0010765,GO:0017080,GO:0044325,GO:0050905,GO:0086002,GO:0098908,GO:1902305,GO:1905150,GO:2000649,GO:2001258	regulation of membrane depolarization|extracellular space|intracellular|nucleus|signal transduction|JNK cascade|cell-cell signaling|chemical synaptic transmission|nervous system development|heart development|growth factor activity|heparin binding|adult locomotory behavior|fibroblast growth factor receptor signaling pathway|positive regulation of sodium ion transport|sodium channel regulator activ…
FGF7	9.24625	14.4327	4.0598	0.281292	-1.82986	0.00189697	0.0162503	Down	0.521056	0.244398	0.292307	0.136075	0.429256	0.424534	0.0508482	0.169837	0.099083	0.0797849	0.0534011	0.0797954	FGF7	Fibroblast growth factor 7	GO:0005104,GO:0005576,GO:0008083,GO:0008201,GO:0008543,GO:0051781	fibroblast growth factor receptor binding|extracellular region|growth factor activity|heparin binding|fibroblast growth factor receptor signaling pathway|positive regulation of cell division	path:bom04010,path:bom04014,path:bom04015,path:bom04151,path:bom04810,path:bom05200,path:bom05218,path:bom05224,path:bom05226	MAPK signaling pathway|Ras signaling pathway|Rap1 signaling pathway|PI3K-Akt signaling pathway|Regulation of actin cytoskeleton|Pathways in cancer|Melanoma|Breast cancer|Gastric cancer
FGG	414405	258602	570209	2.20497	1.14076	8.54009e-08	6.97533e-06	Up	8005.44	3684.7	3739.17	4953.54	3711.61	4574.66	9768.97	10776.4	9932.28	9142.26	10756.7	12075.4	FGG	Fibrinogen gamma-B chain	GO:0005102,GO:0005577,GO:0030168,GO:0046872,GO:0051258	signaling receptor binding|fibrinogen complex|platelet activation|metal ion binding|protein polymerization	path:bom04610,path:bom04611,path:bom05150	Complement and coagulation cascades|Platelet activation|Staphylococcus aureus infection
FGL1	33523.1	21853.4	45192.9	2.06801	1.04824	6.50525e-07	3.50453e-05	Up	966.307	720.606	626.41	745.76	480.958	609.456	1269.96	1283.2	1593.14	1164.02	1323.1	1440.42	FGL1	Fibrinogen-like protein 1	GO:0005576	extracellular region
FGL2	139.552	193.857	85.2474	0.439745	-1.18526	7.52559e-05	0.00149869	Down	3.25228	1.64814	2.5473	1.26082	2.67672	4.62084	1.39619	1.34853	0.411639	0.972591	1.43154	1.48397	FGL2	Fibroleukin	GO:0005576,GO:0008233,GO:0009986,GO:0016504	extracellular region|peptidase activity|cell surface|peptidase activator activity
FHAD1	13.8731	22.381	5.36529	0.239726	-2.06054	0.00533655	0.0339047	Down	0.0558556	0.0443486	0.0953685	0.0854727	0.0580671	0.393729	0.0224336	0.0150452	0.0465279	0.0159081	0.0318882	0.0154003	FHAD1	Forkhead-associated domain-containing protein 1
FHL1	692.149	1066.42	317.876	0.298077	-1.74624	0.00227371	0.0184521	Down	15.308	7.567	11.6051	14.1418	10.4218	47.1138	4.20117	6.84003	4.18	3.2941	5.24901	4.89424	FHL1	Four and a half LIM domains protein 1	GO:0003254,GO:0005634,GO:0005737,GO:0005829,GO:0005886,GO:0005925,GO:0007517,GO:0009887,GO:0010972,GO:0030154,GO:0030308,GO:0043268,GO:0044325,GO:0046872,GO:1901016,GO:2000134	regulation of membrane depolarization|nucleus|cytoplasm|cytosol|plasma membrane|focal adhesion|muscle organ development|animal organ morphogenesis|negative regulation of G2/M transition of mitotic cell cycle|cell differentiation|negative regulation of cell growth|positive regulation of potassium ion transport|ion channel binding|metal ion binding|regulation of potassium ion transmembrane transpor…	path:bom04630	Jak-STAT signaling pathway
FICD	243.612	118.741	368.484	3.10326	1.63379	2.46831e-08	2.44404e-06	Up	2.89628	2.11897	1.0519	1.35099	1.48249	1.78043	4.81818	6.97271	5.56543	3.34723	5.09159	4.1633	FICD	Adenosine monophosphate-protein transferase FICD	GO:0005524,GO:0006986,GO:0018117,GO:0030176,GO:0030544,GO:0034260,GO:0034976,GO:0042802,GO:0042803,GO:0044602,GO:0044603,GO:0051087,GO:0070733,GO:1903894	ATP binding|response to unfolded protein|protein adenylylation|integral component of endoplasmic reticulum membrane|Hsp70 protein binding|negative regulation of GTPase activity|response to endoplasmic reticulum stress|identical protein binding|protein homodimerization activity|protein deadenylylation|protein adenylylhydrolase activity|chaperone binding|protein adenylyltransferase activity|regulat…
FILIP1	43.0981	67.8879	18.3082	0.269683	-1.89066	5.70417e-05	0.00120645	Down	0.327984	0.225606	0.356631	0.219942	0.618295	1.07654	0.0647733	0.116147	0.0669546	0.177171	0.14595	0.170408	FILIP1	Filamin-A-interacting protein 1	GO:0005730,GO:0005737,GO:0005886,GO:0015629	nucleolus|cytoplasm|plasma membrane|actin cytoskeleton
FILIP1L	335.111	512.634	157.588	0.307409	-1.70177	1.603e-05	0.000438948	Down	3.34393	4.57579	6.14615	2.8977	3.74082	11.2246	1.4438	1.73607	1.68887	1.82721	1.09219	1.11824	FILIP1L	Filamin A-interacting protein 1-like	GO:0005634,GO:0005737,GO:0016020	nucleus|cytoplasm|membrane
FITM2	1273.25	748.155	1798.34	2.4037	1.26526	5.20344e-05	0.00111924	Up	11.5914	19.7717	9.80101	11.8908	9.0135	5.43945	41.4632	23.3475	23.2653	16.7801	23.2641	31.1144	FITM2	Fat storage-inducing transmembrane protein 2	GO:0007010,GO:0008654,GO:0010866,GO:0010890,GO:0022604,GO:0030176,GO:0030730,GO:0034389,GO:0035356	cytoskeleton organization|phospholipid biosynthetic process|regulation of triglyceride biosynthetic process|positive regulation of sequestering of triglyceride|regulation of cell morphogenesis|integral component of endoplasmic reticulum membrane|sequestering of triglyceride|lipid droplet organization|cellular triglyceride homeostasis
FKBP10	77.8961	118.585	37.2076	0.313764	-1.67225	1.45163e-05	0.000409692	Down	1.55458	1.6484	0.993712	0.937057	3.63397	2.75761	0.44587	0.818939	0.670762	0.466503	0.371819	0.356381	FKBP10	Peptidyl-prolyl cis-trans isomerase FKBP10	GO:0003755,GO:0005509,GO:0005788	peptidyl-prolyl cis-trans isomerase activity|calcium ion binding|endoplasmic reticulum lumen
FKBP14	111.204	71.7482	150.66	2.09984	1.07028	8.584e-05	0.00166095	Up	1.38687	0.882026	1.40935	1.08603	2.04055	1.55503	2.91345	2.97198	1.65858	2.7378	4.38447	2.05192	FKBP14	Peptidyl-prolyl cis-trans isomerase FKBP14	GO:0003755,GO:0005509,GO:0005788,GO:0036498	peptidyl-prolyl cis-trans isomerase activity|calcium ion binding|endoplasmic reticulum lumen|IRE1-mediated unfolded protein response
FLNA	2001.43	2885.4	1117.46	0.387281	-1.36855	1.95812e-05	0.000516454	Down	13.3246	8.06803	8.19134	8.14863	11.2764	24.8828	4.41883	5.69383	3.70025	3.92298	2.82339	3.5553	FLNA	Filamin-A	GO:0001664,GO:0002576,GO:0003723,GO:0005576,GO:0005634,GO:0005730,GO:0005737,GO:0005829,GO:0005884,GO:0005886,GO:0005911,GO:0005925,GO:0007195,GO:0008134,GO:0015459,GO:0015629,GO:0016020,GO:0016479,GO:0017048,GO:0017160,GO:0019900,GO:0021943,GO:0021987,GO:0030018,GO:0030168,GO:0030334,GO:0030863,GO:0031267,GO:0031523,GO:0031532,GO:0031852,GO:0032233,GO:0034329,GO:0034394,GO:0034988,GO:0042177,GO:…	G protein-coupled receptor binding|platelet degranulation|RNA binding|extracellular region|nucleus|nucleolus|cytoplasm|cytosol|actin filament|plasma membrane|cell-cell junction|focal adhesion|adenylate cyclase-inhibiting dopamine receptor signaling pathway|transcription factor binding|potassium channel regulator activity|actin cytoskeleton|membrane|negative regulation of transcription by RNA poly…	path:bom04010,path:bom04510,path:bom05132,path:bom05205	MAPK signaling pathway|Focal adhesion|Salmonella infection|Proteoglycans in cancer
FLNC	186.672	250.354	122.991	0.491268	-1.02542	0.00909172	0.0492023	Down	1.22357	0.699553	0.961902	0.319286	0.878007	2.50222	0.263625	0.633093	0.300341	0.561755	0.418639	0.592158	FLNC	Filamin-C	GO:0005737,GO:0005829,GO:0005856,GO:0005886,GO:0005925,GO:0008092,GO:0016528,GO:0030018,GO:0030506,GO:0034329,GO:0042383,GO:0042802,GO:0043034,GO:0048747,GO:0051015	cytoplasm|cytosol|cytoskeleton|plasma membrane|focal adhesion|cytoskeletal protein binding|sarcoplasm|Z disc|ankyrin binding|cell junction assembly|sarcolemma|identical protein binding|costamere|muscle fiber development|actin filament binding	path:bom04010,path:bom04510,path:bom05132,path:bom05205	MAPK signaling pathway|Focal adhesion|Salmonella infection|Proteoglycans in cancer
FLOT2	1417.27	944.004	1890.54	2.00268	1.00193	1.0745e-05	0.000326663	Up	24.6985	16.3486	11.7023	14.8226	14.7108	26.2617	30.31	41.6591	36.089	24.9072	32.6386	26.8725	FLOT2	Flotillin-2	GO:0005768,GO:0005901,GO:0007155,GO:0030139	endosome|caveola|cell adhesion|endocytic vesicle	path:bom04910	Insulin signaling pathway
FLRT2	118.981	179.263	58.6981	0.327441	-1.61069	0.000959944	0.0100319	Down	1.04564	0.5708	0.793379	0.915073	1.79138	3.38192	0.556429	0.426553	0.282104	0.352869	0.474256	0.353723	FLRT2	Leucine-rich repeat transmembrane protein FLRT2	GO:0003007,GO:0005104,GO:0005789,GO:0005886,GO:0005887,GO:0005911,GO:0005925,GO:0007411,GO:0008543,GO:0030674,GO:0031012,GO:0031090,GO:0043005,GO:0045202,GO:0045499,GO:0051965,GO:0061343,GO:0070062,GO:0071711,GO:2001222	heart morphogenesis|fibroblast growth factor receptor binding|endoplasmic reticulum membrane|plasma membrane|integral component of plasma membrane|cell-cell junction|focal adhesion|axon guidance|fibroblast growth factor receptor signaling pathway|protein binding, bridging|extracellular matrix|organelle membrane|neuron projection|synapse|chemorepellent activity|positive regulation of synapse assem…
FLYWCH1	111.065	150.075	72.0554	0.480129	-1.0585	9.67681e-05	0.00181494	Down	0.938332	1.15938	1.47273	1.23643	1.94802	1.97714	0.631223	0.44412	0.786708	0.777741	0.661943	0.458402	FLYWCH1	FLYWCH-type zinc finger-containing protein 1	GO:0003677,GO:0005654,GO:0005829,GO:0016604,GO:0046872	DNA binding|nucleoplasm|cytosol|nuclear body|metal ion binding
FMO2	1873.19	402.967	3343.4	8.29697	3.05258	2.37159e-07	1.56843e-05	Up	4.79143	10.2345	13.2046	8.42401	9.49294	7.07324	70.6587	80.3726	2.31818	119.328	114.722	94.5413	FMO2	Dimethylaniline monooxygenase [N-oxide-forming] 2	GO:0004497,GO:0004499,GO:0005789,GO:0006082,GO:0006805,GO:0009404,GO:0016020,GO:0016021,GO:0031090,GO:0050660,GO:0050661,GO:0070995,GO:0072592	monooxygenase activity|N,N-dimethylaniline monooxygenase activity|endoplasmic reticulum membrane|organic acid metabolic process|xenobiotic metabolic process|toxin metabolic process|membrane|integral component of membrane|organelle membrane|flavin adenine dinucleotide binding|NADP binding|NADPH oxidation|oxygen metabolic process	path:bom00982	Drug metabolism - cytochrome P450
FMO5	14741.7	19827.7	9655.77	0.486984	-1.03805	0.00806385	0.045229	Down	268.434	166.891	273.47	356.047	297.446	135.451	157.955	55.4818	99.9066	204.041	124.489	89.2946	FMO5	Dimethylaniline monooxygenase [N-oxide-forming] 5			path:bom00982	Drug metabolism - cytochrome P450
FMOD	573.024	857.765	288.283	0.336086	-1.5731	5.88502e-08	5.34903e-06	Down	15.586	8.3884	7.42443	12.8117	22.3234	19.2232	4.51193	4.92655	3.51021	5.14726	3.78481	4.11063	FMOD	Fibromodulin	GO:0030199,GO:0062023	collagen fibril organization|collagen-containing extracellular matrix	path:bom04350	TGF-beta signaling pathway
FN3K	175.763	242.298	109.228	0.450799	-1.14944	0.000318104	0.0044336	Down	8.58291	11.5471	11.3493	9.65385	7.15903	5.54575	3.17641	3.49252	2.8145	4.22169	2.30825	5.54966	FN3K	Fructosamine-3-kinase	GO:0005829,GO:0016301,GO:0030387,GO:0030389,GO:0030393,GO:0030855,GO:0043687	cytosol|kinase activity|fructosamine-3-kinase activity|fructosamine metabolic process|fructoselysine metabolic process|epithelial cell differentiation|post-translational protein modification
FNBP1	764.31	1058.2	470.422	0.444549	-1.16958	3.09389e-07	1.96545e-05	Down	6.73424	6.56423	10.9497	7.99439	11.7974	12.1333	3.71987	1.71543	3.3463	6.30793	3.9619	4.55931	FNBP1	Formin-binding protein 1
FNDC1	8.72632	15.9348	1.5178	0.0952507	-3.39213	0.0010374	0.0106038	Down	0.0202959	0.0939567	0.0329489	0.0209761	0.274846	0.23105	0.0183019	0.0063298	0	0	0.00657748	0.0250629	FNDC1	Fibronectin type III domain-containing protein 1	GO:0005576,GO:0016607	extracellular region|nuclear speck
FOLH1B	176.532	256.281	96.7838	0.377648	-1.40489	0.00019436	0.00304314	Down	2.35324	3.46167	3.19506	4.59069	5.25068	10.729	1.93428	1.75723	1.87573	1.05578	1.38402	2.56184	FOLH1	Glutamate carboxypeptidase 2	GO:0004180,GO:0005886,GO:0008237,GO:0016021,GO:0016805,GO:0046872	carboxypeptidase activity|plasma membrane|metallopeptidase activity|integral component of membrane|dipeptidase activity|metal ion binding	path:bom00250,path:bom04977	Alanine, aspartate and glutamate metabolism|Vitamin digestion and absorption
FRMD1	38.0556	66.1792	9.93193	0.150076	-2.73623	0.000376079	0.0050242	Down	0.68445	0.642668	1.34022	0.353543	3.51935	0.741794	0.249702	0.208083	0.106676	0.0546736	0.161276	0.152161	FRMD1	FERM domain-containing protein 1	GO:0005856	cytoskeleton	path:bom04390,path:bom04392	Hippo signaling pathway|Hippo signaling pathway - multiple species
FRMD3	42.4661	57.186	27.7462	0.485192	-1.04337	0.00824464	0.0460101	Down	0.61432	0.148804	0.543911	0.451493	1.30547	1.00435	0.33699	0.0574724	0.161873	0.479288	0.462684	0.319311	FRMD3	FERM domain-containing protein 3	GO:0005856,GO:0008092,GO:0016021,GO:0031032	cytoskeleton|cytoskeletal protein binding|integral component of membrane|actomyosin structure organization
FRS3	19.2259	27.109	11.3429	0.418418	-1.25698	0.00207593	0.0172822	Down	0.302803	0.501856	0.271795	0.450366	0.692868	1.16203	0.0609856	0.173877	0.287423	0.226649	0.175959	0.186025	FRS3	Fibroblast growth factor receptor substrate 3	GO:0000165,GO:0005088,GO:0005104,GO:0005622,GO:0005886,GO:0007165,GO:0008543,GO:0042802	MAPK cascade|Ras guanyl-nucleotide exchange factor activity|fibroblast growth factor receptor binding|intracellular|plasma membrane|signal transduction|fibroblast growth factor receptor signaling pathway|identical protein binding
FRZB	115.778	162.632	68.9227	0.423794	-1.23856	2.8356e-06	0.000113287	Down	3.44441	2.07675	2.61741	4.4201	5.33501	5.38118	1.6343	1.61028	1.96743	1.21329	1.02511	1.27668	FRZB	Secreted frizzled-related protein 3	GO:0005615,GO:0005737,GO:0008285,GO:0010721,GO:0014033,GO:0017147,GO:0030178,GO:0030308,GO:0035567,GO:0043065,GO:0045600,GO:0060029,GO:0060070,GO:0061037,GO:0061053,GO:0070367,GO:0090090,GO:0090103	extracellular space|cytoplasm|negative regulation of cell proliferation|negative regulation of cell development|neural crest cell differentiation|Wnt-protein binding|negative regulation of Wnt signaling pathway|negative regulation of cell growth|non-canonical Wnt signaling pathway|positive regulation of apoptotic process|positive regulation of fat cell differentiation|convergent extension involve…
FSCN3	2.51399	5.02798	0	0	#NAME?	0.00334799	0.024171	Down	0.270943	0.0622195	0.361659	0	0	0.0577915	0	0	0	0	0	0	Fscn3	Fascin-3	GO:0003779,GO:0005737,GO:0007163,GO:0007286,GO:0015629,GO:0016477,GO:0030036,GO:0030674,GO:0051015,GO:0051017	actin binding|cytoplasm|establishment or maintenance of cell polarity|spermatid development|actin cytoskeleton|cell migration|actin cytoskeleton organization|protein binding, bridging|actin filament binding|actin filament bundle assembly
FST	96.053	35.2736	156.832	4.44616	2.15256	5.28244e-07	2.98172e-05	Up	0.478912	0.789179	0.749251	0.627043	0.312662	2.79775	3.5974	4.68623	4.68998	2.22688	2.76387	2.39912	FST	Follistatin	GO:0000122,GO:0002244,GO:0005576,GO:0038102,GO:0048185,GO:0051798	negative regulation of transcription by RNA polymerase II|hematopoietic progenitor cell differentiation|extracellular region|activin receptor antagonist activity|activin binding|positive regulation of hair follicle development	path:bom04350	TGF-beta signaling pathway
FSTL3	20.511	31.0646	9.95746	0.32054	-1.64142	0.00643484	0.0387056	Down	0.642454	0.799562	0.134958	0.432226	0.943095	2.32625	0.149615	0.469903	0.265739	0.217678	0.106836	0.2044	FSTL3	Follistatin-related protein 3	GO:0001503,GO:0001968,GO:0002244,GO:0005615,GO:0005654,GO:0022409,GO:0030514,GO:0032926,GO:0045671,GO:0045944,GO:0048185	ossification|fibronectin binding|hematopoietic progenitor cell differentiation|extracellular space|nucleoplasm|positive regulation of cell-cell adhesion|negative regulation of BMP signaling pathway|negative regulation of activin receptor signaling pathway|negative regulation of osteoclast differentiation|positive regulation of transcription by RNA polymerase II|activin binding
FUZ	65.278	91.1421	39.4139	0.432444	-1.20941	3.31084e-05	0.000784509	Down	2.79706	2.1351	1.874	1.92246	2.43285	3.75515	0.828377	0.793573	1.4642	0.836186	0.780866	0.585403	FUZ	Protein fuzzy homolog	GO:0001736,GO:0001843,GO:0001942,GO:0005737,GO:0005856,GO:0008285,GO:0008589,GO:0010172,GO:0015031,GO:0030336,GO:0042995,GO:0045724,GO:0048704,GO:0060271,GO:0070062,GO:0090090,GO:0090301,GO:1905515,GO:2000314	establishment of planar polarity|neural tube closure|hair follicle development|cytoplasm|cytoskeleton|negative regulation of cell proliferation|regulation of smoothened signaling pathway|embryonic body morphogenesis|protein transport|negative regulation of cell migration|cell projection|positive regulation of cilium assembly|embryonic skeletal system morphogenesis|cilium assembly|extracellular ex…
FXYD3	12.3441	18.5545	6.1336	0.330572	-1.59697	0.00138729	0.0130363	Down	0.999504	0.819171	0.38022	0.116139	0.80124	1.88861	0.101853	0.104725	0.320796	0.110243	0.108547	0.261343	Fxyd3	FXYD domain-containing ion transport regulator 3	GO:0005216,GO:0005789,GO:0005886,GO:0006813,GO:0006814,GO:0016021,GO:0017080,GO:0050790,GO:0051117,GO:2000649	ion channel activity|endoplasmic reticulum membrane|plasma membrane|potassium ion transport|sodium ion transport|integral component of membrane|sodium channel regulator activity|regulation of catalytic activity|ATPase binding|regulation of sodium ion transmembrane transporter activity
FZD1	199.527	277.963	121.092	0.435639	-1.19879	7.94484e-07	4.04639e-05	Down	4.57389	3.95074	3.72969	3.71833	5.28548	8.35037	2.18987	1.8489	1.68131	2.14943	2.28921	1.44588	FZD1	Frizzled-1	GO:0001934,GO:0003149,GO:0003150,GO:0003151,GO:0004930,GO:0005102,GO:0005109,GO:0005886,GO:0005925,GO:0007267,GO:0009986,GO:0010976,GO:0016021,GO:0017147,GO:0030165,GO:0030182,GO:0030514,GO:0030855,GO:0035425,GO:0035567,GO:0042493,GO:0042813,GO:0044338,GO:0044339,GO:0045892,GO:0045893,GO:0051091,GO:0060022,GO:0060070,GO:0060071,GO:0090090,GO:0090179,GO:0099054,GO:1903204,GO:1904886,GO:1904953,GO:…	positive regulation of protein phosphorylation|membranous septum morphogenesis|muscular septum morphogenesis|outflow tract morphogenesis|G protein-coupled receptor activity|signaling receptor binding|frizzled binding|plasma membrane|focal adhesion|cell-cell signaling|cell surface|positive regulation of neuron projection development|integral component of membrane|Wnt-protein binding|PDZ domain bin…	path:bom04150,path:bom04310,path:bom04390,path:bom04550,path:bom04916,path:bom04934,path:bom05165,path:bom05200,path:bom05205,path:bom05217,path:bom05224,path:bom05225,path:bom05226	mTOR signaling pathway|Wnt signaling pathway|Hippo signaling pathway|Signaling pathways regulating pluripotency of stem cells|Melanogenesis|Cushing syndrome|Human papillomavirus infection|Pathways in cancer|Proteoglycans in cancer|Basal cell carcinoma|Breast cancer|Hepatocellular carcinoma|Gastric cancer
FZD5	400.277	205.43	595.124	2.89697	1.53455	8.75079e-09	1.06232e-06	Up	9.39489	2.85621	8.7199	5.99248	9.49811	4.92215	20.2569	16.3934	8.96349	20.2045	26.2234	17.5237	FZD5	Frizzled-5	GO:0000139,GO:0000578,GO:0001525,GO:0001540,GO:0002726,GO:0004930,GO:0005886,GO:0005887,GO:0005923,GO:0007223,GO:0007416,GO:0008285,GO:0008289,GO:0008595,GO:0009986,GO:0017147,GO:0019901,GO:0030182,GO:0030424,GO:0030425,GO:0030669,GO:0031077,GO:0031625,GO:0031901,GO:0032729,GO:0033077,GO:0035567,GO:0042813,GO:0043204,GO:0043507,GO:0044877,GO:0045202,GO:0045944,GO:0048469,GO:0048471,GO:0048596,GO:…	Golgi membrane|embryonic axis specification|angiogenesis|amyloid-beta binding|positive regulation of T cell cytokine production|G protein-coupled receptor activity|plasma membrane|integral component of plasma membrane|bicellular tight junction|Wnt signaling pathway, calcium modulating pathway|synapse assembly|negative regulation of cell proliferation|lipid binding|anterior/posterior axis specific…	path:bom04150,path:bom04310,path:bom04390,path:bom04550,path:bom04916,path:bom04934,path:bom05165,path:bom05200,path:bom05205,path:bom05217,path:bom05224,path:bom05225,path:bom05226	mTOR signaling pathway|Wnt signaling pathway|Hippo signaling pathway|Signaling pathways regulating pluripotency of stem cells|Melanogenesis|Cushing syndrome|Human papillomavirus infection|Pathways in cancer|Proteoglycans in cancer|Basal cell carcinoma|Breast cancer|Hepatocellular carcinoma|Gastric cancer
FZD8	115.812	77.1587	154.465	2.00191	1.00138	0.000130634	0.00225633	Up	3.60104	2.76593	4.7668	3.1695	4.31396	4.00755	10.1394	6.21135	5.24578	5.9233	6.38225	6.28335	Fzd8	Frizzled-8	GO:0004930,GO:0005794,GO:0005886,GO:0007275,GO:0016021,GO:0017147,GO:0035567,GO:0042813,GO:0060070	G protein-coupled receptor activity|Golgi apparatus|plasma membrane|multicellular organism development|integral component of membrane|Wnt-protein binding|non-canonical Wnt signaling pathway|Wnt-activated receptor activity|canonical Wnt signaling pathway	path:bom04150,path:bom04310,path:bom04390,path:bom04550,path:bom04916,path:bom04934,path:bom05165,path:bom05200,path:bom05205,path:bom05217,path:bom05224,path:bom05225,path:bom05226	mTOR signaling pathway|Wnt signaling pathway|Hippo signaling pathway|Signaling pathways regulating pluripotency of stem cells|Melanogenesis|Cushing syndrome|Human papillomavirus infection|Pathways in cancer|Proteoglycans in cancer|Basal cell carcinoma|Breast cancer|Hepatocellular carcinoma|Gastric cancer
GADD45G	1616.78	2568.99	664.571	0.25869	-1.95071	8.67975e-05	0.00167399	Down	47.6568	132.379	191.97	107.714	56.0285	152.293	20.5585	26.6447	44.9998	35.2698	15.4178	13.9092	GADD45G	Growth arrest and DNA damage-inducible protein GADD45 gamma	GO:0000185,GO:0005634,GO:0005737,GO:0006915,GO:0007275,GO:0030154,GO:0043065,GO:0046330,GO:0051726,GO:1900745	activation of MAPKKK activity|nucleus|cytoplasm|apoptotic process|multicellular organism development|cell differentiation|positive regulation of apoptotic process|positive regulation of JNK cascade|regulation of cell cycle|positive regulation of p38MAPK cascade	path:bom04010,path:bom04068,path:bom04110,path:bom04115,path:bom04210,path:bom04218,path:bom05169,path:bom05200,path:bom05202,path:bom05210,path:bom05212,path:bom05213,path:bom05214,path:bom05216,path:bom05217,path:bom05218,path:bom05220,path:bom05222,path:bom05223,path:bom05224,path:bom05225,path:bom05226	MAPK signaling pathway|FoxO signaling pathway|Cell cycle|p53 signaling pathway|Apoptosis|Cellular senescence|Epstein-Barr virus infection|Pathways in cancer|Transcriptional misregulation in cancer|Colorectal cancer|Pancreatic cancer|Endometrial cancer|Glioma|Thyroid cancer|Basal cell carcinoma|Melanoma|Chronic myeloid leukemia|Small cell lung cancer|Non-small cell lung cancer|Breast cancer|Hepato…
GALE	1157.69	693.599	1621.78	2.33822	1.22541	1.09255e-06	5.24779e-05	Up	15.0102	28.3483	18.7487	19.5608	9.21554	16.0444	38.8041	56.9705	38.6595	25.2429	42.3649	38.3921	GALE	UDP-glucose 4-epimerase	GO:0003974,GO:0003978,GO:0019388,GO:0042803	UDP-N-acetylglucosamine 4-epimerase activity|UDP-glucose 4-epimerase activity|galactose catabolic process|protein homodimerization activity	path:bom00052,path:bom00520	Galactose metabolism|Amino sugar and nucleotide sugar metabolism
GALK1	3021.11	1852.71	4189.51	2.26129	1.17714	1.22361e-07	9.26809e-06	Up	75.3082	98.3724	54.169	91.3265	42.7634	83.5485	141.319	155.613	202.714	146.655	137.5	125.984	GALK1	Galactokinase	GO:0004335,GO:0005524,GO:0005534,GO:0005737,GO:0005829,GO:0033499	galactokinase activity|ATP binding|galactose binding|cytoplasm|cytosol|galactose catabolic process via UDP-galactose	path:bom00052,path:bom00520	Galactose metabolism|Amino sugar and nucleotide sugar metabolism
GALNT14	10.3507	1.06344	19.638	18.4665	4.20684	0.00712041	0.0413642	Up	0	0	0.020678	0	0	0.145453	0.537707	0.744112	0.0403247	0.643651	0.0408702	0	GALNT14	Polypeptide N-acetylgalactosaminyltransferase 14			path:bom00512	Mucin type O-glycan biosynthesis
GALNT16	143.427	200.105	86.749	0.433517	-1.20584	2.02913e-06	8.64527e-05	Down	2.55204	2.10597	1.60753	2.29941	3.41531	4.14493	1.15174	1.13924	0.881109	1.10449	0.980221	0.877052	GALNT16	Polypeptide N-acetylgalactosaminyltransferase 16			path:bom00512	Mucin type O-glycan biosynthesis
GALNT3	35.4555	55.735	15.1761	0.27229	-1.87678	4.72586e-06	0.000169214	Down	0.764403	0.454567	0.854541	0.577027	1.35758	1.92951	0.261218	0.213709	0.236056	0.175557	0.351436	0.292632	GALNT3	Polypeptide N-acetylgalactosaminyltransferase 3			path:bom00512	Mucin type O-glycan biosynthesis
GAPDHS	9.12364	14.6532	3.59404	0.245273	-2.02754	0.00160247	0.014359	Down	0.339483	0.197122	0.686521	0.127058	0.0274475	0.373316	0	0	0.0888926	0.0305555	0.0301391	0.173613	GAPDHS	Glyceraldehyde-3-phosphate dehydrogenase, testis-specific	GO:0004365,GO:0005829,GO:0006006,GO:0006096,GO:0050661,GO:0051287	glyceraldehyde-3-phosphate dehydrogenase (NAD+) (phosphorylating) activity|cytosol|glucose metabolic process|glycolytic process|NADP binding|NAD binding	path:bom00010	Glycolysis / Gluconeogenesis
GAR1	620.118	360.311	879.925	2.44213	1.28814	1.03264e-07	8.07671e-06	Up	10.1769	16.3093	8.06353	8.72072	9.61181	10.59	21.1923	34.2638	16.7692	19.8102	22.6418	27.9407	GAR1	H/ACA ribonucleoprotein complex subunit 1	GO:0000454,GO:0000784,GO:0001650,GO:0003723,GO:0005634,GO:0005654,GO:0005697,GO:0007004,GO:0031429,GO:0034513,GO:0070034,GO:0072589,GO:0090661	snoRNA guided rRNA pseudouridine synthesis|nuclear chromosome, telomeric region|fibrillar center|RNA binding|nucleus|nucleoplasm|telomerase holoenzyme complex|telomere maintenance via telomerase|box H/ACA snoRNP complex|box H/ACA snoRNA binding|telomerase RNA binding|box H/ACA scaRNP complex|box H/ACA telomerase RNP complex	path:bom03008	Ribosome biogenesis in eukaryotes
GARNL3	11.5555	18.159	4.95193	0.272698	-1.87462	0.001498	0.0137283	Down	0.102868	0.146483	0.0782157	0.0607941	0.173959	0.478121	0.0323682	0.0217193	0.0221056	0.0924165	0	0.0779555	GARNL3	GTPase-activating Rap/Ran-GAP domain-like protein 3	GO:0005096,GO:0043231,GO:0051056	GTPase activator activity|intracellular membrane-bounded organelle|regulation of small GTPase mediated signal transduction
GAS2	97.2243	143.492	50.9571	0.355123	-1.49361	4.98734e-05	0.00108594	Down	0.952063	2.57853	2.24921	2.89058	5.26278	4.24518	1.34418	0.406127	0.778587	0.976013	0.927731	1.76181	GAS2	Growth arrest-specific protein 2	GO:0001544,GO:0001547,GO:0005829,GO:0005884,GO:0006915,GO:0007050,GO:0008017,GO:0008360,GO:0008593,GO:0016020,GO:0030728,GO:0071711	initiation of primordial ovarian follicle growth|antral ovarian follicle growth|cytosol|actin filament|apoptotic process|cell cycle arrest|microtubule binding|regulation of cell shape|regulation of Notch signaling pathway|membrane|ovulation|basement membrane organization
GAS7	17.0495	26.5727	7.52636	0.283237	-1.81992	5.85034e-05	0.00123003	Down	0.256574	0.178477	0.298879	0.339642	0.560554	0.811934	0.0881294	0.13505	0.0308856	0.094893	0.124546	0.120567	Gas7	Growth arrest-specific protein 7	GO:0001726,GO:0005737,GO:0005856,GO:0005884,GO:0005886,GO:0008092,GO:0008360,GO:0030041,GO:0030182,GO:0048812,GO:0051015,GO:0051017	ruffle|cytoplasm|cytoskeleton|actin filament|plasma membrane|cytoskeletal protein binding|regulation of cell shape|actin filament polymerization|neuron differentiation|neuron projection morphogenesis|actin filament binding|actin filament bundle assembly
GAS8	73.6257	107.294	39.9571	0.372406	-1.42505	2.09817e-06	8.85426e-05	Down	0.773443	0.757879	0.869128	0.967509	0.800955	1.23509	0.276627	0.104987	0.402436	0.408122	0.32559	0.323742	GAS8	Dynein regulatory complex subunit 4	GO:0005737,GO:0005794,GO:0005874,GO:0005930,GO:0008017,GO:0017137,GO:0030317,GO:0031514,GO:0034613,GO:0035082,GO:0036064,GO:0045880,GO:1903566	cytoplasm|Golgi apparatus|microtubule|axoneme|microtubule binding|Rab GTPase binding|flagellated sperm motility|motile cilium|cellular protein localization|axoneme assembly|ciliary basal body|positive regulation of smoothened signaling pathway|positive regulation of protein localization to cilium
GATA5	24.5544	34.3248	14.784	0.43071	-1.21521	0.00235398	0.0189473	Down	0.516577	0.644629	0.549417	0.998212	0.784321	1.1339	0.430309	0.286825	0.36521	0.0502523	0.294503	0.162063	GATA5	Transcription factor GATA-5	GO:0000790,GO:0000978,GO:0001077,GO:0001158,GO:0003180,GO:0003274,GO:0003700,GO:0003705,GO:0005634,GO:0007507,GO:0008270,GO:0009887,GO:0009888,GO:0010614,GO:0010629,GO:0035481,GO:0048468,GO:0048646,GO:0060575,GO:0062000,GO:0071773,GO:1901228	nuclear chromatin|RNA polymerase II proximal promoter sequence-specific DNA binding|proximal promoter DNA-binding transcription activator activity, RNA polymerase II-specific|enhancer sequence-specific DNA binding|aortic valve morphogenesis|endocardial cushion fusion|DNA-binding transcription factor activity|transcription factor activity, RNA polymerase II distal enhancer sequence-specific bindin…
GDA	183.595	253.119	114.071	0.450663	-1.14988	0.00279363	0.0214035	Down	5.3475	2.81752	6.83391	3.97105	6.85834	2.82616	2.76341	1.40066	0.752768	3.34663	2.41647	2.1461	GDA	Guanine deaminase	GO:0005622,GO:0005829,GO:0006139,GO:0006147,GO:0006195,GO:0007399,GO:0008270,GO:0008892,GO:0046098	intracellular|cytosol|nucleobase-containing compound metabolic process|guanine catabolic process|purine nucleotide catabolic process|nervous system development|zinc ion binding|guanine deaminase activity|guanine metabolic process	path:bom00230	Purine metabolism
GDF10	59.3975	83.4938	35.3011	0.422799	-1.24196	0.000128601	0.00222807	Down	1.81654	1.0476	0.833289	1.61856	3.16228	2.38118	0.595117	0.996088	0.569391	0.463232	0.66249	0.709442	GDF10	Growth/differentiation factor 10	GO:0001649,GO:0005125,GO:0005160,GO:0005615,GO:0008083,GO:0010862,GO:0042981,GO:0043408,GO:0045444,GO:0045668,GO:0048468,GO:0060395	osteoblast differentiation|cytokine activity|transforming growth factor beta receptor binding|extracellular space|growth factor activity|positive regulation of pathway-restricted SMAD protein phosphorylation|regulation of apoptotic process|regulation of MAPK cascade|fat cell differentiation|negative regulation of osteoblast differentiation|cell development|SMAD protein signal transduction	path:bom04060	Cytokine-cytokine receptor interaction
GDF11	39.2431	55.2323	23.254	0.421021	-1.24804	0.0038448	0.0267248	Down	0.359087	0.300902	0.309672	0.414185	1.12674	1.21379	0.20781	0.219064	0.213355	0.347897	0.18848	0.172838	Gdf11	Growth/differentiation factor 11	GO:0001501,GO:0001656,GO:0001657,GO:0005125,GO:0005160,GO:0005615,GO:0005654,GO:0008083,GO:0008285,GO:0009887,GO:0009952,GO:0010862,GO:0021512,GO:0031016,GO:0032991,GO:0042981,GO:0043231,GO:0043408,GO:0045596,GO:0045665,GO:0048468,GO:0048469,GO:0048593,GO:0060021,GO:0060395	skeletal system development|metanephros development|ureteric bud development|cytokine activity|transforming growth factor beta receptor binding|extracellular space|nucleoplasm|growth factor activity|negative regulation of cell proliferation|animal organ morphogenesis|anterior/posterior pattern specification|positive regulation of pathway-restricted SMAD protein phosphorylation|spinal cord anterio…	path:bom04060	Cytokine-cytokine receptor interaction
GEM	105.886	151.111	60.6608	0.401432	-1.31677	0.000738269	0.00830272	Down	2.57201	3.52485	3.23418	2.45157	1.56915	7.59209	1.17864	1.24432	1.3147	2.15118	1.44041	0.607191	GEM	GTP-binding protein GEM	GO:0000278,GO:0000287,GO:0003924,GO:0005516,GO:0005525,GO:0005634,GO:0005886,GO:0006955,GO:0007165,GO:0007166,GO:0009898,GO:0019003,GO:0030496,GO:0051233,GO:0051276,GO:0051310,GO:0072686,GO:1901842	mitotic cell cycle|magnesium ion binding|GTPase activity|calmodulin binding|GTP binding|nucleus|plasma membrane|immune response|signal transduction|cell surface receptor signaling pathway|cytoplasmic side of plasma membrane|GDP binding|midbody|spindle midzone|chromosome organization|metaphase plate congression|mitotic spindle|negative regulation of high voltage-gated calcium channel activity
GFPT1	154.174	75.0891	233.259	3.10643	1.63526	2.67737e-05	0.000662761	Up	0.719509	0.458228	1.21993	0.918654	1.48798	1.18567	2.97181	2.04865	1.04656	3.67874	5.56342	2.99256	Gfpt1	Glutamine--fructose-6-phosphate aminotransferase [isomerizing] 1	GO:0004360,GO:0006002,GO:0006042,GO:0006047,GO:0006048,GO:0006487,GO:0006541,GO:0009744,GO:0016597,GO:0030246,GO:0032868,GO:0032869,GO:0032922,GO:0045719,GO:0051289,GO:0097367	glutamine-fructose-6-phosphate transaminase (isomerizing) activity|fructose 6-phosphate metabolic process|glucosamine biosynthetic process|UDP-N-acetylglucosamine metabolic process|UDP-N-acetylglucosamine biosynthetic process|protein N-linked glycosylation|glutamine metabolic process|response to sucrose|amino acid binding|carbohydrate binding|response to insulin|cellular response to insulin stimu…	path:bom00250,path:bom00520,path:bom04931	Alanine, aspartate and glutamate metabolism|Amino sugar and nucleotide sugar metabolism|Insulin resistance
GFRA1	32.9775	51.722	14.233	0.275183	-1.86153	6.89519e-07	3.63721e-05	Down	0.437164	0.521701	0.492674	0.965199	0.771373	0.672442	0.205947	0.116435	0.304076	0.0694052	0.137014	0.172673	Gfra1	GDNF family receptor alpha-1	GO:0005030,GO:0005178,GO:0005615,GO:0007169,GO:0007399,GO:0009653,GO:0009897,GO:0016477,GO:0019898,GO:0030182,GO:0030424,GO:0031175,GO:0031225,GO:0038023,GO:0043025,GO:0043235,GO:0050731,GO:0098797	neurotrophin receptor activity|integrin binding|extracellular space|transmembrane receptor protein tyrosine kinase signaling pathway|nervous system development|anatomical structure morphogenesis|external side of plasma membrane|cell migration|extrinsic component of membrane|neuron differentiation|axon|neuron projection development|anchored component of membrane|signaling receptor activity|neurona…
GGH	734.67	981.665	487.675	0.496783	-1.00931	0.000610183	0.0072975	Down	31.6093	25.5339	35.2166	36.1854	26.6533	18.0579	16.8495	16.2503	10.8888	15.6325	11.5229	18.7495	GGH	Gamma-glutamyl hydrolase	GO:0005615,GO:0005764,GO:0005773,GO:0034722,GO:0042470,GO:0046900	extracellular space|lysosome|vacuole|gamma-glutamyl-peptidase activity|melanosome|tetrahydrofolylpolyglutamate metabolic process	path:bom00790,path:bom01523	Folate biosynthesis|Antifolate resistance
GGT7	28.5033	44.9721	12.0345	0.267598	-1.90186	0.00346377	0.0247948	Down	0.299863	0.536196	0.437087	0.330469	0.765236	2.1095	0.0669701	0.242814	0.0709738	0.145809	0.142834	0.256379	GGT7	Glutathione hydrolase 7	GO:0000048,GO:0005886,GO:0006520,GO:0006536,GO:0006749,GO:0006750,GO:0006751,GO:0016021,GO:0019344,GO:0036374,GO:0102953,GO:0103068,GO:1902883	peptidyltransferase activity|plasma membrane|cellular amino acid metabolic process|glutamate metabolic process|glutathione metabolic process|glutathione biosynthetic process|glutathione catabolic process|integral component of membrane|cysteine biosynthetic process|glutathione hydrolase activity|hypoglycin A gamma-glutamyl transpeptidase activity|leukotriene C4 gamma-glutamyl transferase activity|…	path:bom00430,path:bom00480	Taurine and hypotaurine metabolism|Glutathione metabolism
GHR	4959.76	3204.35	6715.17	2.09564	1.06739	2.98798e-06	0.000118742	Up	35.4396	30.0955	37.1231	33.1112	43.1547	16.1697	86.1895	63.8041	40.358	79.0238	90.7354	50.498	GHR	Growth hormone receptor	GO:0004896,GO:0004903,GO:0005576,GO:0005829,GO:0006897,GO:0009897,GO:0016020,GO:0016021,GO:0017046,GO:0019838,GO:0019955,GO:0043235,GO:0046427,GO:0050731,GO:0060396,GO:0070195	cytokine receptor activity|growth hormone receptor activity|extracellular region|cytosol|endocytosis|external side of plasma membrane|membrane|integral component of membrane|peptide hormone binding|growth factor binding|cytokine binding|receptor complex|positive regulation of JAK-STAT cascade|positive regulation of peptidyl-tyrosine phosphorylation|growth hormone receptor signaling pathway|growth…	path:bom04060,path:bom04080,path:bom04151,path:bom04630	Cytokine-cytokine receptor interaction|Neuroactive ligand-receptor interaction|PI3K-Akt signaling pathway|Jak-STAT signaling pathway
GIF	42.7443	3.5213	81.9674	23.2776	4.54087	1.2891e-10	2.56719e-08	Up	0.0615788	0.0281114	0	0.0323136	0.110428	0.320052	2.68503	0.817373	2.65745	2.55963	1.15646	1.38639	GIF	Gastric intrinsic factor			path:bom04977	Vitamin digestion and absorption
GIMD1	2.14684	4.11802	0.175658	0.042656	-4.55111	0.00849098	0.0468164	Down	0.248188	0	0	0	0.521002	0.142391	0	0	0	0	0	0	GIMD1	GTPase IMAP family member GIMD1	GO:0005525	GTP binding
GJA1	167.606	249.352	85.8595	0.34433	-1.53814	1.33315e-05	0.000386723	Down	3.64657	2.72165	2.51262	2.89299	5.58066	9.22953	1.50541	1.7948	0.590973	1.7795	1.37154	1.47388	GJA1	Gap junction alpha-1 protein	GO:0001649,GO:0001701,GO:0001764,GO:0001947,GO:0002070,GO:0002088,GO:0003294,GO:0005102,GO:0005243,GO:0005737,GO:0005764,GO:0005769,GO:0005770,GO:0005771,GO:0005783,GO:0005794,GO:0005829,GO:0005882,GO:0005886,GO:0005916,GO:0005921,GO:0005922,GO:0007154,GO:0007267,GO:0007507,GO:0007512,GO:0008016,GO:0008285,GO:0009268,GO:0010628,GO:0010629,GO:0010643,GO:0010644,GO:0014704,GO:0015867,GO:0016021,GO:…	osteoblast differentiation|in utero embryonic development|neuron migration|heart looping|epithelial cell maturation|lens development in camera-type eye|atrial ventricular junction remodeling|signaling receptor binding|gap junction channel activity|cytoplasm|lysosome|early endosome|late endosome|multivesicular body|endoplasmic reticulum|Golgi apparatus|cytosol|intermediate filament|plasma membrane…	path:bom04540,path:bom05412	Gap junction|Arrhythmogenic right ventricular cardiomyopathy (ARVC)
GJC1	14.1004	21.4546	6.74629	0.314445	-1.66912	0.00336158	0.0242494	Down	0.447888	0.564336	0.220244	0.268507	0.428511	1.57395	0.159087	0.292905	0.136228	0.0567646	0.140308	0.0816749	GJC1	Gap junction gamma-1 protein	GO:0001570,GO:0005216,GO:0005922,GO:0007268,GO:0007601,GO:0016021,GO:0016264,GO:0048468,GO:0048738,GO:0086077	vasculogenesis|ion channel activity|connexin complex|chemical synaptic transmission|visual perception|integral component of membrane|gap junction assembly|cell development|cardiac muscle tissue development|gap junction channel activity involved in AV node cell-bundle of His cell electrical coupling
GK	4164.37	1712.03	6616.71	3.86484	1.95041	9.83894e-05	0.00183123	Up	20.8689	62.8539	23.1869	19.8606	16.3075	8.41349	176.609	109.407	23.5377	74.3565	104.139	139.262	GK	Glycerol kinase	GO:0004370,GO:0005524,GO:0005737,GO:0005739,GO:0005741,GO:0006071,GO:0006641,GO:0016310,GO:0019563,GO:0046167	glycerol kinase activity|ATP binding|cytoplasm|mitochondrion|mitochondrial outer membrane|glycerol metabolic process|triglyceride metabolic process|phosphorylation|glycerol catabolic process|glycerol-3-phosphate biosynthetic process	path:bom00561,path:bom03320	Glycerolipid metabolism|PPAR signaling pathway
GLCE	1982.5	1163.96	2801.03	2.40646	1.26691	8.91726e-07	4.42716e-05	Up	7.2687	6.432	6.1632	13.6346	16.8196	20.8333	27.8773	30.4265	13.4509	28.4895	27.7192	34.8649	GLCE	D-glucuronyl C5-epimerase	GO:0000139,GO:0005794,GO:0015012,GO:0016021,GO:0016857,GO:0030210,GO:0047464	Golgi membrane|Golgi apparatus|heparan sulfate proteoglycan biosynthetic process|integral component of membrane|racemase and epimerase activity, acting on carbohydrates and derivatives|heparin biosynthetic process|heparosan-N-sulfate-glucuronate 5-epimerase activity	path:bom00534	Glycosaminoglycan biosynthesis - heparan sulfate / heparin
GLI1	232.325	24.8553	439.795	17.6942	4.14521	1.26013e-07	9.50404e-06	Up	0.184696	0.425261	0.0665754	0.059605	0.463257	0.239253	5.67225	6.70177	1.6313	2.36567	4.1656	1.77971	GLI1	Zinc finger protein GLI1			path:bom04024,path:bom04340,path:bom05200,path:bom05217	cAMP signaling pathway|Hedgehog signaling pathway|Pathways in cancer|Basal cell carcinoma
GLIPR1	46.2083	63.5701	28.8465	0.453775	-1.13995	0.000366343	0.00492645	Down	2.06255	2.06181	2.61651	2.3637	2.06351	4.44802	1.06982	0.557165	0.97427	1.26058	0.922363	1.42982	GLIPR1	Glioma pathogenesis-related protein 1	GO:0005615,GO:0005886,GO:0016020,GO:0016021,GO:0019216,GO:0035577,GO:0043312	extracellular space|plasma membrane|membrane|integral component of membrane|regulation of lipid metabolic process|azurophil granule membrane|neutrophil degranulation
GLIPR2	65.4516	93.1893	37.7139	0.404702	-1.30507	0.000434867	0.00562544	Down	2.28081	2.38914	1.27213	1.70734	2.25896	5.60327	0.903073	1.30831	1.05313	0.52307	0.574918	1.495	GLIPR2	Golgi-associated plant pathogenesis-related protein 1	GO:0000139,GO:0005615,GO:0010634,GO:0010718,GO:0042803,GO:0070062,GO:0070374	Golgi membrane|extracellular space|positive regulation of epithelial cell migration|positive regulation of epithelial to mesenchymal transition|protein homodimerization activity|extracellular exosome|positive regulation of ERK1 and ERK2 cascade
GLIS3	42.0212	70.6146	13.4278	0.190156	-2.39474	9.10041e-06	0.000287003	Down	0.484066	0.290718	0.768763	0.739441	1.56613	2.01458	0.265097	0.156811	0.174601	0.105982	0.133494	0.171969	GLIS3	Zinc finger protein GLIS3	GO:0000122,GO:0000981,GO:0003677,GO:0005634,GO:0006366,GO:0045944,GO:0046872	negative regulation of transcription by RNA polymerase II|DNA-binding transcription factor activity, RNA polymerase II-specific|DNA binding|nucleus|transcription by RNA polymerase II|positive regulation of transcription by RNA polymerase II|metal ion binding
GLS	173.993	253.201	94.7847	0.374345	-1.41756	0.00758101	0.0434138	Down	2.6247	1.27593	1.69908	1.96199	3.93929	8.78709	0.970905	1.47487	0.610614	1.12581	1.27196	1.35333	GLS	Glutaminase kidney isoform, mitochondrial	GO:0001967,GO:0002087,GO:0004359,GO:0005739,GO:0005759,GO:0005829,GO:0006537,GO:0006543,GO:0007268,GO:0008652,GO:0014047,GO:0051289	suckling behavior|regulation of respiratory gaseous exchange by neurological system process|glutaminase activity|mitochondrion|mitochondrial matrix|cytosol|glutamate biosynthetic process|glutamine catabolic process|chemical synaptic transmission|cellular amino acid biosynthetic process|glutamate secretion|protein homotetramerization	path:bom00220,path:bom00250,path:bom00471,path:bom04724,path:bom04727,path:bom04964,path:bom05206,path:bom05230	Arginine biosynthesis|Alanine, aspartate and glutamate metabolism|D-Glutamine and D-glutamate metabolism|Glutamatergic synapse|GABAergic synapse|Proximal tubule bicarbonate reclamation|MicroRNAs in cancer|Central carbon metabolism in cancer
GLS2	902.401	1370.66	434.144	0.316741	-1.65862	0.00347444	0.0248511	Down	13.4918	17.3501	39.7984	25.4748	12.2795	17.0104	5.43464	5.3078	7.06294	4.67822	2.42761	11.4259	GLS2	Glutaminase liver isoform, mitochondrial	GO:0004359,GO:0005739,GO:0005759,GO:0006520,GO:0006537,GO:0006543,GO:0008652,GO:0014047,GO:0042981,GO:0072593	glutaminase activity|mitochondrion|mitochondrial matrix|cellular amino acid metabolic process|glutamate biosynthetic process|glutamine catabolic process|cellular amino acid biosynthetic process|glutamate secretion|regulation of apoptotic process|reactive oxygen species metabolic process	path:bom00220,path:bom00250,path:bom00471,path:bom04724,path:bom04727,path:bom04964,path:bom05206,path:bom05230	Arginine biosynthesis|Alanine, aspartate and glutamate metabolism|D-Glutamine and D-glutamate metabolism|Glutamatergic synapse|GABAergic synapse|Proximal tubule bicarbonate reclamation|MicroRNAs in cancer|Central carbon metabolism in cancer
GMDS	77.485	111.079	43.8907	0.395129	-1.33961	3.57356e-06	0.000134649	Down	2.62041	3.48669	2.91731	2.30765	2.72712	4.77602	0.785519	1.19537	0.990455	1.05553	1.06808	1.28478	GMDS	GDP-mannose 4,6 dehydratase	GO:0005737,GO:0005829,GO:0007219,GO:0008446,GO:0019673,GO:0042351,GO:0042802,GO:0070062,GO:0070401	cytoplasm|cytosol|Notch signaling pathway|GDP-mannose 4,6-dehydratase activity|GDP-mannose metabolic process|'de novo' GDP-L-fucose biosynthetic process|identical protein binding|extracellular exosome|NADP+ binding	path:bom00051,path:bom00520	Fructose and mannose metabolism|Amino sugar and nucleotide sugar metabolism
GMPPA	655.298	413.202	897.395	2.17181	1.1189	1.36365e-06	6.22923e-05	Up	10.7481	12.404	7.89317	8.53953	9.23925	11.7731	15.4509	22.7834	23.5798	13.0345	23.682	20.9963	GMPPA	Mannose-1-phosphate guanyltransferase alpha	GO:0005737,GO:0009058,GO:0016779	cytoplasm|biosynthetic process|nucleotidyltransferase activity	path:bom00051,path:bom00520	Fructose and mannose metabolism|Amino sugar and nucleotide sugar metabolism
GMPPB	613.879	248.815	978.942	3.93442	1.97615	1.73483e-17	1.61832e-14	Up	10.4333	9.96244	5.80673	6.79889	5.61823	5.61282	23.5418	29.0657	28.1127	18.6896	31.6984	24.5708	GMPPB	Mannose-1-phosphate guanyltransferase beta	GO:0004475,GO:0005525,GO:0005737,GO:0009298	mannose-1-phosphate guanylyltransferase activity|GTP binding|cytoplasm|GDP-mannose biosynthetic process	path:bom00051,path:bom00520	Fructose and mannose metabolism|Amino sugar and nucleotide sugar metabolism
GNAO1	49.4841	30.8718	68.0964	2.20578	1.14129	0.000896285	0.00953527	Up	0.152214	0.256164	0.245874	0.317715	0.479271	0.69628	0.609321	0.539506	0.938823	1.01075	0.580746	0.618256	gna0	Guanine nucleotide-binding protein G(o) subunit alpha	GO:0003924,GO:0005525,GO:0007188,GO:0031683,GO:0046872	GTPase activity|GTP binding|adenylate cyclase-modulating G protein-coupled receptor signaling pathway|G-protein beta/gamma-subunit complex binding|metal ion binding	path:bom04015,path:bom04713,path:bom04723,path:bom04724,path:bom04725,path:bom04726,path:bom04727,path:bom04728,path:bom04730,path:bom04915,path:bom04916,path:bom04921,path:bom04926,path:bom05032,path:bom05034,path:bom05142,path:bom05145,path:bom05163,path:bom05170	Rap1 signaling pathway|Circadian entrainment|Retrograde endocannabinoid signaling|Glutamatergic synapse|Cholinergic synapse|Serotonergic synapse|GABAergic synapse|Dopaminergic synapse|Long-term depression|Estrogen signaling pathway|Melanogenesis|Oxytocin signaling pathway|Relaxin signaling pathway|Morphine addiction|Alcoholism|Chagas disease (American trypanosomiasis)|Toxoplasmosis|Human cytomega…
GNAT1	37.6973	51.1005	24.2941	0.475417	-1.07273	0.00152731	0.0138963	Down	0.418365	0.470549	0.642213	0.354587	0.894331	0.620127	0.121102	0.353337	0.397545	0.244436	0.423187	0.124133	GNAT1	Guanine nucleotide-binding protein G(t) subunit alpha-1	GO:0000035,GO:0001664,GO:0001917,GO:0003924,GO:0005525,GO:0005834,GO:0007188,GO:0007602,GO:0007603,GO:0008283,GO:0009416,GO:0019003,GO:0019901,GO:0031683,GO:0032391,GO:0042462,GO:0042622,GO:0050908,GO:0050917,GO:0051344,GO:0060041,GO:0071257,GO:0097381,GO:0097648	acyl binding|G protein-coupled receptor binding|photoreceptor inner segment|GTPase activity|GTP binding|heterotrimeric G-protein complex|adenylate cyclase-modulating G protein-coupled receptor signaling pathway|phototransduction|phototransduction, visible light|cell proliferation|response to light stimulus|GDP binding|protein kinase binding|G-protein beta/gamma-subunit complex binding|photorecept…	path:bom04744	Phototransduction
GNAZ	113.482	50.0456	176.918	3.53514	1.82177	2.09021e-05	0.000545518	Up	3.54506	1.54035	1.37992	6.74997	2.56784	4.61119	13.1613	3.47336	14.4327	8.44196	13.9132	12.7663	Gnaz	Guanine nucleotide-binding protein G(z) subunit alpha	GO:0001664,GO:0003924,GO:0005525,GO:0005829,GO:0005834,GO:0005886,GO:0007186,GO:0007188,GO:0007193,GO:0016020,GO:0030425,GO:0031683,GO:0031821,GO:0044297,GO:0046872	G protein-coupled receptor binding|GTPase activity|GTP binding|cytosol|heterotrimeric G-protein complex|plasma membrane|G protein-coupled receptor signaling pathway|adenylate cyclase-modulating G protein-coupled receptor signaling pathway|adenylate cyclase-inhibiting G protein-coupled receptor signaling pathway|membrane|dendrite|G-protein beta/gamma-subunit complex binding|G protein-coupled serot…	path:bom04730	Long-term depression
GNE	1621.33	894.96	2347.71	2.62326	1.39136	1.40388e-09	2.14229e-07	Up	8.32286	9.93263	8.614	8.65293	12.5928	12.6476	23.5095	26.5634	22.3507	22.9966	27.1546	27.6488	GNE	Bifunctional UDP-N-acetylglucosamine 2-epimerase/N-acetylmannosamine kinase	GO:0004553,GO:0005524,GO:0005737,GO:0005829,GO:0006045,GO:0006047,GO:0006054,GO:0007155,GO:0008761,GO:0009384,GO:0046872	hydrolase activity, hydrolyzing O-glycosyl compounds|ATP binding|cytoplasm|cytosol|N-acetylglucosamine biosynthetic process|UDP-N-acetylglucosamine metabolic process|N-acetylneuraminate metabolic process|cell adhesion|UDP-N-acetylglucosamine 2-epimerase activity|N-acylmannosamine kinase activity|metal ion binding	path:bom00520	Amino sugar and nucleotide sugar metabolism
GNG11	481.265	642.242	320.288	0.498703	-1.00375	0.000730691	0.0082489	Down	35.5755	31.98	20.2519	22.7604	36.6159	77.6431	14.5261	20.3771	12.9517	20.3649	15.612	17.4086	GNG11	Guanine nucleotide-binding protein G(I)/G(S)/G(O) subunit gamma-11	GO:0003924,GO:0005834,GO:0007186	GTPase activity|heterotrimeric G-protein complex|G protein-coupled receptor signaling pathway	path:bom04014,path:bom04062,path:bom04151,path:bom04371,path:bom04713,path:bom04723,path:bom04724,path:bom04725,path:bom04726,path:bom04727,path:bom04728,path:bom04926,path:bom05032,path:bom05034,path:bom05163,path:bom05167,path:bom05170,path:bom05200	Ras signaling pathway|Chemokine signaling pathway|PI3K-Akt signaling pathway|Apelin signaling pathway|Circadian entrainment|Retrograde endocannabinoid signaling|Glutamatergic synapse|Cholinergic synapse|Serotonergic synapse|GABAergic synapse|Dopaminergic synapse|Relaxin signaling pathway|Morphine addiction|Alcoholism|Human cytomegalovirus infection|Kaposi sarcoma-associated herpesvirus infection|…
GNG3	5.9288	10.0752	1.78238	0.176907	-2.49894	0.00113993	0.0113013	Down	0.74246	0.611163	0.128884	0.279935	0.237391	0.692326	0.187507	0	0.261251	0.0673372	0	0	GNG3	Guanine nucleotide-binding protein G(I)/G(S)/G(O) subunit gamma-3	GO:0000187,GO:0003924,GO:0005834,GO:0005886,GO:0007186,GO:0007204,GO:0014069,GO:0030425,GO:0044297	activation of MAPK activity|GTPase activity|heterotrimeric G-protein complex|plasma membrane|G protein-coupled receptor signaling pathway|positive regulation of cytosolic calcium ion concentration|postsynaptic density|dendrite|cell body	path:bom04014,path:bom04062,path:bom04151,path:bom04371,path:bom04713,path:bom04723,path:bom04724,path:bom04725,path:bom04726,path:bom04727,path:bom04728,path:bom04926,path:bom05032,path:bom05034,path:bom05163,path:bom05167,path:bom05170,path:bom05200	Ras signaling pathway|Chemokine signaling pathway|PI3K-Akt signaling pathway|Apelin signaling pathway|Circadian entrainment|Retrograde endocannabinoid signaling|Glutamatergic synapse|Cholinergic synapse|Serotonergic synapse|GABAergic synapse|Dopaminergic synapse|Relaxin signaling pathway|Morphine addiction|Alcoholism|Human cytomegalovirus infection|Kaposi sarcoma-associated herpesvirus infection|…
GNPNAT1	350.623	216.556	484.691	2.23818	1.16232	3.26517e-07	2.05949e-05	Up	7.51033	4.07435	5.2411	5.40598	4.9069	4.30656	11.6137	12.172	8.8832	8.80556	13.0456	16.3468	GNPNAT1	Glucosamine 6-phosphate N-acetyltransferase	GO:0000139,GO:0001889,GO:0004343,GO:0005770,GO:0005783,GO:0005793,GO:0005794,GO:0005829,GO:0006041,GO:0006045,GO:0006048,GO:0010008,GO:0042802,GO:0048029,GO:1990830	Golgi membrane|liver development|glucosamine 6-phosphate N-acetyltransferase activity|late endosome|endoplasmic reticulum|endoplasmic reticulum-Golgi intermediate compartment|Golgi apparatus|cytosol|glucosamine metabolic process|N-acetylglucosamine biosynthetic process|UDP-N-acetylglucosamine biosynthetic process|endosome membrane|identical protein binding|monosaccharide binding|cellular response…	path:bom00520	Amino sugar and nucleotide sugar metabolism
GOLGA4	2334.05	1326.73	3341.36	2.51849	1.33256	1.92026e-09	2.72278e-07	Up	5.99446	5.64522	5.65806	5.89431	6.43046	6.45747	16.8196	13.3919	11.0789	17.0413	17.5674	14.2181	GOLGA4	Golgin subfamily A member 4	GO:0000139,GO:0005737,GO:0005794,GO:0005802,GO:0005829,GO:0016192,GO:0043001,GO:0043231,GO:0045773,GO:0051020,GO:0070062	Golgi membrane|cytoplasm|Golgi apparatus|trans-Golgi network|cytosol|vesicle-mediated transport|Golgi to plasma membrane protein transport|intracellular membrane-bounded organelle|positive regulation of axon extension|GTPase binding|extracellular exosome
GOLGB1	2877.39	1861.55	3893.24	2.0914	1.06447	2.63339e-06	0.000107051	Up	6.98065	4.86552	5.39019	5.80753	7.47372	8.64102	11.9049	12.0306	12.4719	13.854	15.7304	10.7382	GOLGB1	Golgin subfamily B member 1	GO:0000139,GO:0003700,GO:0003723,GO:0005793,GO:0005794,GO:0005795,GO:0005801,GO:0006888,GO:0007030,GO:0016020,GO:0016021,GO:0043565,GO:1905793	Golgi membrane|DNA-binding transcription factor activity|RNA binding|endoplasmic reticulum-Golgi intermediate compartment|Golgi apparatus|Golgi stack|cis-Golgi network|ER to Golgi vesicle-mediated transport|Golgi organization|membrane|integral component of membrane|sequence-specific DNA binding|protein localization to pericentriolar material
GOLM1	75.9057	102.719	49.0928	0.477935	-1.06511	0.00071234	0.00806742	Down	2.46384	1.7419	1.77102	1.12773	4.12561	5.09684	0.801059	1.34914	0.618677	1.57799	1.09628	1.32897	GOLM1	Golgi membrane protein 1	GO:0005615,GO:0005788,GO:0005794,GO:0005887,GO:0006997,GO:0019216,GO:0043687,GO:0044267	extracellular space|endoplasmic reticulum lumen|Golgi apparatus|integral component of plasma membrane|nucleus organization|regulation of lipid metabolic process|post-translational protein modification|cellular protein metabolic process
GOLPH3L	799.367	494.477	1104.26	2.23318	1.1591	4.99888e-07	2.886e-05	Up	7.99117	5.6569	7.32881	6.47342	7.93043	9.7417	15.0546	16.3488	15.3912	14.2809	20.4792	16.8715	GOLPH3L	Golgi phosphoprotein 3-like	GO:0000139,GO:0005802,GO:0005829,GO:0006890,GO:0007030,GO:0031985,GO:0032580,GO:0032588,GO:0043001,GO:0048194,GO:0050714,GO:0070273	Golgi membrane|trans-Golgi network|cytosol|retrograde vesicle-mediated transport, Golgi to ER|Golgi organization|Golgi cisterna|Golgi cisterna membrane|trans-Golgi network membrane|Golgi to plasma membrane protein transport|Golgi vesicle budding|positive regulation of protein secretion|phosphatidylinositol-4-phosphate binding
GOPC	385.596	247.454	523.738	2.1165	1.08168	5.2016e-06	0.000183287	Up	2.99129	1.97246	3.28156	2.58637	3.5639	3.93143	6.8844	5.60864	3.61486	7.73931	7.0288	6.86899	GOPC	Golgi-associated PDZ and coiled-coil motif-containing protein	GO:0000139,GO:0005737,GO:0005765,GO:0005794,GO:0005886,GO:0006888,GO:0006893,GO:0010360,GO:0014069,GO:0015031,GO:0016020,GO:0030054,GO:0030140,GO:0030425,GO:0030660,GO:0032991,GO:0043004,GO:0044325,GO:0045176,GO:0045211,GO:0051260,GO:2000009	Golgi membrane|cytoplasm|lysosomal membrane|Golgi apparatus|plasma membrane|ER to Golgi vesicle-mediated transport|Golgi to plasma membrane transport|negative regulation of anion channel activity|postsynaptic density|protein transport|membrane|cell junction|trans-Golgi network transport vesicle|dendrite|Golgi-associated vesicle membrane|protein-containing complex|cytoplasmic sequestering of CFTR …
GOSR2	426.319	269.922	582.716	2.15883	1.11025	1.16792e-06	5.49079e-05	Up	13.4548	14.3644	9.23017	9.40131	10.8038	10.9429	21.237	24.8486	20.7396	24.6858	30.4863	20.728	Gosr2	Golgi SNAP receptor complex member 2	GO:0000139,GO:0000149,GO:0005484,GO:0005789,GO:0005794,GO:0005829,GO:0006623,GO:0006888,GO:0006891,GO:0006896,GO:0012507,GO:0016021,GO:0031201,GO:0031902,GO:0042147,GO:0048280	Golgi membrane|SNARE binding|SNAP receptor activity|endoplasmic reticulum membrane|Golgi apparatus|cytosol|protein targeting to vacuole|ER to Golgi vesicle-mediated transport|intra-Golgi vesicle-mediated transport|Golgi to vacuole transport|ER to Golgi transport vesicle membrane|integral component of membrane|SNARE complex|late endosome membrane|retrograde transport, endosome to Golgi|vesicle fus…	path:bom04130	SNARE interactions in vesicular transport
GP5	2.40926	0.204406	4.61412	22.5733	4.49654	0.00225429	0.0183701	Up	0	0	0	0.0519008	0	0	0.0459655	0.0940186	0.191057	0.100481	0.196805	0.0935966	GP5	Platelet glycoprotein V	GO:0005886,GO:0005887,GO:0007155,GO:0007596,GO:0007597,GO:0030168,GO:0070062	plasma membrane|integral component of plasma membrane|cell adhesion|blood coagulation|blood coagulation, intrinsic pathway|platelet activation|extracellular exosome	path:bom04512,path:bom04611,path:bom04640	ECM-receptor interaction|Platelet activation|Hematopoietic cell lineage
GPAT3	146.383	64.3232	228.443	3.55149	1.82842	0.000591968	0.00714883	Up	1.58658	1.06528	0.9137	0.789105	0.47825	1.50753	3.21711	3.89679	1.83788	2.27766	3.3837	7.94467	GPAT3	Glycerol-3-phosphate acyltransferase 3	GO:0003841,GO:0004366,GO:0005783,GO:0005789,GO:0006654,GO:0016021,GO:0016024,GO:0019432,GO:0032006,GO:0102420	1-acylglycerol-3-phosphate O-acyltransferase activity|glycerol-3-phosphate O-acyltransferase activity|endoplasmic reticulum|endoplasmic reticulum membrane|phosphatidic acid biosynthetic process|integral component of membrane|CDP-diacylglycerol biosynthetic process|triglyceride biosynthetic process|regulation of TOR signaling|sn-1-glycerol-3-phosphate C16:0-DCA-CoA acyl transferase activity	path:bom00561,path:bom00564	Glycerolipid metabolism|Glycerophospholipid metabolism
GPC3	3635.41	1092.74	6178.08	5.65376	2.49921	0.00021834	0.00332462	Up	27.617	8.46348	21.8519	19.8509	21.1041	65.4687	272.125	46.7724	138.251	50.8971	170.34	160.461	GPC3	Glypican-3	GO:0042074,GO:0045732,GO:0045807,GO:0045879,GO:0046658,GO:0060422,GO:0060828,GO:0060976,GO:0062023,GO:0072111,GO:0072180,GO:0090263,GO:2000050	cell migration involved in gastrulation|positive regulation of protein catabolic process|positive regulation of endocytosis|negative regulation of smoothened signaling pathway|anchored component of plasma membrane|peptidyl-dipeptidase inhibitor activity|regulation of canonical Wnt signaling pathway|coronary vasculature development|collagen-containing extracellular matrix|cell proliferation involv…	path:bom05205	Proteoglycans in cancer
GPM6B	75.6094	109.403	41.8153	0.382212	-1.38756	0.00373562	0.0261907	Down	1.09966	0.343948	0.570488	0.892438	1.96584	2.95922	0.465323	0.463049	0.379536	0.335889	0.624306	0.404309	Gpm6b	Neuronal membrane glycoprotein M6-b	GO:0001503,GO:0005886,GO:0015031,GO:0016021,GO:0030501,GO:0032956,GO:0045121,GO:0051612,GO:0051893,GO:0085029,GO:2000009	ossification|plasma membrane|protein transport|integral component of membrane|positive regulation of bone mineralization|regulation of actin cytoskeleton organization|membrane raft|negative regulation of serotonin uptake|regulation of focal adhesion assembly|extracellular matrix assembly|negative regulation of protein localization to cell surface
GPNMB	1255.76	1844.2	667.314	0.361845	-1.46656	0.0062828	0.0380707	Down	23.0979	30.3373	10.3522	23.6792	33.8827	75.2254	5.44508	1.39414	31.3284	4.88846	8.04634	10.6672	GPNMB	Transmembrane glycoprotein NMB
GPR183	12.9867	19.4452	6.52826	0.335726	-1.57464	0.00179728	0.0156459	Down	0.157894	0.330723	0.432241	0.226573	0.402924	0.903207	0.130499	0.101962	0.0776172	0.167276	0.0830829	0.245743	GPR183	G-protein coupled receptor 183	GO:0002250,GO:0002313,GO:0002407,GO:0004930,GO:0005886,GO:0006959,GO:0007186,GO:0008142,GO:0010818,GO:0016021,GO:0030316,GO:0030595,GO:0030890,GO:0036145,GO:0061470,GO:0070374,GO:2000458	adaptive immune response|mature B cell differentiation involved in immune response|dendritic cell chemotaxis|G protein-coupled receptor activity|plasma membrane|humoral immune response|G protein-coupled receptor signaling pathway|oxysterol binding|T cell chemotaxis|integral component of membrane|osteoclast differentiation|leukocyte chemotaxis|positive regulation of B cell proliferation|dendritic …
GPR39	75.936	107.778	44.0937	0.409115	-1.28942	2.2089e-05	0.00056679	Down	1.9495	2.57219	2.74376	3.80186	3.61507	2.57945	1.15124	0.60084	0.800114	1.24643	1.1318	1.38951	GPR39	G-protein coupled receptor 39	GO:0004930,GO:0005886,GO:0016021,GO:0046872	G protein-coupled receptor activity|plasma membrane|integral component of membrane|metal ion binding
GPX2	24.2647	36.8498	11.6796	0.316952	-1.65766	0.00165684	0.0147271	Down	1.33903	2.23543	2.03101	1.03379	2.49832	6.75759	1.05468	1.26432	0.748535	0.284107	0.559314	0.408666	GPX2	Glutathione peroxidase 2			path:bom00480,path:bom00590,path:bom04918	Glutathione metabolism|Arachidonic acid metabolism|Thyroid hormone synthesis
GRAMD1B	54.1503	85.3108	22.9897	0.269482	-1.89174	0.00174156	0.0153188	Down	0.340576	0.479046	0.428213	0.484696	1.0725	2.26519	0.385609	0.216434	0.143275	0.256789	0.1734	0.242622	GRAMD1B	GRAM domain-containing protein 1B	GO:0016020,GO:0016021	membrane|integral component of membrane
GRAP2	14.0466	20.6508	7.44237	0.360392	-1.47236	0.00384975	0.0267371	Down	0.290343	0.653322	0.857085	0.522199	0.709686	0.793233	0.299073	0.115708	0.236982	0.0811904	0.199683	0.152547	Grap2	GRB2-related adaptor protein 2	GO:0005634,GO:0005737,GO:0005768	nucleus|cytoplasm|endosome	path:bom04660	T cell receptor signaling pathway
GRB7	190.512	289.885	91.1388	0.314396	-1.66934	0.00359332	0.0254752	Down	2.82886	3.9307	4.65435	3.18915	5.08818	16.4475	1.22824	2.39717	2.01693	2.26332	1.38846	0.777742	GRB7	Growth factor receptor-bound protein 7	GO:0003723,GO:0005070,GO:0005829,GO:0005886,GO:0005925,GO:0007165,GO:0010494,GO:0017148,GO:0019901,GO:0030335,GO:0034063,GO:0035091,GO:0042802,GO:0042995	RNA binding|SH3/SH2 adaptor activity|cytosol|plasma membrane|focal adhesion|signal transduction|cytoplasmic stress granule|negative regulation of translation|protein kinase binding|positive regulation of cell migration|stress granule assembly|phosphatidylinositol binding|identical protein binding|cell projection
GRIFIN	3.23874	0.758614	5.71887	7.53857	2.91429	0.00464721	0.030734	Up	0.0709922	0	0	0.0734767	0	0	0.124959	0.0647612	0.13327	0.0678857	0.19931	0.189896	Grifin	Grifin	GO:0030246	carbohydrate binding
GRIK5	18.7427	31.5208	5.96447	0.189223	-2.40184	0.00207588	0.0172822	Down	0.126963	0.11781	0.282865	0.261879	1.08346	0.882419	0	0.134307	0.137232	0.177054	0.0863878	0.0163984	Grik5	Glutamate receptor ionotropic, kainate 5	GO:0005634,GO:0005783,GO:0005886,GO:0006621,GO:0007268,GO:0008066,GO:0008328,GO:0014069,GO:0015277,GO:0017124,GO:0030054,GO:0030165,GO:0030424,GO:0030425,GO:0031630,GO:0032983,GO:0035249,GO:0042734,GO:0042802,GO:0043005,GO:0043025,GO:0043113,GO:0043195,GO:0043204,GO:0043525,GO:0045211,GO:0050804,GO:0051649,GO:0060079,GO:0071333,GO:0098686,GO:0098978,GO:0099055,GO:0099056,GO:0099061,GO:1904315	nucleus|endoplasmic reticulum|plasma membrane|protein retention in ER lumen|chemical synaptic transmission|glutamate receptor activity|ionotropic glutamate receptor complex|postsynaptic density|kainate selective glutamate receptor activity|SH3 domain binding|cell junction|PDZ domain binding|axon|dendrite|regulation of synaptic vesicle fusion to presynaptic active zone membrane|kainate selective g…	path:bom04080,path:bom04724	Neuroactive ligand-receptor interaction|Glutamatergic synapse
GRIP1	7.68749	14.5306	0.844341	0.0581076	-4.10513	4.54677e-07	2.65963e-05	Down	0.0735774	0.0839666	0.108242	0.138348	0.165991	0.0551987	0	0	0	0	0.00937407	0.00918182	GRIP1	Glutamate receptor-interacting protein 1	GO:0003713,GO:0005783,GO:0005829,GO:0005886,GO:0008013,GO:0008022,GO:0016358,GO:0030054,GO:0030159,GO:0030521,GO:0031410,GO:0035259,GO:0035556,GO:0043005,GO:0045121,GO:0045211,GO:0045893,GO:0050681,GO:0098887,GO:0098978,GO:0099003,GO:0150012	transcription coactivator activity|endoplasmic reticulum|cytosol|plasma membrane|beta-catenin binding|protein C-terminus binding|dendrite development|cell junction|receptor signaling complex scaffold activity|androgen receptor signaling pathway|cytoplasmic vesicle|glucocorticoid receptor binding|intracellular signal transduction|neuron projection|membrane raft|postsynaptic membrane|positive regul…
GRIP2	9.63778	14.2105	5.06505	0.35643	-1.48831	0.00748213	0.0430121	Down	0.137095	0.115556	0.120798	0.0280643	0.0852913	0.26186	0.0118348	0.0250297	0.0772903	0.0390649	0.0254477	0.072016	GRIP2	Glutamate receptor-interacting protein 2	GO:0005829,GO:0005886,GO:0030159	cytosol|plasma membrane|receptor signaling complex scaffold activity
GSAP	228.167	305.143	151.192	0.495479	-1.0131	5.96125e-05	0.0012395	Down	3.64579	1.69387	3.96189	4.10967	4.53472	4.22911	1.41136	1.54102	1.40953	2.88967	2.0996	1.57616	GSAP	Gamma-secretase-activating protein	GO:0001540,GO:0005802,GO:0030162,GO:1902004	amyloid-beta binding|trans-Golgi network|regulation of proteolysis|positive regulation of amyloid-beta formation
GSDMB	2477.97	1491.38	3464.56	2.32305	1.21602	7.99232e-09	9.76937e-07	Up	21.4461	35.1056	19.8764	31.1	16.7236	9.99274	63.0416	63.8724	67.6243	43.507	52.3095	52.0598	GSDMB	Gasdermin-B
GSG1	8.83101	15.6651	1.99694	0.127477	-2.97169	0.00169666	0.0149983	Down	0.621628	0.912484	0.85332	0.193297	0.0328544	0.476167	0	0	0	0	0.0355543	0.308722	GSG1	Germ cell-specific gene 1 protein	GO:0005789,GO:0005886,GO:0016021,GO:0070063	endoplasmic reticulum membrane|plasma membrane|integral component of membrane|RNA polymerase binding
GSG2	8.01266	13.2512	2.77412	0.209348	-2.25602	0.000766904	0.00854881	Down	0.276278	0.143883	0.305833	0.124297	0.229254	0.286506	0.0181627	0.0551313	0.0562479	0.0390154	0.058238	0.0747116	HASPIN	Serine/threonine-protein kinase haspin	GO:0004674,GO:0005524,GO:0005634,GO:0005694,GO:0005737,GO:0005813,GO:0005819,GO:0007064,GO:0035556,GO:0071459,GO:0072354,GO:2000751	protein serine/threonine kinase activity|ATP binding|nucleus|chromosome|cytoplasm|centrosome|spindle|mitotic sister chromatid cohesion|intracellular signal transduction|protein localization to chromosome, centromeric region|histone kinase activity (H3-T3 specific)|histone H3-T3 phosphorylation involved in chromosome passenger complex localization to kinetochore
GSPT1	1368.14	877.233	1859.04	2.11921	1.08352	1.15646e-06	5.45137e-05	Up	15.5533	19.1685	13.8082	15.1176	15.5891	18.4414	34.5445	45.2771	23.397	27.9004	32.9709	34.4561	GSPT1	Eukaryotic peptide chain release factor GTP-binding subunit ERF3A	GO:0000082,GO:0000184,GO:0002184,GO:0003723,GO:0003747,GO:0003924,GO:0005525,GO:0005622,GO:0005829,GO:0006412,GO:0006479,GO:0018444	G1/S transition of mitotic cell cycle|nuclear-transcribed mRNA catabolic process, nonsense-mediated decay|cytoplasmic translational termination|RNA binding|translation release factor activity|GTPase activity|GTP binding|intracellular|cytosol|translation|protein methylation|translation release factor complex	path:bom03015	mRNA surveillance pathway
GSTA3	3406.02	4675.41	2136.63	0.456993	-1.12976	0.000210744	0.00326791	Down	335.489	620.377	674.576	579.169	429.95	369.008	178.357	328.034	246.524	173.115	186.677	148.788	GSTA2	Glutathione S-transferase A2	GO:0004364,GO:0005737,GO:0006749	glutathione transferase activity|cytoplasm|glutathione metabolic process	path:bom00480,path:bom00980,path:bom00982,path:bom00983,path:bom01524,path:bom05200,path:bom05204,path:bom05225,path:bom05418	Glutathione metabolism|Metabolism of xenobiotics by cytochrome P450|Drug metabolism - cytochrome P450|Drug metabolism - other enzymes|Platinum drug resistance|Pathways in cancer|Chemical carcinogenesis|Hepatocellular carcinoma|Fluid shear stress and atherosclerosis
GSTK1	1869.72	2618.45	1120.99	0.428113	-1.22394	6.54803e-05	0.00134015	Down	31.8384	34.1553	34.3216	37.2002	26.1269	19.9179	14.885	16.7457	13.7759	12.2153	11.4071	9.34878	GSTK1	Glutathione S-transferase kappa 1	GO:0004364,GO:0004602,GO:0005102,GO:0005622,GO:0005739,GO:0005759,GO:0005777,GO:0005782,GO:0005829,GO:0006625,GO:0006749,GO:0015035,GO:0016020,GO:0030855,GO:0070062,GO:1901687	glutathione transferase activity|glutathione peroxidase activity|signaling receptor binding|intracellular|mitochondrion|mitochondrial matrix|peroxisome|peroxisomal matrix|cytosol|protein targeting to peroxisome|glutathione metabolic process|protein disulfide oxidoreductase activity|membrane|epithelial cell differentiation|extracellular exosome|glutathione derivative biosynthetic process	path:bom00480,path:bom00980,path:bom00982,path:bom04146,path:bom05204	Glutathione metabolism|Metabolism of xenobiotics by cytochrome P450|Drug metabolism - cytochrome P450|Peroxisome|Chemical carcinogenesis
GSTM3	1353.55	1945.27	761.833	0.391635	-1.35242	4.26488e-05	0.000961715	Down	172.299	71.9577	116.921	119.565	115.399	106.265	55.8261	25.7716	72.0484	40.6913	35.5983	28.4346	Gstm5	Glutathione S-transferase Mu 5	GO:0004364,GO:0005737,GO:0006749,GO:0042803	glutathione transferase activity|cytoplasm|glutathione metabolic process|protein homodimerization activity	path:bom00480,path:bom00980,path:bom00982,path:bom00983,path:bom01524,path:bom05200,path:bom05204,path:bom05225,path:bom05418	Glutathione metabolism|Metabolism of xenobiotics by cytochrome P450|Drug metabolism - cytochrome P450|Drug metabolism - other enzymes|Platinum drug resistance|Pathways in cancer|Chemical carcinogenesis|Hepatocellular carcinoma|Fluid shear stress and atherosclerosis
HACD4	29.1369	44.2483	14.0256	0.316975	-1.65756	1.6073e-05	0.000438948	Down	0.847261	1.04762	1.20034	0.982786	1.17194	1.7509	0.382569	0.338806	0.170793	0.46405	0.341614	0.281231	HACD4	Very-long-chain (3R)-3-hydroxyacyl-CoA dehydratase 4	GO:0005783,GO:0005789,GO:0016021,GO:0018812,GO:0019899,GO:0030148,GO:0030497,GO:0042761,GO:0102158,GO:0102343,GO:0102344,GO:0102345	endoplasmic reticulum|endoplasmic reticulum membrane|integral component of membrane|3-hydroxyacyl-CoA dehydratase activity|enzyme binding|sphingolipid biosynthetic process|fatty acid elongation|very long-chain fatty acid biosynthetic process|very-long-chain 3-hydroxyacyl-CoA dehydratase activity|3-hydroxy-arachidoyl-CoA dehydratase activity|3-hydroxy-behenoyl-CoA dehydratase activity|3-hydroxy-li…	path:bom00062,path:bom01040	Fatty acid elongation|Biosynthesis of unsaturated fatty acids
HAMP	14584.5	1026.18	28142.9	27.4249	4.77741	2.03586e-06	8.65315e-05	Up	336.96	68.121	20.4632	35.3558	61.8641	395.646	2282.95	8213.28	2507.69	2309.26	2576.33	2117.78	HAMP	Hepcidin	GO:0005179,GO:0005615,GO:0005623,GO:0006879,GO:0010039,GO:0034760,GO:0042742,GO:0060586,GO:1904479	hormone activity|extracellular space|cell|cellular iron ion homeostasis|response to iron ion|negative regulation of iron ion transmembrane transport|defense response to bacterium|multicellular organismal iron ion homeostasis|negative regulation of intestinal absorption	path:bom04350	TGF-beta signaling pathway
HAND2	196.847	279.164	114.529	0.410257	-1.2854	1.28941e-06	5.96696e-05	Down	6.41851	6.26318	6.03881	8.78779	10.6578	17.4231	3.4218	4.03034	2.94456	3.33922	4.02686	2.46613	Hand2	Heart- and neural crest derivatives-expressed protein 2	GO:0000790,GO:0000977,GO:0001077,GO:0001525,GO:0001701,GO:0001947,GO:0001967,GO:0003007,GO:0003219,GO:0003253,GO:0003266,GO:0003278,GO:0003680,GO:0003713,GO:0005634,GO:0005654,GO:0005667,GO:0006355,GO:0007507,GO:0007512,GO:0008134,GO:0010463,GO:0010613,GO:0010628,GO:0010629,GO:0010667,GO:0014032,GO:0032991,GO:0033613,GO:0034103,GO:0042475,GO:0042733,GO:0042803,GO:0043066,GO:0043392,GO:0043433,GO:…	nuclear chromatin|RNA polymerase II regulatory region sequence-specific DNA binding|proximal promoter DNA-binding transcription activator activity, RNA polymerase II-specific|angiogenesis|in utero embryonic development|heart looping|suckling behavior|heart morphogenesis|cardiac right ventricle formation|cardiac neural crest cell migration involved in outflow tract morphogenesis|regulation of seco…
HDAC10	415.07	571.414	258.726	0.452782	-1.14311	3.03739e-05	0.000732445	Down	10.2162	10.9094	7.30732	7.61285	15.3828	6.60718	3.23614	3.95725	4.22929	5.57551	2.83464	2.848	HDAC10	Histone deacetylase 10	GO:0000118,GO:0000122,GO:0004407,GO:0005634,GO:0005654,GO:0005737,GO:0006325,GO:0006355,GO:0006476,GO:0014003,GO:0016575,GO:0019899,GO:0032041,GO:0033558,GO:0042826,GO:0045892	histone deacetylase complex|negative regulation of transcription by RNA polymerase II|histone deacetylase activity|nucleus|nucleoplasm|cytoplasm|chromatin organization|regulation of transcription, DNA-templated|protein deacetylation|oligodendrocyte development|histone deacetylation|enzyme binding|NAD-dependent histone deacetylase activity (H3-K14 specific)|protein deacetylase activity|histone dea…	path:bom05034,path:bom05203	Alcoholism|Viral carcinogenesis
HDC	25.5379	39.7137	11.3621	0.2861	-1.80541	0.000126224	0.00220848	Down	0.512002	1.02803	0.59392	0.745856	0.453373	1.16009	0.24627	0.0901481	0.324402	0.120032	0.0942337	0.296545	HDC	Histidine decarboxylase	GO:0001694,GO:0004398,GO:0006548,GO:0030170,GO:0042423	histamine biosynthetic process|histidine decarboxylase activity|histidine catabolic process|pyridoxal phosphate binding|catecholamine biosynthetic process	path:bom00340	Histidine metabolism
HDLBP	12579.6	7117.64	18041.6	2.53477	1.34186	1.03753e-09	1.65669e-07	Up	51.1964	69.6193	41.0935	47.5544	45.4134	53.3551	108.079	148.795	109.079	89.008	132.416	109.628	Hdlbp	Vigilin	GO:0003723,GO:0005634,GO:0005829,GO:0006869,GO:0008203,GO:0034364	RNA binding|nucleus|cytosol|lipid transport|cholesterol metabolic process|high-density lipoprotein particle
HELLS	17.348	24.3469	10.3491	0.42507	-1.23423	0.00567012	0.0353614	Down	0.220435	0.31186	0.23394	0.274872	0.556448	0.363049	0.0791684	0.21506	0.0627048	0.132516	0.0998818	0.164998	HELLS	Lymphoid-specific helicase	GO:0000775,GO:0004386,GO:0005524,GO:0005634,GO:0005721,GO:0006346,GO:0007049,GO:0007275,GO:0010216,GO:0031508,GO:0046651,GO:0051301	chromosome, centromeric region|helicase activity|ATP binding|nucleus|pericentric heterochromatin|methylation-dependent chromatin silencing|cell cycle|multicellular organism development|maintenance of DNA methylation|pericentric heterochromatin assembly|lymphocyte proliferation|cell division
HENMT1	85.1003	49.6274	120.573	2.42957	1.2807	0.00770893	0.0439143	Up	0.278772	2.09108	1.03033	1.92804	1.47426	2.36615	5.53066	0.434771	3.01453	3.76773	3.79181	3.28993	HENMT1	Small RNA 2'-O-methyltransferase	GO:0001510,GO:0003723,GO:0005634,GO:0005737,GO:0008171,GO:0008173,GO:0030422,GO:0034587,GO:0043186,GO:0046872	RNA methylation|RNA binding|nucleus|cytoplasm|O-methyltransferase activity|RNA methyltransferase activity|production of siRNA involved in RNA interference|piRNA metabolic process|P granule|metal ion binding
HERC6	81.7202	120.959	42.4813	0.351204	-1.50962	0.000427031	0.00556932	Down	1.12386	0.974389	0.939117	0.849238	1.54856	3.38023	0.292193	0.286149	0.528564	0.658444	0.454605	0.448196	HERC6	Probable E3 ubiquitin-protein ligase HERC6	GO:0000209,GO:0002244,GO:0004842,GO:0005634,GO:0005829,GO:0009617	protein polyubiquitination|hematopoietic progenitor cell differentiation|ubiquitin-protein transferase activity|nucleus|cytosol|response to bacterium
HIBADH	3064.85	4228.21	1901.48	0.449714	-1.15292	1.06159e-06	5.14089e-05	Down	134.233	113.866	154.27	144.573	120.1	98.1324	57.8956	50.7504	55.2236	59.7665	52.1423	61.1033	HIBADH	3-hydroxyisobutyrate dehydrogenase, mitochondrial	GO:0005739,GO:0006574,GO:0008442,GO:0016616,GO:0050661,GO:0051287	mitochondrion|valine catabolic process|3-hydroxyisobutyrate dehydrogenase activity|oxidoreductase activity, acting on the CH-OH group of donors, NAD or NADP as acceptor|NADP binding|NAD binding	path:bom00280	Valine, leucine and isoleucine degradation
HID1	187.358	253.232	121.484	0.479735	-1.05969	0.000602413	0.00723812	Down	3.18468	2.78158	2.3422	2.0773	3.93994	7.03757	0.850527	2.131	1.84871	1.16598	1.01872	1.11618	HID1	Protein HID1	GO:0000138,GO:0005737,GO:0005794,GO:0005797,GO:0005829,GO:0005881,GO:0006886,GO:0016020,GO:0031001,GO:0070062,GO:0090498	Golgi trans cisterna|cytoplasm|Golgi apparatus|Golgi medial cisterna|cytosol|cytoplasmic microtubule|intracellular protein transport|membrane|response to brefeldin A|extracellular exosome|extrinsic component of Golgi membrane
HIGD1A	125.57	82.0617	169.078	2.06038	1.04291	5.4493e-05	0.00116086	Up	3.3729	2.92731	3.40387	2.53445	2.89776	3.35147	5.09542	6.91984	5.02829	5.09188	9.66684	9.18918	Higd1a	HIG1 domain family member 1A, mitochondrial	GO:0005634,GO:0005654,GO:0005739,GO:0005743,GO:0016020,GO:0016021,GO:0032991,GO:0042149,GO:0043066,GO:0055114,GO:0070469,GO:0071456,GO:0071902,GO:0090201	nucleus|nucleoplasm|mitochondrion|mitochondrial inner membrane|membrane|integral component of membrane|protein-containing complex|cellular response to glucose starvation|negative regulation of apoptotic process|oxidation-reduction process|respiratory chain|cellular response to hypoxia|positive regulation of protein serine/threonine kinase activity|negative regulation of release of cytochrome c fr…
HKDC1	45.429	74.9569	15.901	0.212136	-2.23694	0.00155729	0.0140831	Down	0.471918	0.59107	0.352069	0.340321	1.23374	2.2308	0.174343	0.208447	0.135762	0.139862	0.161134	0.0889098	HKDC1	Putative hexokinase HKDC1	GO:0001678,GO:0004340,GO:0005524,GO:0005536,GO:0005739,GO:0005829,GO:0006096,GO:0008865,GO:0019158,GO:0019318	cellular glucose homeostasis|glucokinase activity|ATP binding|glucose binding|mitochondrion|cytosol|glycolytic process|fructokinase activity|mannokinase activity|hexose metabolic process	path:bom00010,path:bom00051,path:bom00052,path:bom00500,path:bom00520,path:bom00524,path:bom04066,path:bom04910,path:bom04930,path:bom04973,path:bom05230	Glycolysis / Gluconeogenesis|Fructose and mannose metabolism|Galactose metabolism|Starch and sucrose metabolism|Amino sugar and nucleotide sugar metabolism|Neomycin, kanamycin and gentamicin biosynthesis|HIF-1 signaling pathway|Insulin signaling pathway|Type II diabetes mellitus|Carbohydrate digestion and absorption|Central carbon metabolism in cancer
HM13	3206.52	1563.33	4849.71	3.10216	1.63327	4.04547e-13	1.66748e-10	Up	34.2059	46.7975	24.839	34.2172	32.9972	36.1237	92.4454	124.519	105.625	75.76	106.13	92.6361	HM13	Minor histocompatibility antigen H13	GO:0005783,GO:0005789,GO:0005791,GO:0005886,GO:0006465,GO:0008233,GO:0009986,GO:0016020,GO:0031625,GO:0033619,GO:0036513,GO:0042500,GO:0042803,GO:0051289,GO:0071458,GO:0071556,GO:1904211	endoplasmic reticulum|endoplasmic reticulum membrane|rough endoplasmic reticulum|plasma membrane|signal peptide processing|peptidase activity|cell surface|membrane|ubiquitin protein ligase binding|membrane protein proteolysis|Derlin-1 retrotranslocation complex|aspartic endopeptidase activity, intramembrane cleaving|protein homodimerization activity|protein homotetramerization|integral component …
HMCN1	64.8307	93.0142	36.6472	0.393996	-1.34375	0.00325541	0.0237735	Down	0.307794	0.0523588	0.174715	0.109867	0.395431	0.381298	0.111878	0.0679166	0.0333584	0.0835479	0.131674	0.0870842	HMCN1	Hemicentin-1	GO:0005201,GO:0005509,GO:0005604,GO:0005913,GO:0005938,GO:0007049,GO:0007156,GO:0007157,GO:0007601,GO:0009617,GO:0032154,GO:0038023,GO:0042803,GO:0050839,GO:0051301,GO:0062023,GO:0070062	extracellular matrix structural constituent|calcium ion binding|basement membrane|cell-cell adherens junction|cell cortex|cell cycle|homophilic cell adhesion via plasma membrane adhesion molecules|heterophilic cell-cell adhesion via plasma membrane cell adhesion molecules|visual perception|response to bacterium|cleavage furrow|signaling receptor activity|protein homodimerization activity|cell adh…
HMGCR	1507.23	2511.41	503.042	0.200303	-2.31974	6.60474e-07	3.53663e-05	Down	16.9953	35.0402	33.2572	14.471	46.2401	19.4049	5.61289	3.70416	4.31802	5.17258	6.34246	6.74512	HMGCR	3-hydroxy-3-methylglutaryl-coenzyme A reductase	GO:0004420,GO:0005778,GO:0005789,GO:0006695,GO:0008299,GO:0008542,GO:0015936,GO:0016021,GO:0016126,GO:0042282,GO:0043407,GO:0051262,GO:0070402	hydroxymethylglutaryl-CoA reductase (NADPH) activity|peroxisomal membrane|endoplasmic reticulum membrane|cholesterol biosynthetic process|isoprenoid biosynthetic process|visual learning|coenzyme A metabolic process|integral component of membrane|sterol biosynthetic process|hydroxymethylglutaryl-CoA reductase activity|negative regulation of MAP kinase activity|protein tetramerization|NADPH binding	path:bom00900,path:bom04152,path:bom04976	Terpenoid backbone biosynthesis|AMPK signaling pathway|Bile secretion
HMGCS1	2053.6	3450.36	656.839	0.190369	-2.39313	1.37162e-05	0.000394014	Down	26.2831	73.5732	55.6645	18.1494	85.7354	44.6626	12.5518	5.78192	5.8048	10.8014	12.0626	9.91887	HMGCS1	Hydroxymethylglutaryl-CoA synthase, cytoplasmic	GO:0001889,GO:0004421,GO:0005737,GO:0005829,GO:0006084,GO:0006629,GO:0006695,GO:0007420,GO:0008144,GO:0008584,GO:0009645,GO:0010142,GO:0014074,GO:0016853,GO:0019216,GO:0033197,GO:0042493,GO:0042803,GO:0043177,GO:0045540,GO:0046690,GO:0071372,GO:0071397,GO:0071404	liver development|hydroxymethylglutaryl-CoA synthase activity|cytoplasm|cytosol|acetyl-CoA metabolic process|lipid metabolic process|cholesterol biosynthetic process|brain development|drug binding|male gonad development|response to low light intensity stimulus|farnesyl diphosphate biosynthetic process, mevalonate pathway|response to purine-containing compound|isomerase activity|regulation of lipi…	path:bom00072,path:bom00280,path:bom00650,path:bom00900,path:bom03320	Synthesis and degradation of ketone bodies|Valine, leucine and isoleucine degradation|Butanoate metabolism|Terpenoid backbone biosynthesis|PPAR signaling pathway
HNF4G	358.67	217.088	500.251	2.30437	1.20437	4.88422e-05	0.00106874	Up	5.63959	3.04104	6.06362	4.01155	6.11533	5.32443	14.6372	7.47306	4.09831	12.1474	15.9334	13.6394	HNF4G	Hepatocyte nuclear factor 4-gamma			path:bom04950	Maturity onset diabetes of the young
HOPX	2468.97	79.4727	4858.47	61.1338	5.9339	1.34151e-17	1.32095e-14	Up	3.59883	2.25564	2.75991	2.38013	2.68675	5.5369	114.095	160.927	284.539	210.053	104.907	133.1	HOPX	Homeodomain-only protein	GO:0000122,GO:0001829,GO:0003677,GO:0005634,GO:0005737,GO:0007507,GO:0008016,GO:0016575,GO:0043393,GO:0043415,GO:0048286,GO:0051155	negative regulation of transcription by RNA polymerase II|trophectodermal cell differentiation|DNA binding|nucleus|cytoplasm|heart development|regulation of heart contraction|histone deacetylation|regulation of protein binding|positive regulation of skeletal muscle tissue regeneration|lung alveolus development|positive regulation of striated muscle cell differentiation
[truncated: 1,228 more rows]
